# Supplementary material for: Artificial-goosebump-driven microactuation
Source: Nat Mater. 2024 Feb 9;23(4):560–9. doi: 10.1038/s41563-024-01810-6 (PMC10990938; doi:10.1038/s41563-024-01810-6)
Supplement: Supplementary file 13 — Statistical source data of Supplementary Information. [file 41563_2024_1810_MOESM13_ESM.xlsx]

## Sheet: Fig. 2d
Temperature (℃)	deformation (%) of the LCE without doping, vertical to the director	deformation (%) of the LCE without doping, along the director	Temperature (℃)	deformation (%) of the LCE with a 25 % dopant of 5CB, vertical to the director	deformation (%) of the LCE with a 25 % dopant of 5CB, along the director
25	0	0.01006	21.1	0	0
28	0.17816	0.07895	25.6	0.55046	-0.24358
30	0.05699	0.06034	30	0.97859	0.53144
32	0.2115	0.16778	33	0.6524	1.41718
35	0.13667	0.31293	35	1.54944	0.97431
38	0.10693	0.61045	38	1.46789	0.22143
40	-0.11194	0.81779	40	1.9368	-0.22143
43	-0.30137	0.97082	43	2.05912	0.22143
45	-1.05627	1.21302	48	2.263	0.5093
47	-1.49634	1.25543	50	2.20183	-0.13286
50	-1.63411	1.33353	53	3.03772	0.31001
53	-1.56601	1.12988	55	2.93578	-1.24004
55	-1.2529	0.70834	58	3.11927	-2.12578
57	-0.84633	0.41786	60	4.11825	-2.56864
60	-0.37135	-0.02129	63	4.28135	-5.00443
63	0.10473	-0.54743	65	4.66871	-7.66165
65	0.83318	-1.11061	68	7.05403	-10.5403
67	1.27998	-1.39874	70	8.29766	-13.1975
68	1.69861	-1.93929	72	8.46075	-15.1904
70	1.89524	-2.21937	74.3	8.82773	-16.0762
71.5	2.37649	-2.81239	76	9.48012	-16.9619
75	2.50643	-3.18013	78	9.88787	-17.8477
77	3.59025	-4.52691	80	10.7034	-18.2905
80	4.24684	-5.14708	82	11.5189	-19.1763
83	5.33692	-6.58236	84	12.3344	-20.062
85	6.17573	-7.74141	86	12.5382	-22.0549
87	6.83263	-8.67753	88	12.946	-22.2764
90	7.908	-9.79635	90	13.7615	-24.0478
93	9.16466	-11.7383	92	14.7808	-25.3764
95	10.4293	-13.7314	94	15.3925	-27.1479
98	11.2819	-14.9473	96	15.8002	-28.2551
100	12.7638	-17.2967	98	17.6351	-29.3623
103	13.763	-18.9395	100	18.2467	-31.798
105	15.7811	-21.7676	102	18.6544	-33.791
107	17.4661	-23.9656	105	19.4699	-34.8981
110	19.4966	-26.5068	107	20.6932	-36.0053
113	23.8835	-31.2491	110	23.3435	-40.2126
115	31.3396	-36.578	113	26.8094	-43.3127
117	35.2756	-39.0582	115	29.8675	-46.4128
	37.7249	-40.2504	117	31.7023	-48.1842

## Sheet: Fig. 2e
Temperature (℃)	Aspect ratio of the LCE without doping	Temperature (℃)	Aspect ratio of the LCE with a 25% dopant of 5CB	Temperature (℃)	Aspect ratio of the LCE with a 36% dopant of 5CB	Temperature (℃)	Aspect ratio of the LCE with a 50% dopant of 5CB	Temperature (℃)	Aspect ratio of the LCE with a 75% dopant of 5CB
18.3	1	21.1	1		--	24.2	1	24.4	1
25	1.00109	25.6	1.00796	20	1.02883	27	1.00196	27	0.9958
28	1.00007	30	1.00445	24	1.02143	30	0.98868	30.3	0.99158
30	1.00054	33	0.99246	29	1.02166	33	0.98201	33	0.98739
32	0.99834	35	1.0057	32	1.02278	36	1.00199	35	0.98739
35	0.9951	38	1.01244	35	1.02321	40	1.00201	38	0.98531
38	0.99088	40	1.02163	38	1.01807	43	1.01089	40	0.98322
40	0.9875	43	1.01834	40	1.01751	45	1.01312	43	0.98949
43	0.97768	48	1.01745	43	1.02662	48	1.02436	45	0.99582
45	0.97292	50	1.02338	45	1.01622	50	1.02656	47	0.9895
47	0.97081	53	1.02719	48	1.01674	53	1.04686	50.4	0.99156
50	0.97344	55	1.04228	50	1.02009	55	1.08006	53	1.07655
53	0.98062	58	1.05359	53	1.03991	57	1.08715	55	1.09168
55	0.98751	60	1.06863	55	1.06715	60	1.15961	59	1.14175
57	0.9966	63	1.09775	58	1.12477	62	1.2183	61.3	1.20443
60	1.00666	65	1.13353	60	1.12638	65	1.30244	65	1.25399
63	1.01976	68	1.19667	63	1.16139	68	1.39319	67.2	1.29314
65	1.02727	70	1.24763	65	1.20193	70	1.4426	70	1.35897
67	1.0372	72	1.27887	68	1.24456	73	1.51594	72	1.45641
68	1.04218	74.3	1.29674	70	1.2679	75	1.62987	75	1.65057
70	1.0535	76	1.31843	73	1.31218	78	1.91648	78.2	1.85709
71.5	1.05884	78	1.33761	75	1.35115	80	2.13387	80.4	1.98818
75	1.08513	80	1.35484	78	1.40259	82	2.29901	82	2.06424
77	1.09915	82	1.37978	80	1.44119	84	2.44332	85	2.1245
80	1.1277	84	1.40527	83	1.51823	86	2.55086	88	2.12614
83	1.15096	86	1.44381	85	1.6	88	2.574	90.3	2.17006
85	1.16996	88	1.45317	90	1.824	90	2.6695	93.5	2.19546
87	1.19639	90	1.4978	95	2.17508	92	2.71669	95	2.18879
90	1.23695	92	1.53813	97	2.31875	94	2.73977	98	2.18128
93	1.28019	94	1.58393	100	2.37857	96	2.73201	100	2.22164
95	1.30852	96	1.61405	103	2.4154	98.2	2.78868	102	2.24018
98	1.36361	98	1.66533	105	2.4306	100	2.78302	105	2.29589
100	1.40357	100	1.73377	108	2.50029	102	2.73977	107	2.29991
103	1.48011	102	1.79212	110	2.54527	106	2.77036	110	2.34661
105	1.54506	105	1.83512	113	2.64767	108.4	2.78319	113	2.31195
107	1.62612	107	1.88599	115	2.66002	110	2.82143	115	2.33943
110	1.8021	110	2.06303	116.3	2.66784	112	2.83297	117.5	2.40704
113	2.07109	113	2.237	120	2.80501	114	2.82814	120.7	2.40223
115	2.21997	115	2.42348		--	116	2.79764
117	2.30527	117	2.54174		--	120	2.84659
		120	2.71707		--
					--
					--
					--
					--

## Sheet: Fig. 2f
Temperature (℃)	Heating flow (arb. units)of the LCE without doping	Temperature (℃)	Heating flow (arb. units)of the LCE with a 25% dopant of 5CB	Temperature (℃)	Heating flow (arb. units)of the LCE with a 50% dopant of 5CB	Temperature (℃)	Heating flow (arb. units)of the LCE with a 75% dopant of 5CB
-69.99	-0.06025	-69.97	0.05811	-69.96	0.20693	-69.96	0.29532
-69.99	-0.06025	-69.97	0.05811	-69.96	0.20693	-69.97	0.29532
-69.99	-0.06025	-69.97	0.05811	-69.96	0.20693	-69.96	0.29532
-69.99	-0.06025	-69.97	0.05811	-69.96	0.20693	-69.96	0.29532
-69.99	-0.06025	-69.97	0.05811	-69.96	0.20693	-69.97	0.29532
-69.99	-0.06025	-69.97	0.05811	-69.96	0.20693	-69.96	0.29532
-69.99	-0.06025	-69.97	0.05811	-69.96	0.20693	-69.96	0.29532
-69.99	-0.06025	-69.97	0.05811	-69.96	0.20693	-69.97	0.29532
-69.99	-0.06025	-69.97	0.05811	-69.96	0.20693	-69.96	0.29532
-69.99	-0.06025	-69.97	0.05811	-69.96	0.20693	-69.96	0.29532
-69.99	-0.06025	-69.97	0.05811	-69.96	0.20693	-69.96	0.29532
-69.99	-0.06025	-69.97	0.05811	-69.96	0.20693	-69.96	0.29532
-69.99	-0.06025	-69.97	0.05811	-69.96	0.20693	-69.96	0.29532
-69.99	-0.06025	-69.97	0.05811	-69.96	0.20693	-69.96	0.29532
-69.99	-0.06025	-69.97	0.05811	-69.96	0.20693	-69.96	0.29532
-69.99	-0.06025	-69.97	0.05811	-69.96	0.20693	-69.96	0.29532
-69.99	-0.06025	-69.97	0.05811	-69.96	0.20693	-69.96	0.29532
-69.99	-0.06025	-69.96	0.05811	-69.96	0.20693	-69.96	0.29532
-69.98	-0.06025	-69.96	0.05811	-69.96	0.20693	-69.96	0.29532
-69.98	-0.06025	-69.96	0.05811	-69.95	0.20693	-69.96	0.29532
-69.98	-0.06025	-69.96	0.05811	-69.95	0.20693	-69.96	0.29532
-69.98	-0.06025	-69.96	0.05811	-69.95	0.20693	-69.95	0.29532
-69.98	-0.06025	-69.96	0.05811	-69.95	0.20693	-69.95	0.29532
-69.98	-0.06025	-69.96	0.05811	-69.95	0.20693	-69.95	0.29532
-69.98	-0.06025	-69.96	0.05811	-69.95	0.20693	-69.95	0.29632
-69.98	-0.06025	-69.96	0.05811	-69.95	0.20693	-69.95	0.29632
-69.97	-0.05925	-69.95	0.05911	-69.95	0.20793	-69.95	0.29632
-69.97	-0.05925	-69.95	0.05911	-69.95	0.20793	-69.94	0.29632
-69.97	-0.05925	-69.95	0.06011	-69.94	0.20793	-69.94	0.29632
-69.97	-0.05825	-69.95	0.06011	-69.94	0.20893	-69.94	0.29632
-69.97	-0.05725	-69.95	0.06111	-69.94	0.20893	-69.94	0.29632
-69.96	-0.05625	-69.94	0.06211	-69.94	0.20893	-69.94	0.29732
-69.96	-0.05625	-69.94	0.06311	-69.93	0.20993	-69.93	0.29732
-69.96	-0.05425	-69.94	0.06411	-69.93	0.21093	-69.93	0.29832
-69.96	-0.05325	-69.94	0.06511	-69.93	0.21093	-69.93	0.29832
-69.95	-0.05225	-69.93	0.06611	-69.93	0.21193	-69.92	0.29932
-69.95	-0.05125	-69.93	0.06711	-69.92	0.21393	-69.92	0.29932
-69.95	-0.05025	-69.93	0.06811	-69.92	0.21493	-69.92	0.30032
-69.94	-0.04925	-69.92	0.06911	-69.92	0.21593	-69.91	0.30132
-69.94	-0.04825	-69.92	0.07011	-69.91	0.21693	-69.91	0.30132
-69.93	-0.04725	-69.91	0.07111	-69.91	0.21793	-69.91	0.30232
-69.93	-0.04525	-69.91	0.07211	-69.9	0.21893	-69.9	0.30232
-69.93	-0.04425	-69.9	0.07311	-69.9	0.21893	-69.9	0.30332
-69.92	-0.04325	-69.9	0.07411	-69.89	0.21993	-69.89	0.30432
-69.92	-0.04225	-69.89	0.07511	-69.89	0.22093	-69.88	0.30432
-69.91	-0.04125	-69.89	0.07611	-69.88	0.22093	-69.88	0.30532
-69.9	-0.04125	-69.88	0.07711	-69.88	0.22193	-69.87	0.30532
-69.9	-0.04025	-69.88	0.07811	-69.87	0.22293	-69.87	0.30632
-69.89	-0.03925	-69.87	0.08011	-69.87	0.22393	-69.86	0.30632
-69.88	-0.03825	-69.86	0.08111	-69.86	0.22393	-69.85	0.30732
-69.88	-0.03725	-69.85	0.08211	-69.85	0.22493	-69.85	0.30732
-69.87	-0.03625	-69.85	0.08311	-69.84	0.22593	-69.84	0.30732
-69.86	-0.03625	-69.84	0.08411	-69.84	0.22593	-69.83	0.30832
-69.85	-0.03525	-69.83	0.08511	-69.83	0.22693	-69.82	0.30832
-69.84	-0.03425	-69.82	0.08611	-69.82	0.22793	-69.81	0.30832
-69.84	-0.03325	-69.81	0.08711	-69.81	0.22793	-69.81	0.30832
-69.83	-0.03225	-69.8	0.08811	-69.8	0.22893	-69.8	0.30832
-69.82	-0.03125	-69.8	0.08811	-69.79	0.22893	-69.79	0.30832
-69.81	-0.03125	-69.79	0.08911	-69.78	0.22993	-69.78	0.30832
-69.8	-0.03025	-69.78	0.09011	-69.77	0.22993	-69.77	0.30832
-69.79	-0.02925	-69.77	0.09111	-69.77	0.22993	-69.76	0.30832
-69.78	-0.02825	-69.76	0.09211	-69.75	0.22993	-69.75	0.30832
-69.77	-0.02825	-69.74	0.09211	-69.74	0.22993	-69.74	0.30832
-69.75	-0.02825	-69.73	0.09311	-69.73	0.22993	-69.72	0.30832
-69.74	-0.02725	-69.72	0.09411	-69.72	0.22993	-69.71	0.30832
-69.73	-0.02725	-69.71	0.09411	-69.71	0.22993	-69.7	0.30832
-69.72	-0.02725	-69.69	0.09411	-69.69	0.22993	-69.69	0.30832
-69.7	-0.02725	-69.68	0.09511	-69.68	0.22993	-69.67	0.30732
-69.69	-0.02725	-69.67	0.09511	-69.67	0.22993	-69.66	0.30732
-69.68	-0.02725	-69.65	0.09511	-69.65	0.22993	-69.65	0.30732
-69.66	-0.02625	-69.64	0.09511	-69.64	0.22993	-69.63	0.30732
-69.65	-0.02725	-69.63	0.09511	-69.63	0.22893	-69.62	0.30732
-69.63	-0.02725	-69.61	0.09511	-69.61	0.22793	-69.6	0.30632
-69.62	-0.02725	-69.6	0.09511	-69.6	0.22793	-69.59	0.30532
-69.6	-0.02725	-69.58	0.09511	-69.58	0.22793	-69.58	0.30332
-69.59	-0.02825	-69.57	0.09511	-69.57	0.22693	-69.56	0.30132
-69.57	-0.02825	-69.55	0.09411	-69.55	0.22693	-69.54	0.29932
-69.56	-0.02925	-69.53	0.09411	-69.54	0.22693	-69.53	0.29732
-69.54	-0.03025	-69.52	0.09411	-69.52	0.22593	-69.51	0.29532
-69.52	-0.03125	-69.5	0.09311	-69.5	0.22593	-69.49	0.29332
-69.51	-0.03125	-69.48	0.09211	-69.49	0.22493	-69.48	0.29132
-69.49	-0.03125	-69.46	0.09111	-69.47	0.22293	-69.46	0.29032
-69.47	-0.03225	-69.45	0.09111	-69.45	0.22193	-69.44	0.28832
-69.45	-0.03225	-69.43	0.09011	-69.43	0.21893	-69.42	0.28632
-69.43	-0.03325	-69.41	0.09011	-69.42	0.21593	-69.4	0.28432
-69.42	-0.03425	-69.39	0.08911	-69.4	0.21293	-69.39	0.28232
-69.4	-0.03525	-69.37	0.08911	-69.38	0.21093	-69.37	0.28132
-69.38	-0.03725	-69.35	0.08811	-69.36	0.20893	-69.35	0.27932
-69.36	-0.03925	-69.33	0.08611	-69.34	0.20793	-69.33	0.27732
-69.34	-0.04125	-69.31	0.08411	-69.32	0.20593	-69.31	0.27632
-69.32	-0.04425	-69.3	0.08311	-69.3	0.20393	-69.29	0.27432
-69.3	-0.04725	-69.28	0.08011	-69.28	0.20193	-69.27	0.27232
-69.28	-0.04825	-69.26	0.07711	-69.26	0.19993	-69.25	0.26932
-69.26	-0.05025	-69.23	0.07611	-69.24	0.19693	-69.23	0.26732
-69.24	-0.05225	-69.21	0.07411	-69.22	0.19493	-69.21	0.26432
-69.22	-0.05425	-69.19	0.07211	-69.2	0.19293	-69.19	0.26232
-69.2	-0.05725	-69.17	0.07011	-69.18	0.18993	-69.17	0.25932
-69.17	-0.05925	-69.15	0.06811	-69.16	0.18793	-69.14	0.25732
-69.15	-0.06125	-69.13	0.06611	-69.14	0.18593	-69.12	0.25532
-69.13	-0.06325	-69.11	0.06411	-69.11	0.18393	-69.1	0.25332
-69.11	-0.06625	-69.08	0.06211	-69.09	0.18093	-69.08	0.25132
-69.09	-0.06825	-69.06	0.06011	-69.07	0.17893	-69.06	0.24832
-69.06	-0.07025	-69.04	0.05811	-69.05	0.17693	-69.04	0.24632
-69.04	-0.07225	-69.02	0.05611	-69.02	0.17393	-69.01	0.24332
-69.02	-0.07425	-68.99	0.05411	-69	0.17193	-68.99	0.24132
-68.99	-0.07625	-68.97	0.05111	-68.98	0.16893	-68.97	0.23932
-68.97	-0.07825	-68.95	0.04911	-68.96	0.16693	-68.94	0.23732
-68.95	-0.08025	-68.92	0.04711	-68.93	0.16493	-68.92	0.23432
-68.93	-0.08325	-68.9	0.04411	-68.91	0.16193	-68.9	0.23232
-68.9	-0.08525	-68.88	0.04211	-68.89	0.15893	-68.87	0.23032
-68.88	-0.08825	-68.86	0.04011	-68.87	0.15693	-68.85	0.22732
-68.86	-0.09025	-68.83	0.03711	-68.84	0.15393	-68.83	0.22532
-68.83	-0.09325	-68.81	0.03411	-68.82	0.15193	-68.8	0.22232
-68.81	-0.09625	-68.78	0.03211	-68.79	0.14893	-68.78	0.22032
-68.78	-0.09825	-68.76	0.03011	-68.77	0.14593	-68.75	0.21832
-68.76	-0.10125	-68.74	0.02811	-68.75	0.14393	-68.73	0.21632
-68.73	-0.10325	-68.71	0.02611	-68.72	0.14093	-68.71	0.21332
-68.71	-0.10625	-68.69	0.02411	-68.7	0.13793	-68.68	0.21132
-68.69	-0.10825	-68.66	0.02111	-68.67	0.13593	-68.66	0.20832
-68.66	-0.11125	-68.64	0.01811	-68.65	0.13293	-68.63	0.20632
-68.63	-0.11325	-68.61	0.01611	-68.62	0.13093	-68.61	0.20432
-68.61	-0.11625	-68.59	0.01411	-68.6	0.12793	-68.58	0.20232
-68.58	-0.11725	-68.57	0.01111	-68.57	0.12593	-68.56	0.19932
-68.56	-0.12025	-68.54	0.00811	-68.55	0.12393	-68.53	0.19732
-68.53	-0.12225	-68.51	0.00611	-68.52	0.12193	-68.51	0.19532
-68.51	-0.12425	-68.49	0.00311	-68.5	0.11893	-68.48	0.19332
-68.48	-0.12625	-68.46	0.00111	-68.47	0.11693	-68.46	0.19132
-68.46	-0.12925	-68.44	-0.00189	-68.45	0.11393	-68.43	0.18932
-68.43	-0.13125	-68.41	-0.00389	-68.42	0.11193	-68.4	0.18632
-68.41	-0.13425	-68.39	-0.00589	-68.4	0.10993	-68.38	0.18432
-68.38	-0.13625	-68.36	-0.00789	-68.37	0.10693	-68.35	0.18232
-68.35	-0.13825	-68.34	-0.00989	-68.35	0.10493	-68.33	0.18032
-68.33	-0.14125	-68.31	-0.01189	-68.32	0.10293	-68.3	0.17732
-68.3	-0.14325	-68.29	-0.01389	-68.29	0.10093	-68.27	0.17532
-68.28	-0.14525	-68.26	-0.01589	-68.27	0.09793	-68.25	0.17332
-68.25	-0.14725	-68.23	-0.01789	-68.24	0.09593	-68.22	0.17232
-68.23	-0.15025	-68.21	-0.01989	-68.22	0.09393	-68.2	0.17032
-68.2	-0.15225	-68.18	-0.02189	-68.19	0.09193	-68.17	0.16832
-68.17	-0.15425	-68.16	-0.02489	-68.16	0.08993	-68.14	0.16632
-68.15	-0.15625	-68.13	-0.02689	-68.14	0.08793	-68.12	0.16432
-68.12	-0.15825	-68.1	-0.02989	-68.11	0.08593	-68.09	0.16332
-68.09	-0.16025	-68.08	-0.03189	-68.08	0.08493	-68.06	0.16132
-68.06	-0.16225	-68.05	-0.03489	-68.06	0.08193	-68.04	0.16032
-68.04	-0.16425	-68.02	-0.03689	-68.03	0.08093	-68.01	0.15832
-68.01	-0.16525	-68	-0.03889	-68	0.07793	-67.98	0.15632
-67.99	-0.16725	-67.97	-0.03989	-67.98	0.07593	-67.95	0.15532
-67.96	-0.16925	-67.94	-0.04189	-67.95	0.07393	-67.93	0.15332
-67.93	-0.17125	-67.92	-0.04289	-67.92	0.07193	-67.9	0.15232
-67.9	-0.17325	-67.89	-0.04489	-67.9	0.06993	-67.87	0.15032
-67.88	-0.17525	-67.86	-0.04589	-67.87	0.06893	-67.85	0.14832
-67.85	-0.17725	-67.83	-0.04789	-67.84	0.06693	-67.82	0.14632
-67.82	-0.17925	-67.81	-0.04989	-67.82	0.06493	-67.79	0.14432
-67.79	-0.18125	-67.78	-0.05189	-67.79	0.06393	-67.76	0.14332
-67.76	-0.18225	-67.75	-0.05389	-67.76	0.06193	-67.74	0.14132
-67.74	-0.18425	-67.73	-0.05589	-67.73	0.05993	-67.71	0.13932
-67.71	-0.18625	-67.7	-0.05689	-67.71	0.05893	-67.68	0.13832
-67.68	-0.18825	-67.67	-0.05889	-67.68	0.05693	-67.65	0.13632
-67.66	-0.18925	-67.64	-0.06089	-67.65	0.05493	-67.62	0.13532
-67.63	-0.19125	-67.62	-0.06289	-67.62	0.05393	-67.6	0.13432
-67.6	-0.19225	-67.59	-0.06389	-67.6	0.05193	-67.57	0.13332
-67.57	-0.19425	-67.56	-0.06589	-67.57	0.05093	-67.54	0.13232
-67.54	-0.19625	-67.53	-0.06689	-67.54	0.04893	-67.51	0.13132
-67.52	-0.19725	-67.51	-0.06889	-67.51	0.04793	-67.49	0.12932
-67.49	-0.19825	-67.48	-0.07089	-67.48	0.04593	-67.46	0.12832
-67.46	-0.20025	-67.45	-0.07189	-67.46	0.04493	-67.43	0.12632
-67.43	-0.20125	-67.42	-0.07289	-67.43	0.04293	-67.4	0.12532
-67.4	-0.20325	-67.4	-0.07489	-67.4	0.04193	-67.37	0.12332
-67.37	-0.20525	-67.37	-0.07689	-67.37	0.03993	-67.34	0.12132
-67.35	-0.20725	-67.34	-0.07889	-67.34	0.03793	-67.32	0.12032
-67.32	-0.20825	-67.31	-0.07989	-67.31	0.03693	-67.29	0.11932
-67.29	-0.21025	-67.28	-0.08189	-67.29	0.03593	-67.26	0.11832
-67.26	-0.21125	-67.26	-0.08289	-67.26	0.03493	-67.23	0.11732
-67.23	-0.21225	-67.23	-0.08489	-67.23	0.03293	-67.2	0.11632
-67.2	-0.21425	-67.2	-0.08589	-67.2	0.03193	-67.17	0.11532
-67.17	-0.21525	-67.17	-0.08789	-67.17	0.02993	-67.15	0.11432
-67.15	-0.21625	-67.14	-0.08889	-67.14	0.02893	-67.12	0.11332
-67.12	-0.21725	-67.11	-0.08989	-67.12	0.02793	-67.09	0.11232
-67.09	-0.21925	-67.08	-0.09089	-67.09	0.02593	-67.06	0.11032
-67.06	-0.22025	-67.05	-0.09189	-67.06	0.02493	-67.03	0.10932
-67.03	-0.22125	-67.03	-0.09389	-67.03	0.02393	-67	0.10832
-67	-0.22225	-67	-0.09489	-67	0.02293	-66.97	0.10732
-66.97	-0.22325	-66.97	-0.09589	-66.97	0.02193	-66.94	0.10632
-66.94	-0.22525	-66.94	-0.09789	-66.94	0.02093	-66.91	0.10532
-66.91	-0.22625	-66.91	-0.09889	-66.91	0.01993	-66.88	0.10432
-66.89	-0.22725	-66.88	-0.09989	-66.88	0.01893	-66.85	0.10332
-66.86	-0.22925	-66.85	-0.10089	-66.85	0.01793	-66.82	0.10232
-66.83	-0.23025	-66.83	-0.10189	-66.83	0.01593	-66.79	0.10132
-66.8	-0.23125	-66.8	-0.10389	-66.8	0.01493	-66.77	0.10032
-66.77	-0.23325	-66.77	-0.10489	-66.77	0.01393	-66.73	0.09932
-66.74	-0.23425	-66.74	-0.10689	-66.74	0.01293	-66.71	0.09832
-66.71	-0.23525	-66.71	-0.10789	-66.71	0.01193	-66.68	0.09732
-66.68	-0.23725	-66.68	-0.10889	-66.68	0.00993	-66.65	0.09632
-66.65	-0.23825	-66.65	-0.11089	-66.65	0.00893	-66.62	0.09432
-66.62	-0.23825	-66.62	-0.11189	-66.62	0.00793	-66.59	0.09332
-66.59	-0.23925	-66.59	-0.11289	-66.59	0.00693	-66.56	0.09232
-66.56	-0.24025	-66.56	-0.11389	-66.56	0.00593	-66.53	0.09132
-66.53	-0.24125	-66.53	-0.11489	-66.53	0.00493	-66.5	0.09132
-66.5	-0.24225	-66.5	-0.11589	-66.5	0.00393	-66.47	0.09032
-66.47	-0.24325	-66.47	-0.11689	-66.47	0.00293	-66.44	0.08932
-66.44	-0.24425	-66.44	-0.11789	-66.44	0.00193	-66.41	0.08832
-66.41	-0.24525	-66.41	-0.11889	-66.41	0.00193	-66.38	0.08732
-66.38	-0.24725	-66.38	-0.11989	-66.38	0.000931522	-66.35	0.08732
-66.35	-0.24825	-66.35	-0.12089	-66.35	-0.00107	-66.32	0.08632
-66.32	-0.24925	-66.33	-0.12189	-66.32	-0.00207	-66.29	0.08632
-66.29	-0.24925	-66.3	-0.12389	-66.29	-0.00307	-66.26	0.08532
-66.26	-0.25025	-66.27	-0.12489	-66.26	-0.00407	-66.23	0.08432
-66.23	-0.25225	-66.23	-0.12589	-66.23	-0.00507	-66.2	0.08332
-66.2	-0.25325	-66.2	-0.12689	-66.2	-0.00607	-66.17	0.08232
-66.17	-0.25425	-66.17	-0.12789	-66.17	-0.00607	-66.14	0.08132
-66.14	-0.25425	-66.15	-0.12889	-66.14	-0.00707	-66.11	0.08032
-66.11	-0.25625	-66.11	-0.12989	-66.11	-0.00807	-66.08	0.07932
-66.08	-0.25725	-66.09	-0.13089	-66.08	-0.00907	-66.05	0.07832
-66.05	-0.25825	-66.05	-0.13189	-66.05	-0.01007	-66.02	0.07832
-66.02	-0.25925	-66.02	-0.13289	-66.02	-0.01107	-65.99	0.07732
-65.99	-0.26025	-66	-0.13289	-65.99	-0.01207	-65.96	0.07732
-65.95	-0.26125	-65.97	-0.13389	-65.96	-0.01307	-65.93	0.07632
-65.92	-0.26125	-65.94	-0.13489	-65.93	-0.01407	-65.9	0.07532
-65.89	-0.26225	-65.9	-0.13589	-65.9	-0.01607	-65.87	0.07432
-65.86	-0.26325	-65.88	-0.13689	-65.87	-0.01707	-65.83	0.07332
-65.83	-0.26425	-65.84	-0.13789	-65.84	-0.01707	-65.8	0.07232
-65.8	-0.26425	-65.81	-0.13989	-65.81	-0.01807	-65.77	0.07132
-65.77	-0.26525	-65.78	-0.14089	-65.78	-0.01907	-65.74	0.07032
-65.74	-0.26625	-65.75	-0.14189	-65.75	-0.01907	-65.71	0.07032
-65.71	-0.26725	-65.72	-0.14289	-65.72	-0.02007	-65.68	0.06932
-65.68	-0.26825	-65.69	-0.14289	-65.69	-0.02107	-65.65	0.06932
-65.65	-0.26925	-65.66	-0.14389	-65.66	-0.02107	-65.62	0.06832
-65.62	-0.27025	-65.63	-0.14489	-65.63	-0.02207	-65.59	0.06832
-65.59	-0.27225	-65.6	-0.14589	-65.59	-0.02207	-65.56	0.06732
-65.56	-0.27225	-65.57	-0.14589	-65.57	-0.02307	-65.53	0.06632
-65.52	-0.27325	-65.54	-0.14689	-65.53	-0.02407	-65.5	0.06532
-65.49	-0.27325	-65.51	-0.14789	-65.5	-0.02507	-65.46	0.06532
-65.46	-0.27425	-65.48	-0.14889	-65.47	-0.02607	-65.43	0.06432
-65.43	-0.27525	-65.45	-0.14989	-65.44	-0.02707	-65.4	0.06332
-65.4	-0.27525	-65.41	-0.15089	-65.41	-0.02807	-65.37	0.06332
-65.37	-0.27625	-65.39	-0.15189	-65.38	-0.02907	-65.34	0.06232
-65.34	-0.27625	-65.35	-0.15289	-65.35	-0.03007	-65.31	0.06232
-65.31	-0.27725	-65.32	-0.15389	-65.32	-0.03007	-65.28	0.06132
-65.28	-0.27825	-65.29	-0.15489	-65.29	-0.03107	-65.25	0.06132
-65.24	-0.27925	-65.26	-0.15489	-65.26	-0.03207	-65.22	0.06032
-65.21	-0.28025	-65.23	-0.15589	-65.22	-0.03207	-65.18	0.05932
-65.18	-0.28125	-65.2	-0.15689	-65.19	-0.03307	-65.15	0.05832
-65.15	-0.28225	-65.17	-0.15689	-65.16	-0.03407	-65.12	0.05832
-65.12	-0.28325	-65.14	-0.15789	-65.13	-0.03407	-65.09	0.05732
-65.09	-0.28325	-65.11	-0.15889	-65.1	-0.03507	-65.06	0.05632
-65.06	-0.28425	-65.08	-0.15989	-65.07	-0.03607	-65.03	0.05632
-65.03	-0.28525	-65.05	-0.16089	-65.04	-0.03607	-65	0.05532
-64.99	-0.28625	-65.01	-0.16089	-65.01	-0.03707	-64.97	0.05532
-64.96	-0.28625	-64.98	-0.16189	-64.97	-0.03707	-64.93	0.05432
-64.93	-0.28725	-64.95	-0.16289	-64.94	-0.03807	-64.9	0.05432
-64.9	-0.28725	-64.92	-0.16389	-64.91	-0.03807	-64.87	0.05332
-64.87	-0.28825	-64.89	-0.16389	-64.88	-0.03907	-64.84	0.05332
-64.84	-0.28925	-64.86	-0.16489	-64.85	-0.03907	-64.81	0.05332
-64.8	-0.28925	-64.83	-0.16589	-64.82	-0.04007	-64.78	0.05232
-64.77	-0.29025	-64.8	-0.16589	-64.79	-0.04007	-64.75	0.05132
-64.74	-0.29025	-64.76	-0.16689	-64.76	-0.04107	-64.72	0.05132
-64.71	-0.29125	-64.73	-0.16789	-64.72	-0.04207	-64.68	0.05032
-64.68	-0.29225	-64.7	-0.16789	-64.69	-0.04307	-64.65	0.05032
-64.65	-0.29325	-64.67	-0.16889	-64.66	-0.04307	-64.62	0.04932
-64.61	-0.29325	-64.64	-0.16889	-64.63	-0.04407	-64.59	0.04932
-64.58	-0.29425	-64.61	-0.16989	-64.6	-0.04407	-64.56	0.04832
-64.55	-0.29425	-64.58	-0.17089	-64.57	-0.04507	-64.53	0.04732
-64.52	-0.29525	-64.55	-0.17089	-64.54	-0.04607	-64.49	0.04732
-64.49	-0.29525	-64.51	-0.17189	-64.51	-0.04607	-64.46	0.04732
-64.46	-0.29525	-64.48	-0.17189	-64.47	-0.04707	-64.43	0.04632
-64.42	-0.29625	-64.45	-0.17289	-64.44	-0.04807	-64.4	0.04632
-64.39	-0.29625	-64.42	-0.17389	-64.41	-0.04907	-64.37	0.04632
-64.36	-0.29725	-64.39	-0.17389	-64.38	-0.04907	-64.33	0.04632
-64.33	-0.29725	-64.36	-0.17489	-64.35	-0.05007	-64.3	0.04532
-64.3	-0.29825	-64.32	-0.17489	-64.31	-0.05007	-64.27	0.04532
-64.27	-0.29825	-64.29	-0.17589	-64.28	-0.05107	-64.24	0.04432
-64.24	-0.29925	-64.26	-0.17589	-64.25	-0.05107	-64.21	0.04432
-64.2	-0.30025	-64.23	-0.17689	-64.22	-0.05107	-64.18	0.04332
-64.17	-0.30025	-64.2	-0.17689	-64.19	-0.05107	-64.15	0.04332
-64.14	-0.30125	-64.17	-0.17789	-64.16	-0.05107	-64.11	0.04232
-64.11	-0.30125	-64.14	-0.17789	-64.12	-0.05107	-64.08	0.04232
-64.08	-0.30225	-64.11	-0.17889	-64.09	-0.05207	-64.05	0.04132
-64.04	-0.30225	-64.07	-0.17989	-64.06	-0.05307	-64.02	0.04132
-64.01	-0.30325	-64.04	-0.18089	-64.03	-0.05307	-63.99	0.04032
-63.98	-0.30425	-64.01	-0.18189	-64	-0.05407	-63.96	0.04032
-63.95	-0.30425	-63.98	-0.18189	-63.97	-0.05407	-63.92	0.04032
-63.92	-0.30425	-63.95	-0.18289	-63.94	-0.05507	-63.89	0.03932
-63.88	-0.30425	-63.92	-0.18289	-63.9	-0.05507	-63.86	0.03932
-63.85	-0.30525	-63.88	-0.18289	-63.87	-0.05607	-63.83	0.03932
-63.82	-0.30525	-63.85	-0.18389	-63.84	-0.05607	-63.8	0.03932
-63.79	-0.30525	-63.82	-0.18389	-63.81	-0.05707	-63.76	0.03932
-63.76	-0.30625	-63.79	-0.18389	-63.78	-0.05707	-63.73	0.03832
-63.72	-0.30625	-63.76	-0.18489	-63.74	-0.05807	-63.7	0.03832
-63.69	-0.30625	-63.72	-0.18489	-63.71	-0.05807	-63.67	0.03832
-63.66	-0.30725	-63.69	-0.18589	-63.68	-0.05907	-63.64	0.03732
-63.63	-0.30825	-63.66	-0.18689	-63.65	-0.05907	-63.6	0.03732
-63.6	-0.30825	-63.63	-0.18689	-63.62	-0.05907	-63.57	0.03732
-63.56	-0.30925	-63.6	-0.18789	-63.59	-0.06007	-63.54	0.03632
-63.53	-0.30925	-63.57	-0.18789	-63.55	-0.06007	-63.51	0.03632
-63.5	-0.31025	-63.53	-0.18789	-63.52	-0.06107	-63.48	0.03532
-63.47	-0.31025	-63.5	-0.18889	-63.49	-0.06107	-63.44	0.03532
-63.44	-0.31025	-63.47	-0.18889	-63.46	-0.06107	-63.41	0.03432
-63.4	-0.31025	-63.44	-0.18889	-63.43	-0.06107	-63.38	0.03432
-63.37	-0.31125	-63.41	-0.18889	-63.39	-0.06207	-63.35	0.03332
-63.34	-0.31125	-63.37	-0.18989	-63.36	-0.06307	-63.32	0.03332
-63.31	-0.31225	-63.34	-0.19089	-63.33	-0.06307	-63.28	0.03232
-63.27	-0.31325	-63.31	-0.19089	-63.3	-0.06307	-63.25	0.03232
-63.24	-0.31425	-63.28	-0.19189	-63.27	-0.06407	-63.22	0.03232
-63.21	-0.31425	-63.25	-0.19189	-63.23	-0.06407	-63.19	0.03232
-63.18	-0.31425	-63.22	-0.19289	-63.2	-0.06407	-63.16	0.03232
-63.14	-0.31425	-63.18	-0.19289	-63.17	-0.06407	-63.12	0.03232
-63.11	-0.31525	-63.15	-0.19389	-63.14	-0.06507	-63.09	0.03232
-63.08	-0.31525	-63.12	-0.19389	-63.11	-0.06507	-63.06	0.03132
-63.05	-0.31525	-63.09	-0.19489	-63.07	-0.06507	-63.03	0.03132
-63.02	-0.31525	-63.05	-0.19489	-63.04	-0.06507	-62.99	0.03132
-62.98	-0.31525	-63.02	-0.19489	-63.01	-0.06607	-62.96	0.03032
-62.95	-0.31525	-62.99	-0.19489	-62.98	-0.06607	-62.93	0.03032
-62.92	-0.31625	-62.96	-0.19589	-62.95	-0.06707	-62.9	0.03032
-62.89	-0.31625	-62.93	-0.19689	-62.91	-0.06707	-62.87	0.02932
-62.85	-0.31625	-62.89	-0.19689	-62.88	-0.06707	-62.83	0.02932
-62.82	-0.31625	-62.86	-0.19689	-62.85	-0.06807	-62.8	0.02932
-62.79	-0.31625	-62.83	-0.19689	-62.82	-0.06807	-62.77	0.02832
-62.76	-0.31725	-62.8	-0.19789	-62.79	-0.06807	-62.74	0.02832
-62.72	-0.31725	-62.77	-0.19789	-62.75	-0.06907	-62.71	0.02832
-62.69	-0.31825	-62.74	-0.19889	-62.72	-0.06907	-62.67	0.02832
-62.66	-0.31825	-62.7	-0.19889	-62.69	-0.06907	-62.64	0.02832
-62.63	-0.31925	-62.67	-0.19889	-62.66	-0.06907	-62.61	0.02832
-62.6	-0.31925	-62.64	-0.19889	-62.62	-0.06907	-62.58	0.02832
-62.56	-0.32025	-62.61	-0.19989	-62.59	-0.07007	-62.55	0.02832
-62.53	-0.32025	-62.57	-0.19989	-62.56	-0.07007	-62.51	0.02832
-62.5	-0.32025	-62.54	-0.19989	-62.53	-0.07007	-62.48	0.02732
-62.47	-0.32125	-62.51	-0.19989	-62.5	-0.07107	-62.45	0.02732
-62.43	-0.32125	-62.48	-0.19989	-62.46	-0.07107	-62.42	0.02732
-62.4	-0.32125	-62.44	-0.19989	-62.43	-0.07107	-62.38	0.02632
-62.37	-0.32125	-62.41	-0.20089	-62.4	-0.07207	-62.35	0.02532
-62.33	-0.32125	-62.38	-0.20089	-62.37	-0.07207	-62.32	0.02532
-62.3	-0.32125	-62.35	-0.20189	-62.34	-0.07207	-62.28	0.02532
-62.27	-0.32125	-62.32	-0.20189	-62.3	-0.07307	-62.25	0.02432
-62.24	-0.32125	-62.28	-0.20289	-62.27	-0.07307	-62.22	0.02432
-62.21	-0.32225	-62.25	-0.20389	-62.24	-0.07307	-62.19	0.02432
-62.17	-0.32225	-62.22	-0.20389	-62.21	-0.07307	-62.16	0.02432
-62.14	-0.32225	-62.19	-0.20489	-62.17	-0.07307	-62.12	0.02432
-62.11	-0.32325	-62.15	-0.20489	-62.14	-0.07307	-62.09	0.02432
-62.08	-0.32325	-62.12	-0.20489	-62.11	-0.07407	-62.06	0.02432
-62.04	-0.32325	-62.09	-0.20489	-62.08	-0.07407	-62.03	0.02332
-62.01	-0.32325	-62.06	-0.20489	-62.05	-0.07507	-61.99	0.02332
-61.98	-0.32425	-62.03	-0.20489	-62.01	-0.07507	-61.96	0.02332
-61.95	-0.32425	-61.99	-0.20589	-61.98	-0.07507	-61.93	0.02332
-61.91	-0.32525	-61.96	-0.20589	-61.95	-0.07507	-61.9	0.02332
-61.88	-0.32525	-61.93	-0.20589	-61.91	-0.07507	-61.87	0.02232
-61.85	-0.32525	-61.9	-0.20589	-61.88	-0.07507	-61.83	0.02232
-61.81	-0.32625	-61.86	-0.20689	-61.85	-0.07507	-61.8	0.02232
-61.78	-0.32625	-61.83	-0.20689	-61.82	-0.07607	-61.77	0.02232
-61.75	-0.32625	-61.8	-0.20689	-61.79	-0.07607	-61.74	0.02132
-61.72	-0.32625	-61.77	-0.20789	-61.75	-0.07607	-61.7	0.02132
-61.68	-0.32625	-61.73	-0.20789	-61.72	-0.07707	-61.67	0.02132
-61.65	-0.32625	-61.7	-0.20789	-61.69	-0.07707	-61.64	0.02132
-61.62	-0.32625	-61.67	-0.20789	-61.66	-0.07707	-61.61	0.02132
-61.59	-0.32625	-61.64	-0.20789	-61.62	-0.07807	-61.57	0.02132
-61.55	-0.32725	-61.61	-0.20789	-61.59	-0.07807	-61.54	0.02132
-61.52	-0.32725	-61.57	-0.20789	-61.56	-0.07807	-61.51	0.02132
-61.49	-0.32725	-61.54	-0.20889	-61.53	-0.07807	-61.48	0.02032
-61.46	-0.32725	-61.51	-0.20889	-61.49	-0.07807	-61.44	0.02032
-61.42	-0.32825	-61.48	-0.20889	-61.46	-0.07807	-61.41	0.02032
-61.39	-0.32825	-61.44	-0.20989	-61.43	-0.07807	-61.38	0.02032
-61.36	-0.32825	-61.41	-0.20989	-61.4	-0.07807	-61.35	0.02032
-61.32	-0.32825	-61.38	-0.20989	-61.36	-0.07907	-61.31	0.01932
-61.29	-0.32825	-61.35	-0.21089	-61.33	-0.07907	-61.28	0.01932
-61.26	-0.32825	-61.31	-0.21089	-61.3	-0.07907	-61.25	0.01932
-61.23	-0.32825	-61.28	-0.21089	-61.27	-0.07907	-61.22	0.01932
-61.19	-0.32925	-61.25	-0.21089	-61.23	-0.07907	-61.18	0.01832
-61.16	-0.32925	-61.22	-0.21089	-61.2	-0.08007	-61.15	0.01832
-61.13	-0.32925	-61.18	-0.21189	-61.17	-0.08107	-61.12	0.01832
-61.1	-0.33025	-61.15	-0.21189	-61.14	-0.08107	-61.09	0.01832
-61.06	-0.33025	-61.12	-0.21189	-61.1	-0.08207	-61.05	0.01832
-61.03	-0.33025	-61.09	-0.21189	-61.07	-0.08207	-61.02	0.01832
-61	-0.33025	-61.05	-0.21289	-61.04	-0.08207	-60.99	0.01832
-60.97	-0.33125	-61.02	-0.21289	-61.01	-0.08207	-60.96	0.01732
-60.93	-0.33125	-60.99	-0.21289	-60.97	-0.08207	-60.92	0.01732
-60.9	-0.33125	-60.95	-0.21389	-60.94	-0.08207	-60.89	0.01732
-60.87	-0.33125	-60.92	-0.21389	-60.91	-0.08207	-60.86	0.01732
-60.84	-0.33125	-60.89	-0.21389	-60.88	-0.08207	-60.83	0.01732
-60.8	-0.33125	-60.86	-0.21389	-60.84	-0.08207	-60.79	0.01632
-60.77	-0.33125	-60.82	-0.21389	-60.81	-0.08207	-60.76	0.01632
-60.74	-0.33125	-60.79	-0.21389	-60.78	-0.08207	-60.73	0.01632
-60.7	-0.33225	-60.76	-0.21489	-60.75	-0.08207	-60.69	0.01632
-60.67	-0.33225	-60.73	-0.21489	-60.71	-0.08307	-60.66	0.01632
-60.64	-0.33225	-60.69	-0.21489	-60.68	-0.08307	-60.63	0.01532
-60.61	-0.33225	-60.66	-0.21489	-60.65	-0.08307	-60.6	0.01532
-60.57	-0.33225	-60.63	-0.21489	-60.62	-0.08307	-60.56	0.01532
-60.54	-0.33225	-60.6	-0.21489	-60.58	-0.08307	-60.53	0.01532
-60.51	-0.33225	-60.56	-0.21489	-60.55	-0.08407	-60.5	0.01532
-60.47	-0.33325	-60.53	-0.21589	-60.52	-0.08407	-60.47	0.01532
-60.44	-0.33325	-60.5	-0.21589	-60.49	-0.08407	-60.43	0.01532
-60.41	-0.33325	-60.47	-0.21689	-60.45	-0.08407	-60.4	0.01532
-60.38	-0.33325	-60.43	-0.21689	-60.42	-0.08407	-60.37	0.01532
-60.34	-0.33325	-60.4	-0.21689	-60.39	-0.08407	-60.33	0.01532
-60.31	-0.33425	-60.37	-0.21789	-60.35	-0.08407	-60.3	0.01532
-60.28	-0.33425	-60.34	-0.21789	-60.32	-0.08407	-60.27	0.01532
-60.24	-0.33425	-60.3	-0.21789	-60.29	-0.08507	-60.24	0.01532
-60.21	-0.33425	-60.27	-0.21789	-60.26	-0.08507	-60.2	0.01432
-60.18	-0.33425	-60.24	-0.21789	-60.22	-0.08507	-60.17	0.01432
-60.14	-0.33425	-60.2	-0.21789	-60.19	-0.08507	-60.14	0.01432
-60.11	-0.33425	-60.17	-0.21789	-60.16	-0.08507	-60.11	0.01432
-60.08	-0.33425	-60.14	-0.21789	-60.13	-0.08507	-60.08	0.01432
-60.05	-0.33425	-60.11	-0.21789	-60.09	-0.08507	-60.04	0.01432
-60.01	-0.33425	-60.08	-0.21789	-60.06	-0.08607	-60.01	0.01332
-59.98	-0.33525	-60.04	-0.21889	-60.03	-0.08607	-59.98	0.01332
-59.95	-0.33525	-60.01	-0.21889	-59.99	-0.08607	-59.94	0.01332
-59.92	-0.33525	-59.98	-0.21889	-59.96	-0.08607	-59.91	0.01332
-59.88	-0.33525	-59.94	-0.21889	-59.93	-0.08707	-59.88	0.01232
-59.85	-0.33525	-59.91	-0.21889	-59.9	-0.08707	-59.85	0.01232
-59.82	-0.33625	-59.88	-0.21889	-59.86	-0.08707	-59.81	0.01232
-59.78	-0.33625	-59.84	-0.21989	-59.83	-0.08707	-59.78	0.01232
-59.75	-0.33625	-59.81	-0.21989	-59.8	-0.08707	-59.75	0.01232
-59.72	-0.33625	-59.78	-0.21989	-59.77	-0.08707	-59.72	0.01232
-59.68	-0.33625	-59.75	-0.21989	-59.73	-0.08707	-59.68	0.01232
-59.65	-0.33625	-59.72	-0.21989	-59.7	-0.08707	-59.65	0.01132
-59.62	-0.33625	-59.68	-0.21989	-59.67	-0.08707	-59.62	0.01132
-59.59	-0.33725	-59.65	-0.22089	-59.64	-0.08707	-59.58	0.01132
-59.55	-0.33725	-59.62	-0.22089	-59.6	-0.08707	-59.55	0.01132
-59.52	-0.33725	-59.58	-0.22089	-59.57	-0.08807	-59.52	0.01132
-59.49	-0.33725	-59.55	-0.22089	-59.54	-0.08807	-59.48	0.01132
-59.45	-0.33725	-59.52	-0.22089	-59.5	-0.08807	-59.45	0.01132
-59.42	-0.33725	-59.49	-0.22189	-59.47	-0.08807	-59.42	0.01132
-59.39	-0.33725	-59.45	-0.22189	-59.44	-0.08907	-59.39	0.01132
-59.36	-0.33725	-59.42	-0.22189	-59.41	-0.08907	-59.35	0.01132
-59.32	-0.33725	-59.39	-0.22189	-59.38	-0.08907	-59.32	0.01132
-59.29	-0.33725	-59.35	-0.22189	-59.34	-0.08907	-59.29	0.01132
-59.26	-0.33725	-59.32	-0.22189	-59.31	-0.08907	-59.26	0.01132
-59.22	-0.33725	-59.29	-0.22189	-59.28	-0.08907	-59.22	0.01132
-59.19	-0.33725	-59.26	-0.22189	-59.24	-0.09007	-59.19	0.01032
-59.16	-0.33725	-59.22	-0.22289	-59.21	-0.09007	-59.16	0.01032
-59.13	-0.33725	-59.19	-0.22289	-59.18	-0.09007	-59.13	0.01032
-59.09	-0.33825	-59.16	-0.22289	-59.14	-0.09007	-59.09	0.01032
-59.06	-0.33825	-59.12	-0.22289	-59.11	-0.09007	-59.06	0.00932
-59.03	-0.33825	-59.09	-0.22289	-59.08	-0.09007	-59.03	0.00932
-58.99	-0.33825	-59.06	-0.22289	-59.05	-0.09007	-58.99	0.00932
-58.96	-0.33825	-59.03	-0.22289	-59.01	-0.09007	-58.96	0.00932
-58.93	-0.33925	-58.99	-0.22289	-58.98	-0.09007	-58.93	0.00932
-58.89	-0.33925	-58.96	-0.22289	-58.95	-0.09007	-58.9	0.00932
-58.86	-0.33925	-58.93	-0.22289	-58.92	-0.09007	-58.86	0.00932
-58.83	-0.33925	-58.89	-0.22289	-58.88	-0.09107	-58.83	0.00932
-58.8	-0.33925	-58.86	-0.22389	-58.85	-0.09107	-58.8	0.00932
-58.76	-0.33925	-58.83	-0.22389	-58.82	-0.09107	-58.76	0.00932
-58.73	-0.33925	-58.8	-0.22389	-58.78	-0.09207	-58.73	0.00932
-58.7	-0.33925	-58.76	-0.22389	-58.75	-0.09207	-58.7	0.00932
-58.66	-0.33925	-58.73	-0.22489	-58.72	-0.09207	-58.67	0.00932
-58.63	-0.33925	-58.7	-0.22489	-58.69	-0.09207	-58.63	0.00832
-58.6	-0.33925	-58.66	-0.22489	-58.65	-0.09207	-58.6	0.00832
-58.56	-0.34025	-58.63	-0.22489	-58.62	-0.09207	-58.57	0.00832
-58.53	-0.34025	-58.6	-0.22489	-58.59	-0.09207	-58.54	0.00832
-58.5	-0.34025	-58.57	-0.22489	-58.55	-0.09207	-58.5	0.00832
-58.47	-0.34025	-58.53	-0.22489	-58.52	-0.09207	-58.47	0.00832
-58.43	-0.34025	-58.5	-0.22489	-58.49	-0.09207	-58.44	0.00832
-58.4	-0.34125	-58.47	-0.22489	-58.46	-0.09207	-58.4	0.00832
-58.37	-0.34125	-58.44	-0.22489	-58.42	-0.09307	-58.37	0.00832
-58.33	-0.34125	-58.4	-0.22589	-58.39	-0.09307	-58.34	0.00732
-58.3	-0.34125	-58.37	-0.22589	-58.36	-0.09307	-58.31	0.00732
-58.27	-0.34125	-58.34	-0.22589	-58.32	-0.09307	-58.27	0.00732
-58.23	-0.34125	-58.3	-0.22589	-58.29	-0.09307	-58.24	0.00732
-58.2	-0.34125	-58.27	-0.22589	-58.26	-0.09307	-58.21	0.00732
-58.17	-0.34125	-58.24	-0.22589	-58.23	-0.09307	-58.17	0.00732
-58.13	-0.34125	-58.2	-0.22689	-58.19	-0.09307	-58.14	0.00732
-58.1	-0.34125	-58.17	-0.22689	-58.16	-0.09307	-58.11	0.00732
-58.07	-0.34125	-58.14	-0.22689	-58.13	-0.09407	-58.07	0.00732
-58.04	-0.34125	-58.1	-0.22689	-58.09	-0.09407	-58.04	0.00632
-58	-0.34125	-58.07	-0.22689	-58.06	-0.09407	-58.01	0.00632
-57.97	-0.34125	-58.04	-0.22689	-58.03	-0.09407	-57.98	0.00632
-57.94	-0.34125	-58.01	-0.22789	-58	-0.09407	-57.94	0.00632
-57.9	-0.34125	-57.97	-0.22789	-57.96	-0.09407	-57.91	0.00632
-57.87	-0.34125	-57.94	-0.22789	-57.93	-0.09407	-57.88	0.00632
-57.84	-0.34225	-57.91	-0.22789	-57.9	-0.09407	-57.85	0.00532
-57.8	-0.34225	-57.88	-0.22789	-57.86	-0.09407	-57.81	0.00532
-57.77	-0.34225	-57.84	-0.22789	-57.83	-0.09507	-57.78	0.00532
-57.74	-0.34225	-57.81	-0.22789	-57.8	-0.09507	-57.75	0.00532
-57.71	-0.34225	-57.78	-0.22789	-57.77	-0.09507	-57.71	0.00532
-57.67	-0.34225	-57.74	-0.22789	-57.73	-0.09507	-57.68	0.00532
-57.64	-0.34225	-57.71	-0.22789	-57.7	-0.09507	-57.65	0.00532
-57.61	-0.34225	-57.68	-0.22789	-57.67	-0.09507	-57.61	0.00532
-57.57	-0.34225	-57.64	-0.22789	-57.64	-0.09507	-57.58	0.00532
-57.54	-0.34225	-57.61	-0.22789	-57.6	-0.09507	-57.55	0.00532
-57.51	-0.34225	-57.58	-0.22789	-57.57	-0.09507	-57.52	0.00532
-57.47	-0.34325	-57.55	-0.22889	-57.53	-0.09507	-57.48	0.00532
-57.44	-0.34325	-57.51	-0.22889	-57.5	-0.09507	-57.45	0.00532
-57.41	-0.34325	-57.48	-0.22889	-57.47	-0.09507	-57.42	0.00532
-57.38	-0.34325	-57.45	-0.22889	-57.44	-0.09507	-57.38	0.00532
-57.34	-0.34325	-57.41	-0.22889	-57.4	-0.09507	-57.35	0.00432
-57.31	-0.34325	-57.38	-0.22889	-57.37	-0.09507	-57.32	0.00432
-57.28	-0.34325	-57.35	-0.22889	-57.34	-0.09607	-57.28	0.00432
-57.24	-0.34325	-57.31	-0.22889	-57.31	-0.09607	-57.25	0.00432
-57.21	-0.34325	-57.28	-0.22889	-57.27	-0.09607	-57.22	0.00432
-57.18	-0.34325	-57.25	-0.22889	-57.24	-0.09607	-57.19	0.00432
-57.14	-0.34325	-57.22	-0.22889	-57.21	-0.09607	-57.15	0.00432
-57.11	-0.34325	-57.18	-0.22989	-57.17	-0.09607	-57.12	0.00432
-57.08	-0.34325	-57.15	-0.22989	-57.14	-0.09607	-57.09	0.00332
-57.04	-0.34325	-57.12	-0.22989	-57.11	-0.09607	-57.05	0.00332
-57.01	-0.34325	-57.08	-0.22989	-57.08	-0.09607	-57.02	0.00332
-56.98	-0.34325	-57.05	-0.22989	-57.04	-0.09607	-56.99	0.00332
-56.94	-0.34325	-57.02	-0.22989	-57.01	-0.09707	-56.96	0.00332
-56.91	-0.34325	-56.98	-0.22989	-56.98	-0.09707	-56.92	0.00332
-56.88	-0.34325	-56.95	-0.22989	-56.94	-0.09707	-56.89	0.00332
-56.85	-0.34425	-56.92	-0.22989	-56.91	-0.09707	-56.86	0.00332
-56.81	-0.34425	-56.89	-0.22989	-56.88	-0.09707	-56.82	0.00332
-56.78	-0.34425	-56.85	-0.22989	-56.85	-0.09707	-56.79	0.00332
-56.74	-0.34425	-56.82	-0.22989	-56.81	-0.09707	-56.76	0.00332
-56.71	-0.34425	-56.79	-0.22989	-56.78	-0.09707	-56.72	0.00332
-56.68	-0.34425	-56.75	-0.22989	-56.75	-0.09707	-56.69	0.00332
-56.65	-0.34425	-56.72	-0.23089	-56.71	-0.09707	-56.66	0.00332
-56.61	-0.34425	-56.69	-0.23089	-56.68	-0.09707	-56.63	0.00232
-56.58	-0.34425	-56.65	-0.23089	-56.65	-0.09707	-56.59	0.00232
-56.55	-0.34425	-56.62	-0.23089	-56.61	-0.09807	-56.56	0.00232
-56.51	-0.34425	-56.59	-0.23089	-56.58	-0.09807	-56.53	0.00232
-56.48	-0.34425	-56.56	-0.23089	-56.55	-0.09807	-56.49	0.00232
-56.45	-0.34425	-56.52	-0.23089	-56.52	-0.09807	-56.46	0.00232
-56.41	-0.34525	-56.49	-0.23089	-56.48	-0.09807	-56.43	0.00232
-56.38	-0.34525	-56.46	-0.23089	-56.45	-0.09807	-56.39	0.00232
-56.35	-0.34525	-56.42	-0.23089	-56.42	-0.09807	-56.36	0.00232
-56.31	-0.34525	-56.39	-0.23089	-56.38	-0.09807	-56.33	0.00232
-56.28	-0.34525	-56.36	-0.23189	-56.35	-0.09807	-56.3	0.00232
-56.25	-0.34525	-56.32	-0.23189	-56.32	-0.09807	-56.26	0.00232
-56.22	-0.34525	-56.29	-0.23189	-56.29	-0.09907	-56.23	0.00132
-56.18	-0.34525	-56.26	-0.23189	-56.25	-0.09907	-56.2	0.00132
-56.15	-0.34525	-56.23	-0.23189	-56.22	-0.09907	-56.16	0.00132
-56.12	-0.34525	-56.19	-0.23189	-56.19	-0.09907	-56.13	0.00132
-56.08	-0.34525	-56.16	-0.23289	-56.15	-0.09907	-56.1	0.00132
-56.05	-0.34525	-56.13	-0.23289	-56.12	-0.09907	-56.07	0.00132
-56.02	-0.34525	-56.09	-0.23289	-56.09	-0.09907	-56.03	0.00132
-55.98	-0.34525	-56.06	-0.23289	-56.05	-0.09907	-56	0.00132
-55.95	-0.34525	-56.03	-0.23289	-56.02	-0.09907	-55.97	0.00132
-55.92	-0.34525	-55.99	-0.23289	-55.99	-0.09907	-55.93	0.00132
-55.88	-0.34625	-55.96	-0.23289	-55.96	-0.09907	-55.9	0.00132
-55.85	-0.34625	-55.93	-0.23289	-55.92	-0.09907	-55.87	0.00132
-55.82	-0.34625	-55.89	-0.23289	-55.89	-0.09907	-55.83	0.00132
-55.78	-0.34625	-55.86	-0.23289	-55.86	-0.09907	-55.8	0.00132
-55.75	-0.34625	-55.83	-0.23289	-55.82	-0.10007	-55.77	0.00132
-55.72	-0.34625	-55.79	-0.23289	-55.79	-0.10007	-55.73	0.00132
-55.69	-0.34625	-55.76	-0.23289	-55.76	-0.10007	-55.7	0.000317487
-55.65	-0.34625	-55.73	-0.23289	-55.72	-0.10007	-55.67	0.000317487
-55.62	-0.34625	-55.7	-0.23289	-55.69	-0.10007	-55.63	0.000317487
-55.59	-0.34625	-55.66	-0.23289	-55.66	-0.10007	-55.6	0.000317487
-55.55	-0.34625	-55.63	-0.23289	-55.62	-0.10007	-55.57	0.000317487
-55.52	-0.34625	-55.6	-0.23289	-55.59	-0.10007	-55.54	0.000317487
-55.48	-0.34625	-55.56	-0.23289	-55.56	-0.10007	-55.5	0.000317487
-55.45	-0.34625	-55.53	-0.23389	-55.52	-0.10007	-55.47	0.000317487
-55.42	-0.34625	-55.5	-0.23389	-55.49	-0.10007	-55.44	0.000317487
-55.39	-0.34625	-55.46	-0.23389	-55.46	-0.10007	-55.4	0.000317487
-55.35	-0.34625	-55.43	-0.23389	-55.43	-0.10007	-55.37	0.000317487
-55.32	-0.34625	-55.4	-0.23389	-55.39	-0.10007	-55.34	0.000317487
-55.29	-0.34625	-55.36	-0.23389	-55.36	-0.10107	-55.3	0.000317487
-55.25	-0.34625	-55.33	-0.23389	-55.33	-0.10107	-55.27	0.000317487
-55.22	-0.34725	-55.3	-0.23389	-55.29	-0.10107	-55.24	0.000317487
-55.19	-0.34725	-55.27	-0.23389	-55.26	-0.10107	-55.21	0.000317487
-55.15	-0.34725	-55.23	-0.23389	-55.23	-0.10107	-55.17	0.000317487
-55.12	-0.34725	-55.2	-0.23389	-55.19	-0.10107	-55.14	0.000317487
-55.09	-0.34725	-55.17	-0.23389	-55.16	-0.10107	-55.11	0.000317487
-55.05	-0.34725	-55.13	-0.23389	-55.13	-0.10107	-55.07	0.000317487
-55.02	-0.34725	-55.1	-0.23389	-55.1	-0.10107	-55.04	-0.000682513
-54.99	-0.34725	-55.07	-0.23389	-55.06	-0.10107	-55.01	-0.000682513
-54.95	-0.34725	-55.03	-0.23389	-55.03	-0.10107	-54.97	-0.000682513
-54.92	-0.34725	-55	-0.23489	-55	-0.10107	-54.94	-0.000682513
-54.89	-0.34725	-54.97	-0.23489	-54.96	-0.10207	-54.91	-0.000682513
-54.85	-0.34725	-54.93	-0.23489	-54.93	-0.10207	-54.88	-0.000682513
-54.82	-0.34725	-54.9	-0.23489	-54.9	-0.10207	-54.84	-0.000682513
-54.79	-0.34725	-54.87	-0.23489	-54.86	-0.10207	-54.81	-0.000682513
-54.76	-0.34725	-54.84	-0.23489	-54.83	-0.10207	-54.78	-0.00168
-54.72	-0.34725	-54.8	-0.23489	-54.8	-0.10207	-54.74	-0.00168
-54.69	-0.34725	-54.77	-0.23489	-54.76	-0.10207	-54.71	-0.00168
-54.66	-0.34825	-54.74	-0.23489	-54.73	-0.10207	-54.68	-0.00168
-54.62	-0.34825	-54.7	-0.23589	-54.7	-0.10207	-54.64	-0.00168
-54.59	-0.34825	-54.67	-0.23589	-54.67	-0.10207	-54.61	-0.00168
-54.56	-0.34825	-54.64	-0.23589	-54.63	-0.10207	-54.58	-0.00168
-54.52	-0.34825	-54.6	-0.23589	-54.6	-0.10207	-54.55	-0.00168
-54.49	-0.34825	-54.57	-0.23589	-54.57	-0.10207	-54.51	-0.00168
-54.46	-0.34825	-54.54	-0.23589	-54.53	-0.10207	-54.48	-0.00168
-54.42	-0.34825	-54.5	-0.23589	-54.5	-0.10207	-54.45	-0.00168
-54.39	-0.34825	-54.47	-0.23589	-54.47	-0.10207	-54.41	-0.00168
-54.36	-0.34825	-54.44	-0.23589	-54.43	-0.10207	-54.38	-0.00168
-54.32	-0.34825	-54.41	-0.23589	-54.4	-0.10307	-54.35	-0.00168
-54.29	-0.34825	-54.37	-0.23589	-54.37	-0.10307	-54.31	-0.00168
-54.25	-0.34825	-54.34	-0.23589	-54.34	-0.10307	-54.28	-0.00168
-54.22	-0.34825	-54.3	-0.23589	-54.3	-0.10307	-54.25	-0.00168
-54.19	-0.34825	-54.27	-0.23589	-54.27	-0.10307	-54.22	-0.00168
-54.16	-0.34825	-54.24	-0.23589	-54.24	-0.10307	-54.18	-0.00268
-54.12	-0.34825	-54.21	-0.23589	-54.2	-0.10307	-54.15	-0.00268
-54.09	-0.34825	-54.17	-0.23589	-54.17	-0.10307	-54.12	-0.00268
-54.06	-0.34825	-54.14	-0.23589	-54.14	-0.10307	-54.08	-0.00268
-54.02	-0.34825	-54.11	-0.23589	-54.1	-0.10307	-54.05	-0.00268
-53.99	-0.34825	-54.07	-0.23589	-54.07	-0.10307	-54.02	-0.00268
-53.96	-0.34825	-54.04	-0.23589	-54.04	-0.10307	-53.98	-0.00268
-53.93	-0.34925	-54.01	-0.23589	-54.01	-0.10307	-53.95	-0.00268
-53.89	-0.34925	-53.97	-0.23589	-53.97	-0.10307	-53.92	-0.00268
-53.86	-0.34925	-53.94	-0.23589	-53.94	-0.10407	-53.88	-0.00268
-53.83	-0.34925	-53.91	-0.23589	-53.91	-0.10407	-53.85	-0.00268
-53.79	-0.34925	-53.87	-0.23689	-53.87	-0.10407	-53.82	-0.00268
-53.76	-0.34925	-53.84	-0.23689	-53.84	-0.10407	-53.78	-0.00268
-53.73	-0.34925	-53.81	-0.23689	-53.81	-0.10407	-53.75	-0.00268
-53.69	-0.34925	-53.77	-0.23689	-53.77	-0.10407	-53.72	-0.00268
-53.66	-0.34925	-53.74	-0.23689	-53.74	-0.10407	-53.68	-0.00268
-53.63	-0.34925	-53.71	-0.23689	-53.71	-0.10407	-53.65	-0.00368
-53.59	-0.34925	-53.68	-0.23689	-53.67	-0.10407	-53.62	-0.00368
-53.56	-0.34925	-53.64	-0.23689	-53.64	-0.10407	-53.58	-0.00368
-53.53	-0.34925	-53.61	-0.23689	-53.61	-0.10507	-53.55	-0.00368
-53.49	-0.34925	-53.58	-0.23689	-53.57	-0.10507	-53.52	-0.00368
-53.46	-0.34925	-53.54	-0.23689	-53.54	-0.10507	-53.49	-0.00368
-53.43	-0.34925	-53.51	-0.23789	-53.51	-0.10507	-53.45	-0.00368
-53.39	-0.34925	-53.48	-0.23789	-53.47	-0.10507	-53.42	-0.00368
-53.36	-0.34925	-53.44	-0.23789	-53.44	-0.10507	-53.39	-0.00368
-53.33	-0.34925	-53.41	-0.23789	-53.41	-0.10507	-53.35	-0.00368
-53.29	-0.34925	-53.38	-0.23789	-53.38	-0.10507	-53.32	-0.00368
-53.26	-0.34925	-53.34	-0.23789	-53.34	-0.10507	-53.29	-0.00368
-53.23	-0.34925	-53.31	-0.23789	-53.31	-0.10507	-53.25	-0.00368
-53.19	-0.34925	-53.28	-0.23789	-53.28	-0.10507	-53.22	-0.00368
-53.16	-0.34925	-53.24	-0.23789	-53.24	-0.10507	-53.19	-0.00468
-53.13	-0.34925	-53.21	-0.23789	-53.21	-0.10507	-53.16	-0.00468
-53.1	-0.34925	-53.18	-0.23789	-53.18	-0.10507	-53.12	-0.00468
-53.06	-0.35025	-53.14	-0.23789	-53.14	-0.10507	-53.09	-0.00468
-53.03	-0.35025	-53.11	-0.23789	-53.11	-0.10507	-53.06	-0.00468
-53	-0.35025	-53.08	-0.23789	-53.08	-0.10507	-53.02	-0.00468
-52.96	-0.35025	-53.04	-0.23789	-53.05	-0.10507	-52.99	-0.00468
-52.93	-0.35025	-53.01	-0.23789	-53.01	-0.10507	-52.96	-0.00468
-52.9	-0.35025	-52.98	-0.23789	-52.98	-0.10507	-52.92	-0.00468
-52.86	-0.35025	-52.95	-0.23789	-52.95	-0.10507	-52.89	-0.00468
-52.83	-0.35025	-52.91	-0.23889	-52.91	-0.10507	-52.86	-0.00468
-52.8	-0.35025	-52.88	-0.23889	-52.88	-0.10507	-52.82	-0.00468
-52.76	-0.35025	-52.85	-0.23889	-52.85	-0.10607	-52.79	-0.00468
-52.73	-0.35025	-52.81	-0.23889	-52.81	-0.10607	-52.76	-0.00468
-52.7	-0.35025	-52.78	-0.23889	-52.78	-0.10607	-52.72	-0.00468
-52.66	-0.35025	-52.75	-0.23889	-52.75	-0.10607	-52.69	-0.00468
-52.63	-0.35025	-52.71	-0.23889	-52.71	-0.10607	-52.66	-0.00468
-52.6	-0.35025	-52.68	-0.23889	-52.68	-0.10607	-52.62	-0.00568
-52.56	-0.35025	-52.65	-0.23889	-52.65	-0.10607	-52.59	-0.00568
-52.53	-0.35025	-52.61	-0.23889	-52.61	-0.10607	-52.56	-0.00568
-52.5	-0.35025	-52.58	-0.23889	-52.58	-0.10607	-52.53	-0.00568
-52.46	-0.35025	-52.55	-0.23889	-52.55	-0.10607	-52.49	-0.00568
-52.43	-0.35025	-52.51	-0.23889	-52.51	-0.10607	-52.46	-0.00568
-52.4	-0.35025	-52.48	-0.23889	-52.48	-0.10607	-52.42	-0.00568
-52.36	-0.35025	-52.45	-0.23889	-52.45	-0.10607	-52.39	-0.00568
-52.33	-0.35025	-52.41	-0.23889	-52.41	-0.10607	-52.36	-0.00568
-52.3	-0.35025	-52.38	-0.23889	-52.38	-0.10607	-52.32	-0.00568
-52.26	-0.35125	-52.35	-0.23889	-52.35	-0.10707	-52.29	-0.00568
-52.23	-0.35125	-52.32	-0.23889	-52.32	-0.10707	-52.26	-0.00568
-52.2	-0.35125	-52.28	-0.23989	-52.28	-0.10707	-52.23	-0.00568
-52.16	-0.35125	-52.25	-0.23989	-52.25	-0.10707	-52.19	-0.00568
-52.13	-0.35125	-52.22	-0.23989	-52.22	-0.10707	-52.16	-0.00568
-52.1	-0.35125	-52.18	-0.23989	-52.18	-0.10707	-52.13	-0.00568
-52.06	-0.35125	-52.15	-0.23989	-52.15	-0.10707	-52.09	-0.00668
-52.03	-0.35125	-52.11	-0.23989	-52.12	-0.10707	-52.06	-0.00668
-52	-0.35125	-52.08	-0.23989	-52.08	-0.10707	-52.03	-0.00668
-51.96	-0.35125	-52.05	-0.23989	-52.05	-0.10707	-51.99	-0.00668
-51.93	-0.35125	-52.01	-0.23989	-52.02	-0.10707	-51.96	-0.00668
-51.9	-0.35125	-51.98	-0.23989	-51.98	-0.10707	-51.93	-0.00668
-51.86	-0.35125	-51.95	-0.23989	-51.95	-0.10707	-51.9	-0.00668
-51.83	-0.35125	-51.92	-0.23989	-51.92	-0.10707	-51.86	-0.00668
-51.8	-0.35125	-51.88	-0.23989	-51.88	-0.10707	-51.83	-0.00668
-51.76	-0.35125	-51.85	-0.23989	-51.85	-0.10707	-51.8	-0.00668
-51.73	-0.35125	-51.82	-0.23989	-51.82	-0.10707	-51.76	-0.00668
-51.7	-0.35125	-51.78	-0.23989	-51.79	-0.10707	-51.73	-0.00668
-51.67	-0.35125	-51.75	-0.23989	-51.75	-0.10807	-51.7	-0.00668
-51.63	-0.35125	-51.72	-0.23989	-51.72	-0.10807	-51.66	-0.00668
-51.6	-0.35125	-51.68	-0.23989	-51.68	-0.10807	-51.63	-0.00668
-51.57	-0.35125	-51.65	-0.24089	-51.65	-0.10807	-51.6	-0.00668
-51.53	-0.35125	-51.62	-0.24089	-51.62	-0.10807	-51.56	-0.00668
-51.5	-0.35225	-51.58	-0.24089	-51.59	-0.10807	-51.53	-0.00668
-51.47	-0.35225	-51.55	-0.24089	-51.55	-0.10807	-51.5	-0.00668
-51.43	-0.35225	-51.52	-0.24089	-51.52	-0.10807	-51.47	-0.00668
-51.4	-0.35225	-51.48	-0.24089	-51.49	-0.10807	-51.43	-0.00668
-51.37	-0.35225	-51.45	-0.24089	-51.45	-0.10807	-51.4	-0.00768
-51.33	-0.35225	-51.42	-0.24089	-51.42	-0.10807	-51.37	-0.00768
-51.3	-0.35225	-51.38	-0.24089	-51.39	-0.10807	-51.33	-0.00768
-51.27	-0.35225	-51.35	-0.24089	-51.36	-0.10807	-51.3	-0.00768
-51.23	-0.35225	-51.32	-0.24089	-51.32	-0.10807	-51.27	-0.00768
-51.2	-0.35225	-51.28	-0.24089	-51.29	-0.10807	-51.23	-0.00768
-51.17	-0.35225	-51.25	-0.24089	-51.25	-0.10807	-51.2	-0.00768
-51.13	-0.35225	-51.22	-0.24089	-51.22	-0.10807	-51.17	-0.00768
-51.1	-0.35225	-51.19	-0.24089	-51.19	-0.10807	-51.13	-0.00768
-51.06	-0.35225	-51.15	-0.24089	-51.15	-0.10907	-51.1	-0.00768
-51.03	-0.35225	-51.12	-0.24089	-51.12	-0.10907	-51.07	-0.00768
-51	-0.35225	-51.09	-0.24189	-51.09	-0.10907	-51.03	-0.00768
-50.97	-0.35225	-51.05	-0.24189	-51.05	-0.10907	-51	-0.00868
-50.93	-0.35225	-51.02	-0.24189	-51.02	-0.10907	-50.97	-0.00868
-50.9	-0.35225	-50.99	-0.24189	-50.99	-0.10907	-50.93	-0.00868
-50.87	-0.35225	-50.95	-0.24189	-50.96	-0.10907	-50.9	-0.00868
-50.83	-0.35225	-50.92	-0.24189	-50.92	-0.10907	-50.87	-0.00868
-50.8	-0.35225	-50.88	-0.24189	-50.89	-0.10907	-50.83	-0.00868
-50.77	-0.35225	-50.85	-0.24189	-50.86	-0.10907	-50.8	-0.00868
-50.73	-0.35225	-50.82	-0.24189	-50.82	-0.10907	-50.77	-0.00868
-50.7	-0.35225	-50.79	-0.24189	-50.79	-0.10907	-50.73	-0.00868
-50.67	-0.35225	-50.75	-0.24189	-50.76	-0.10907	-50.7	-0.00868
-50.63	-0.35225	-50.72	-0.24189	-50.72	-0.10907	-50.67	-0.00868
-50.6	-0.35225	-50.69	-0.24189	-50.69	-0.10907	-50.64	-0.00868
-50.57	-0.35225	-50.65	-0.24189	-50.66	-0.10907	-50.6	-0.00868
-50.53	-0.35225	-50.62	-0.24189	-50.62	-0.10907	-50.57	-0.00868
-50.5	-0.35325	-50.59	-0.24189	-50.59	-0.10907	-50.54	-0.00868
-50.47	-0.35325	-50.55	-0.24189	-50.56	-0.10907	-50.5	-0.00868
-50.43	-0.35325	-50.52	-0.24189	-50.52	-0.10907	-50.47	-0.00868
-50.4	-0.35325	-50.49	-0.24189	-50.49	-0.10907	-50.43	-0.00868
-50.37	-0.35325	-50.45	-0.24189	-50.46	-0.11007	-50.4	-0.00868
-50.34	-0.35325	-50.42	-0.24189	-50.42	-0.11007	-50.37	-0.00868
-50.3	-0.35325	-50.39	-0.24189	-50.39	-0.11007	-50.34	-0.00868
-50.27	-0.35325	-50.35	-0.24189	-50.36	-0.11007	-50.3	-0.00868
-50.24	-0.35325	-50.32	-0.24189	-50.32	-0.11007	-50.27	-0.00868
-50.2	-0.35325	-50.29	-0.24189	-50.29	-0.11007	-50.24	-0.00868
-50.17	-0.35325	-50.25	-0.24289	-50.26	-0.11007	-50.2	-0.00868
-50.13	-0.35325	-50.22	-0.24289	-50.22	-0.11007	-50.17	-0.00868
-50.1	-0.35325	-50.19	-0.24289	-50.19	-0.11007	-50.14	-0.00968
-50.07	-0.35325	-50.15	-0.24289	-50.16	-0.11007	-50.1	-0.00968
-50.03	-0.35325	-50.12	-0.24289	-50.12	-0.11007	-50.07	-0.00968
-50	-0.35325	-50.09	-0.24289	-50.09	-0.11007	-50.04	-0.00968
-49.97	-0.35325	-50.05	-0.24289	-50.06	-0.11007	-50	-0.00968
-49.93	-0.35325	-50.02	-0.24289	-50.03	-0.11007	-49.97	-0.00968
-49.9	-0.35325	-49.99	-0.24289	-49.99	-0.11007	-49.94	-0.00968
-49.87	-0.35325	-49.95	-0.24289	-49.96	-0.11007	-49.9	-0.01068
-49.84	-0.35325	-49.92	-0.24289	-49.93	-0.11107	-49.87	-0.01068
-49.8	-0.35325	-49.89	-0.24289	-49.89	-0.11107	-49.84	-0.01068
-49.77	-0.35325	-49.85	-0.24289	-49.86	-0.11107	-49.8	-0.01068
-49.74	-0.35325	-49.82	-0.24289	-49.83	-0.11107	-49.77	-0.01068
-49.7	-0.35425	-49.79	-0.24289	-49.79	-0.11107	-49.74	-0.01068
-49.67	-0.35425	-49.75	-0.24289	-49.76	-0.11107	-49.71	-0.01068
-49.64	-0.35425	-49.72	-0.24289	-49.73	-0.11107	-49.67	-0.01068
-49.6	-0.35425	-49.69	-0.24289	-49.69	-0.11107	-49.64	-0.01068
-49.57	-0.35425	-49.65	-0.24289	-49.66	-0.11107	-49.61	-0.01068
-49.54	-0.35425	-49.62	-0.24389	-49.63	-0.11107	-49.57	-0.01068
-49.5	-0.35425	-49.59	-0.24389	-49.59	-0.11107	-49.54	-0.01068
-49.47	-0.35425	-49.55	-0.24389	-49.56	-0.11107	-49.51	-0.01068
-49.44	-0.35425	-49.52	-0.24389	-49.53	-0.11107	-49.47	-0.01068
-49.4	-0.35425	-49.49	-0.24389	-49.49	-0.11107	-49.44	-0.01068
-49.37	-0.35425	-49.46	-0.24389	-49.46	-0.11107	-49.41	-0.01168
-49.33	-0.35525	-49.42	-0.24389	-49.43	-0.11107	-49.37	-0.01168
-49.3	-0.35525	-49.39	-0.24389	-49.4	-0.11107	-49.34	-0.01168
-49.27	-0.35525	-49.36	-0.24389	-49.36	-0.11107	-49.31	-0.01168
-49.24	-0.35525	-49.32	-0.24389	-49.33	-0.11207	-49.27	-0.01168
-49.2	-0.35525	-49.29	-0.24389	-49.3	-0.11207	-49.24	-0.01168
-49.17	-0.35525	-49.25	-0.24389	-49.26	-0.11207	-49.21	-0.01168
-49.14	-0.35525	-49.22	-0.24389	-49.23	-0.11207	-49.17	-0.01168
-49.1	-0.35525	-49.19	-0.24389	-49.2	-0.11207	-49.14	-0.01168
-49.07	-0.35525	-49.16	-0.24389	-49.16	-0.11207	-49.11	-0.01168
-49.04	-0.35525	-49.12	-0.24389	-49.13	-0.11207	-49.07	-0.01168
-49	-0.35525	-49.09	-0.24389	-49.1	-0.11207	-49.04	-0.01168
-48.97	-0.35525	-49.05	-0.24389	-49.06	-0.11207	-49.01	-0.01168
-48.94	-0.35525	-49.02	-0.24389	-49.03	-0.11207	-48.97	-0.01168
-48.9	-0.35525	-48.99	-0.24389	-49	-0.11207	-48.94	-0.01168
-48.87	-0.35525	-48.96	-0.24389	-48.96	-0.11207	-48.91	-0.01168
-48.84	-0.35525	-48.92	-0.24389	-48.93	-0.11207	-48.87	-0.01168
-48.8	-0.35525	-48.89	-0.24389	-48.9	-0.11207	-48.84	-0.01168
-48.77	-0.35525	-48.86	-0.24389	-48.86	-0.11207	-48.81	-0.01168
-48.74	-0.35525	-48.82	-0.24389	-48.83	-0.11207	-48.78	-0.01168
-48.7	-0.35525	-48.79	-0.24389	-48.8	-0.11207	-48.74	-0.01268
-48.67	-0.35525	-48.76	-0.24389	-48.76	-0.11207	-48.71	-0.01268
-48.64	-0.35525	-48.72	-0.24389	-48.73	-0.11207	-48.68	-0.01268
-48.6	-0.35625	-48.69	-0.24489	-48.7	-0.11307	-48.64	-0.01268
-48.57	-0.35625	-48.66	-0.24489	-48.66	-0.11307	-48.61	-0.01368
-48.54	-0.35625	-48.62	-0.24489	-48.63	-0.11307	-48.58	-0.01368
-48.5	-0.35625	-48.59	-0.24489	-48.6	-0.11307	-48.54	-0.01368
-48.47	-0.35625	-48.56	-0.24589	-48.56	-0.11307	-48.51	-0.01368
-48.44	-0.35625	-48.52	-0.24589	-48.53	-0.11307	-48.48	-0.01368
-48.4	-0.35625	-48.49	-0.24589	-48.5	-0.11307	-48.44	-0.01468
-48.37	-0.35625	-48.46	-0.24589	-48.47	-0.11307	-48.41	-0.01468
-48.34	-0.35625	-48.42	-0.24589	-48.43	-0.11307	-48.38	-0.01468
-48.3	-0.35625	-48.39	-0.24589	-48.4	-0.11307	-48.34	-0.01468
-48.27	-0.35625	-48.36	-0.24589	-48.37	-0.11407	-48.31	-0.01468
-48.24	-0.35625	-48.32	-0.24589	-48.33	-0.11407	-48.28	-0.01468
-48.2	-0.35625	-48.29	-0.24589	-48.3	-0.11407	-48.24	-0.01468
-48.17	-0.35725	-48.26	-0.24589	-48.27	-0.11407	-48.21	-0.01468
-48.14	-0.35725	-48.22	-0.24589	-48.23	-0.11407	-48.18	-0.01468
-48.1	-0.35725	-48.19	-0.24589	-48.2	-0.11407	-48.14	-0.01468
-48.07	-0.35725	-48.16	-0.24589	-48.17	-0.11407	-48.11	-0.01568
-48.04	-0.35725	-48.12	-0.24589	-48.13	-0.11407	-48.08	-0.01568
-48	-0.35725	-48.09	-0.24689	-48.1	-0.11407	-48.04	-0.01668
-47.97	-0.35725	-48.06	-0.24689	-48.07	-0.11507	-48.01	-0.01668
-47.94	-0.35725	-48.02	-0.24689	-48.03	-0.11507	-47.98	-0.01668
-47.9	-0.35725	-47.99	-0.24689	-48	-0.11507	-47.94	-0.01668
-47.87	-0.35725	-47.96	-0.24689	-47.97	-0.11507	-47.91	-0.01668
-47.84	-0.35725	-47.92	-0.24689	-47.93	-0.11507	-47.88	-0.01668
-47.8	-0.35725	-47.89	-0.24689	-47.9	-0.11507	-47.84	-0.01668
-47.77	-0.35725	-47.86	-0.24689	-47.87	-0.11507	-47.81	-0.01668
-47.74	-0.35725	-47.82	-0.24689	-47.83	-0.11507	-47.78	-0.01668
-47.7	-0.35725	-47.79	-0.24689	-47.8	-0.11507	-47.74	-0.01668
-47.67	-0.35725	-47.76	-0.24689	-47.77	-0.11507	-47.71	-0.01668
-47.64	-0.35725	-47.72	-0.24689	-47.73	-0.11507	-47.68	-0.01668
-47.6	-0.35725	-47.69	-0.24689	-47.7	-0.11507	-47.65	-0.01668
-47.57	-0.35725	-47.66	-0.24689	-47.67	-0.11507	-47.61	-0.01668
-47.54	-0.35825	-47.62	-0.24689	-47.63	-0.11607	-47.58	-0.01668
-47.5	-0.35825	-47.59	-0.24689	-47.6	-0.11607	-47.54	-0.01668
-47.47	-0.35825	-47.56	-0.24689	-47.57	-0.11607	-47.51	-0.01768
-47.44	-0.35825	-47.52	-0.24789	-47.53	-0.11607	-47.48	-0.01768
-47.41	-0.35825	-47.49	-0.24789	-47.5	-0.11607	-47.45	-0.01768
-47.37	-0.35825	-47.46	-0.24789	-47.47	-0.11607	-47.41	-0.01768
-47.34	-0.35825	-47.42	-0.24789	-47.43	-0.11607	-47.38	-0.01768
-47.3	-0.35925	-47.39	-0.24789	-47.4	-0.11607	-47.35	-0.01768
-47.27	-0.35925	-47.36	-0.24789	-47.37	-0.11607	-47.31	-0.01768
-47.24	-0.35925	-47.32	-0.24789	-47.33	-0.11707	-47.28	-0.01768
-47.2	-0.35925	-47.29	-0.24789	-47.3	-0.11707	-47.25	-0.01768
-47.17	-0.35925	-47.26	-0.24789	-47.27	-0.11707	-47.21	-0.01768
-47.14	-0.35925	-47.22	-0.24789	-47.23	-0.11707	-47.18	-0.01768
-47.1	-0.35925	-47.19	-0.24789	-47.2	-0.11707	-47.15	-0.01768
-47.07	-0.35925	-47.16	-0.24789	-47.17	-0.11707	-47.11	-0.01768
-47.04	-0.35925	-47.12	-0.24789	-47.13	-0.11707	-47.08	-0.01768
-47	-0.35925	-47.09	-0.24789	-47.1	-0.11707	-47.05	-0.01768
-46.97	-0.35925	-47.06	-0.24789	-47.07	-0.11707	-47.01	-0.01768
-46.94	-0.35925	-47.02	-0.24789	-47.03	-0.11707	-46.98	-0.01868
-46.9	-0.35925	-46.99	-0.24789	-47	-0.11707	-46.95	-0.01868
-46.87	-0.35925	-46.96	-0.24889	-46.97	-0.11707	-46.91	-0.01868
-46.84	-0.35925	-46.92	-0.24889	-46.94	-0.11707	-46.88	-0.01868
-46.81	-0.35925	-46.89	-0.24889	-46.9	-0.11707	-46.85	-0.01968
-46.77	-0.35925	-46.86	-0.24889	-46.87	-0.11807	-46.81	-0.01968
-46.74	-0.35925	-46.82	-0.24889	-46.84	-0.11807	-46.78	-0.01968
-46.71	-0.36025	-46.79	-0.24889	-46.8	-0.11807	-46.75	-0.01968
-46.67	-0.36025	-46.76	-0.24889	-46.77	-0.11807	-46.71	-0.01968
-46.64	-0.36025	-46.72	-0.24889	-46.74	-0.11807	-46.68	-0.01968
-46.61	-0.36025	-46.69	-0.24889	-46.7	-0.11807	-46.65	-0.01968
-46.57	-0.36025	-46.66	-0.24889	-46.67	-0.11807	-46.61	-0.01968
-46.54	-0.36025	-46.62	-0.24889	-46.64	-0.11807	-46.58	-0.01968
-46.5	-0.36025	-46.59	-0.24889	-46.6	-0.11807	-46.55	-0.01968
-46.47	-0.36025	-46.56	-0.24889	-46.57	-0.11807	-46.51	-0.02068
-46.44	-0.36025	-46.52	-0.24889	-46.54	-0.11807	-46.48	-0.02068
-46.41	-0.36025	-46.49	-0.24989	-46.5	-0.11807	-46.45	-0.02068
-46.37	-0.36025	-46.46	-0.24989	-46.47	-0.11907	-46.42	-0.02068
-46.34	-0.36025	-46.42	-0.24989	-46.44	-0.11907	-46.38	-0.02068
-46.3	-0.36025	-46.39	-0.24989	-46.4	-0.11907	-46.35	-0.02068
-46.27	-0.36025	-46.36	-0.24989	-46.37	-0.11907	-46.31	-0.02068
-46.24	-0.36025	-46.32	-0.24989	-46.34	-0.11907	-46.28	-0.02068
-46.21	-0.36025	-46.29	-0.24989	-46.3	-0.11907	-46.25	-0.02068
-46.17	-0.36025	-46.26	-0.24989	-46.27	-0.12007	-46.22	-0.02068
-46.14	-0.36025	-46.22	-0.24989	-46.24	-0.12007	-46.18	-0.02068
-46.11	-0.36025	-46.19	-0.24989	-46.2	-0.12007	-46.15	-0.02068
-46.07	-0.36025	-46.16	-0.24989	-46.17	-0.12007	-46.12	-0.02068
-46.04	-0.36025	-46.12	-0.24989	-46.14	-0.12007	-46.08	-0.02168
-46	-0.36125	-46.09	-0.24989	-46.1	-0.12007	-46.05	-0.02168
-45.97	-0.36125	-46.06	-0.24989	-46.07	-0.12007	-46.02	-0.02168
-45.94	-0.36125	-46.02	-0.24989	-46.04	-0.12007	-45.98	-0.02168
-45.9	-0.36125	-45.99	-0.24989	-46	-0.12007	-45.95	-0.02168
-45.87	-0.36125	-45.96	-0.24989	-45.97	-0.12007	-45.92	-0.02168
-45.84	-0.36125	-45.93	-0.25089	-45.94	-0.12007	-45.88	-0.02168
-45.8	-0.36125	-45.89	-0.25089	-45.9	-0.12007	-45.85	-0.02168
-45.77	-0.36125	-45.86	-0.25089	-45.87	-0.12107	-45.82	-0.02168
-45.74	-0.36125	-45.82	-0.25089	-45.84	-0.12107	-45.78	-0.02168
-45.7	-0.36225	-45.79	-0.25089	-45.8	-0.12107	-45.75	-0.02168
-45.67	-0.36225	-45.76	-0.25089	-45.77	-0.12107	-45.72	-0.02268
-45.64	-0.36225	-45.72	-0.25089	-45.74	-0.12107	-45.68	-0.02268
-45.61	-0.36225	-45.69	-0.25089	-45.7	-0.12107	-45.65	-0.02268
-45.57	-0.36225	-45.66	-0.25089	-45.67	-0.12107	-45.62	-0.02268
-45.54	-0.36225	-45.63	-0.25089	-45.64	-0.12107	-45.58	-0.02268
-45.51	-0.36225	-45.59	-0.25089	-45.61	-0.12107	-45.55	-0.02368
-45.47	-0.36225	-45.56	-0.25089	-45.57	-0.12107	-45.52	-0.02368
-45.44	-0.36225	-45.52	-0.25089	-45.54	-0.12107	-45.48	-0.02368
-45.41	-0.36225	-45.49	-0.25089	-45.5	-0.12107	-45.45	-0.02368
-45.37	-0.36225	-45.46	-0.25089	-45.47	-0.12207	-45.42	-0.02368
-45.34	-0.36225	-45.42	-0.25189	-45.44	-0.12207	-45.38	-0.02368
-45.3	-0.36225	-45.39	-0.25189	-45.41	-0.12207	-45.35	-0.02368
-45.27	-0.36225	-45.36	-0.25189	-45.37	-0.12207	-45.32	-0.02368
-45.24	-0.36225	-45.32	-0.25189	-45.34	-0.12207	-45.28	-0.02368
-45.21	-0.36225	-45.29	-0.25189	-45.31	-0.12207	-45.25	-0.02368
-45.17	-0.36225	-45.26	-0.25189	-45.27	-0.12207	-45.22	-0.02368
-45.14	-0.36225	-45.22	-0.25189	-45.24	-0.12207	-45.18	-0.02368
-45.11	-0.36325	-45.19	-0.25189	-45.21	-0.12207	-45.15	-0.02468
-45.07	-0.36325	-45.16	-0.25189	-45.17	-0.12207	-45.12	-0.02468
-45.04	-0.36325	-45.12	-0.25189	-45.14	-0.12207	-45.08	-0.02468
-45	-0.36325	-45.09	-0.25189	-45.11	-0.12207	-45.05	-0.02468
-44.97	-0.36325	-45.06	-0.25189	-45.07	-0.12207	-45.02	-0.02468
-44.94	-0.36325	-45.02	-0.25189	-45.04	-0.12207	-44.98	-0.02468
-44.9	-0.36325	-44.99	-0.25189	-45	-0.12307	-44.95	-0.02468
-44.87	-0.36325	-44.96	-0.25189	-44.97	-0.12307	-44.92	-0.02468
-44.84	-0.36325	-44.93	-0.25289	-44.94	-0.12307	-44.88	-0.02468
-44.8	-0.36325	-44.89	-0.25289	-44.91	-0.12307	-44.85	-0.02468
-44.77	-0.36325	-44.86	-0.25289	-44.87	-0.12307	-44.82	-0.02468
-44.74	-0.36325	-44.82	-0.25289	-44.84	-0.12307	-44.78	-0.02568
-44.7	-0.36325	-44.79	-0.25289	-44.81	-0.12307	-44.75	-0.02568
-44.67	-0.36325	-44.76	-0.25289	-44.77	-0.12307	-44.72	-0.02568
-44.64	-0.36325	-44.73	-0.25289	-44.74	-0.12407	-44.69	-0.02568
-44.6	-0.36325	-44.69	-0.25289	-44.71	-0.12407	-44.65	-0.02568
-44.57	-0.36425	-44.66	-0.25289	-44.67	-0.12407	-44.62	-0.02568
-44.54	-0.36425	-44.62	-0.25289	-44.64	-0.12407	-44.59	-0.02668
-44.51	-0.36425	-44.59	-0.25289	-44.61	-0.12407	-44.55	-0.02668
-44.47	-0.36425	-44.56	-0.25289	-44.57	-0.12407	-44.52	-0.02668
-44.44	-0.36425	-44.52	-0.25289	-44.54	-0.12407	-44.48	-0.02668
-44.4	-0.36425	-44.49	-0.25289	-44.51	-0.12407	-44.45	-0.02668
-44.37	-0.36425	-44.46	-0.25289	-44.47	-0.12407	-44.42	-0.02668
-44.34	-0.36425	-44.42	-0.25389	-44.44	-0.12407	-44.39	-0.02668
-44.31	-0.36425	-44.39	-0.25389	-44.41	-0.12407	-44.35	-0.02668
-44.27	-0.36425	-44.36	-0.25389	-44.37	-0.12407	-44.32	-0.02668
-44.24	-0.36425	-44.32	-0.25389	-44.34	-0.12407	-44.29	-0.02668
-44.2	-0.36425	-44.29	-0.25389	-44.31	-0.12407	-44.25	-0.02668
-44.17	-0.36425	-44.26	-0.25389	-44.27	-0.12507	-44.22	-0.02768
-44.14	-0.36425	-44.22	-0.25389	-44.24	-0.12507	-44.18	-0.02768
-44.1	-0.36425	-44.19	-0.25389	-44.21	-0.12507	-44.15	-0.02768
-44.07	-0.36425	-44.16	-0.25389	-44.17	-0.12507	-44.12	-0.02768
-44.04	-0.36525	-44.12	-0.25389	-44.14	-0.12507	-44.08	-0.02768
-44.01	-0.36525	-44.09	-0.25489	-44.11	-0.12507	-44.05	-0.02868
-43.97	-0.36525	-44.06	-0.25489	-44.07	-0.12507	-44.02	-0.02868
-43.94	-0.36525	-44.03	-0.25489	-44.04	-0.12507	-43.99	-0.02868
-43.9	-0.36625	-43.99	-0.25489	-44.01	-0.12507	-43.95	-0.02868
-43.87	-0.36625	-43.96	-0.25489	-43.97	-0.12507	-43.92	-0.02868
-43.84	-0.36625	-43.92	-0.25489	-43.94	-0.12607	-43.89	-0.02868
-43.8	-0.36625	-43.89	-0.25489	-43.91	-0.12607	-43.85	-0.02868
-43.77	-0.36625	-43.86	-0.25489	-43.87	-0.12607	-43.82	-0.02868
-43.74	-0.36625	-43.82	-0.25489	-43.84	-0.12607	-43.79	-0.02968
-43.71	-0.36625	-43.79	-0.25489	-43.81	-0.12607	-43.75	-0.02968
-43.67	-0.36625	-43.76	-0.25489	-43.77	-0.12607	-43.72	-0.02968
-43.64	-0.36625	-43.72	-0.25489	-43.74	-0.12607	-43.69	-0.02968
-43.61	-0.36625	-43.69	-0.25489	-43.71	-0.12607	-43.65	-0.02968
-43.57	-0.36625	-43.66	-0.25489	-43.67	-0.12607	-43.62	-0.02968
-43.54	-0.36625	-43.62	-0.25489	-43.64	-0.12607	-43.59	-0.02968
-43.5	-0.36625	-43.59	-0.25489	-43.61	-0.12607	-43.55	-0.02968
-43.47	-0.36625	-43.56	-0.25489	-43.57	-0.12707	-43.52	-0.02968
-43.44	-0.36625	-43.52	-0.25489	-43.54	-0.12707	-43.49	-0.03068
-43.41	-0.36625	-43.49	-0.25489	-43.51	-0.12707	-43.45	-0.03068
-43.37	-0.36625	-43.46	-0.25589	-43.47	-0.12707	-43.42	-0.03068
-43.34	-0.36725	-43.42	-0.25589	-43.44	-0.12707	-43.39	-0.03068
-43.3	-0.36725	-43.39	-0.25589	-43.41	-0.12707	-43.35	-0.03068
-43.27	-0.36725	-43.36	-0.25589	-43.37	-0.12707	-43.32	-0.03168
-43.24	-0.36725	-43.32	-0.25589	-43.34	-0.12707	-43.29	-0.03168
-43.2	-0.36725	-43.29	-0.25589	-43.31	-0.12707	-43.25	-0.03168
-43.17	-0.36725	-43.26	-0.25589	-43.27	-0.12807	-43.22	-0.03168
-43.14	-0.36725	-43.22	-0.25589	-43.24	-0.12807	-43.19	-0.03168
-43.1	-0.36725	-43.19	-0.25589	-43.21	-0.12807	-43.15	-0.03168
-43.07	-0.36725	-43.16	-0.25589	-43.17	-0.12807	-43.12	-0.03168
-43.04	-0.36725	-43.12	-0.25589	-43.14	-0.12807	-43.09	-0.03168
-43	-0.36725	-43.09	-0.25589	-43.11	-0.12807	-43.05	-0.03168
-42.97	-0.36725	-43.06	-0.25589	-43.07	-0.12807	-43.02	-0.03168
-42.94	-0.36725	-43.02	-0.25589	-43.04	-0.12807	-42.99	-0.03268
-42.9	-0.36725	-42.99	-0.25589	-43.01	-0.12807	-42.95	-0.03268
-42.87	-0.36725	-42.96	-0.25589	-42.97	-0.12807	-42.92	-0.03268
-42.84	-0.36725	-42.92	-0.25589	-42.94	-0.12807	-42.89	-0.03268
-42.8	-0.36725	-42.89	-0.25689	-42.91	-0.12807	-42.85	-0.03268
-42.77	-0.36725	-42.86	-0.25689	-42.87	-0.12807	-42.82	-0.03268
-42.74	-0.36825	-42.82	-0.25689	-42.84	-0.12907	-42.79	-0.03268
-42.7	-0.36825	-42.79	-0.25689	-42.81	-0.12907	-42.76	-0.03268
-42.67	-0.36825	-42.76	-0.25689	-42.78	-0.12907	-42.72	-0.03268
-42.64	-0.36825	-42.72	-0.25689	-42.74	-0.12907	-42.69	-0.03268
-42.61	-0.36825	-42.69	-0.25689	-42.71	-0.12907	-42.65	-0.03368
-42.57	-0.36825	-42.66	-0.25689	-42.68	-0.12907	-42.62	-0.03368
-42.54	-0.36825	-42.62	-0.25689	-42.64	-0.12907	-42.59	-0.03368
-42.5	-0.36825	-42.59	-0.25689	-42.61	-0.12907	-42.56	-0.03368
-42.47	-0.36825	-42.56	-0.25689	-42.58	-0.12907	-42.52	-0.03368
-42.44	-0.36825	-42.52	-0.25689	-42.54	-0.13007	-42.49	-0.03468
-42.4	-0.36825	-42.49	-0.25689	-42.51	-0.13007	-42.45	-0.03468
-42.37	-0.36825	-42.46	-0.25689	-42.48	-0.13007	-42.42	-0.03468
-42.34	-0.36825	-42.42	-0.25689	-42.44	-0.13007	-42.39	-0.03468
-42.3	-0.36825	-42.39	-0.25689	-42.41	-0.13007	-42.35	-0.03468
-42.27	-0.36825	-42.36	-0.25689	-42.38	-0.13007	-42.32	-0.03468
-42.24	-0.36825	-42.32	-0.25689	-42.34	-0.13007	-42.29	-0.03468
-42.21	-0.36825	-42.29	-0.25789	-42.31	-0.13007	-42.26	-0.03468
-42.17	-0.36825	-42.26	-0.25789	-42.28	-0.13007	-42.22	-0.03568
-42.14	-0.36825	-42.22	-0.25789	-42.24	-0.13107	-42.19	-0.03568
-42.11	-0.36825	-42.19	-0.25789	-42.21	-0.13107	-42.16	-0.03568
-42.07	-0.36825	-42.16	-0.25789	-42.18	-0.13107	-42.12	-0.03568
-42.04	-0.36925	-42.12	-0.25789	-42.14	-0.13107	-42.09	-0.03568
-42	-0.36925	-42.09	-0.25789	-42.11	-0.13107	-42.06	-0.03568
-41.97	-0.36925	-42.06	-0.25789	-42.08	-0.13107	-42.02	-0.03668
-41.94	-0.36925	-42.02	-0.25789	-42.04	-0.13107	-41.99	-0.03668
-41.9	-0.36925	-41.99	-0.25789	-42.01	-0.13107	-41.96	-0.03668
-41.87	-0.36925	-41.96	-0.25789	-41.98	-0.13107	-41.92	-0.03668
-41.84	-0.36925	-41.92	-0.25889	-41.94	-0.13107	-41.89	-0.03668
-41.8	-0.36925	-41.89	-0.25889	-41.91	-0.13107	-41.86	-0.03668
-41.77	-0.36925	-41.86	-0.25889	-41.88	-0.13207	-41.82	-0.03668
-41.74	-0.36925	-41.82	-0.25889	-41.84	-0.13207	-41.79	-0.03668
-41.7	-0.36925	-41.79	-0.25889	-41.81	-0.13207	-41.76	-0.03768
-41.67	-0.36925	-41.76	-0.25889	-41.78	-0.13207	-41.72	-0.03768
-41.64	-0.36925	-41.72	-0.25889	-41.74	-0.13207	-41.69	-0.03768
-41.61	-0.36925	-41.69	-0.25889	-41.71	-0.13207	-41.66	-0.03768
-41.57	-0.36925	-41.66	-0.25889	-41.68	-0.13207	-41.62	-0.03768
-41.54	-0.36925	-41.62	-0.25889	-41.64	-0.13207	-41.59	-0.03768
-41.5	-0.36925	-41.59	-0.25889	-41.61	-0.13307	-41.56	-0.03868
-41.47	-0.36925	-41.56	-0.25889	-41.58	-0.13307	-41.52	-0.03868
-41.44	-0.37025	-41.52	-0.25889	-41.54	-0.13307	-41.49	-0.03868
-41.4	-0.37025	-41.49	-0.25889	-41.51	-0.13307	-41.46	-0.03868
-41.37	-0.37025	-41.46	-0.25889	-41.48	-0.13307	-41.42	-0.03868
-41.34	-0.37025	-41.42	-0.25889	-41.44	-0.13307	-41.39	-0.03868
-41.3	-0.37025	-41.39	-0.25889	-41.41	-0.13307	-41.36	-0.03968
-41.27	-0.37025	-41.36	-0.25889	-41.38	-0.13307	-41.32	-0.03968
-41.24	-0.37025	-41.32	-0.25989	-41.34	-0.13307	-41.29	-0.03968
-41.21	-0.37025	-41.29	-0.25989	-41.31	-0.13307	-41.26	-0.03968
-41.17	-0.37025	-41.26	-0.25989	-41.28	-0.13307	-41.22	-0.04068
-41.14	-0.37025	-41.22	-0.25989	-41.24	-0.13307	-41.19	-0.04068
-41.11	-0.37025	-41.19	-0.25989	-41.21	-0.13307	-41.16	-0.04068
-41.07	-0.37025	-41.16	-0.25989	-41.18	-0.13307	-41.12	-0.04068
-41.04	-0.37025	-41.12	-0.25989	-41.14	-0.13307	-41.09	-0.04068
-41	-0.37025	-41.09	-0.25989	-41.11	-0.13307	-41.06	-0.04068
-40.97	-0.37125	-41.06	-0.25989	-41.08	-0.13407	-41.02	-0.04168
-40.94	-0.37125	-41.02	-0.25989	-41.04	-0.13407	-40.99	-0.04168
-40.9	-0.37125	-40.99	-0.25989	-41.01	-0.13407	-40.96	-0.04168
-40.87	-0.37125	-40.96	-0.25989	-40.98	-0.13407	-40.92	-0.04168
-40.84	-0.37125	-40.92	-0.25989	-40.94	-0.13407	-40.89	-0.04168
-40.8	-0.37125	-40.89	-0.25989	-40.91	-0.13507	-40.86	-0.04168
-40.77	-0.37125	-40.86	-0.25989	-40.88	-0.13507	-40.82	-0.04168
-40.74	-0.37125	-40.82	-0.25989	-40.84	-0.13507	-40.79	-0.04168
-40.7	-0.37125	-40.79	-0.26089	-40.81	-0.13507	-40.76	-0.04268
-40.67	-0.37125	-40.76	-0.26089	-40.78	-0.13507	-40.73	-0.04268
-40.64	-0.37125	-40.72	-0.26089	-40.74	-0.13507	-40.69	-0.04268
-40.6	-0.37125	-40.69	-0.26089	-40.71	-0.13507	-40.66	-0.04268
-40.57	-0.37125	-40.66	-0.26089	-40.68	-0.13507	-40.63	-0.04268
-40.54	-0.37125	-40.62	-0.26089	-40.64	-0.13507	-40.59	-0.04268
-40.5	-0.37125	-40.59	-0.26089	-40.61	-0.13607	-40.56	-0.04368
-40.47	-0.37125	-40.56	-0.26089	-40.58	-0.13607	-40.52	-0.04368
-40.44	-0.37125	-40.52	-0.26089	-40.54	-0.13607	-40.49	-0.04368
-40.4	-0.37125	-40.49	-0.26089	-40.51	-0.13607	-40.46	-0.04368
-40.37	-0.37125	-40.46	-0.26089	-40.48	-0.13607	-40.43	-0.04468
-40.34	-0.37125	-40.42	-0.26089	-40.44	-0.13607	-40.39	-0.04468
-40.3	-0.37125	-40.39	-0.26089	-40.41	-0.13607	-40.36	-0.04468
-40.27	-0.37125	-40.35	-0.26089	-40.38	-0.13607	-40.32	-0.04468
-40.24	-0.37125	-40.32	-0.26089	-40.34	-0.13607	-40.29	-0.04568
-40.2	-0.37225	-40.29	-0.26189	-40.31	-0.13607	-40.26	-0.04568
-40.17	-0.37225	-40.25	-0.26189	-40.28	-0.13707	-40.22	-0.04568
-40.14	-0.37225	-40.22	-0.26189	-40.24	-0.13707	-40.19	-0.04568
-40.1	-0.37225	-40.19	-0.26189	-40.21	-0.13707	-40.16	-0.04568
-40.07	-0.37225	-40.16	-0.26189	-40.18	-0.13707	-40.13	-0.04568
-40.04	-0.37225	-40.12	-0.26189	-40.14	-0.13707	-40.09	-0.04568
-40	-0.37225	-40.09	-0.26189	-40.11	-0.13707	-40.06	-0.04568
-39.97	-0.37225	-40.06	-0.26189	-40.08	-0.13707	-40.03	-0.04568
-39.94	-0.37225	-40.02	-0.26189	-40.04	-0.13707	-39.99	-0.04568
-39.9	-0.37225	-39.99	-0.26189	-40.01	-0.13707	-39.96	-0.04668
-39.87	-0.37225	-39.95	-0.26189	-39.98	-0.13707	-39.93	-0.04668
-39.84	-0.37225	-39.92	-0.26189	-39.94	-0.13707	-39.89	-0.04768
-39.8	-0.37325	-39.89	-0.26189	-39.91	-0.13707	-39.86	-0.04768
-39.77	-0.37325	-39.86	-0.26189	-39.88	-0.13807	-39.83	-0.04868
-39.74	-0.37325	-39.82	-0.26189	-39.84	-0.13807	-39.79	-0.04868
-39.7	-0.37325	-39.79	-0.26189	-39.81	-0.13807	-39.76	-0.04968
-39.67	-0.37325	-39.76	-0.26189	-39.78	-0.13807	-39.73	-0.04968
-39.64	-0.37325	-39.72	-0.26189	-39.74	-0.13807	-39.69	-0.04968
-39.6	-0.37325	-39.69	-0.26289	-39.71	-0.13807	-39.66	-0.04968
-39.57	-0.37325	-39.66	-0.26289	-39.68	-0.13807	-39.63	-0.04968
-39.54	-0.37325	-39.62	-0.26289	-39.64	-0.13807	-39.59	-0.04968
-39.5	-0.37325	-39.59	-0.26289	-39.61	-0.13807	-39.56	-0.04968
-39.47	-0.37325	-39.56	-0.26289	-39.58	-0.13807	-39.53	-0.04968
-39.44	-0.37325	-39.52	-0.26289	-39.54	-0.13907	-39.49	-0.04968
-39.4	-0.37325	-39.49	-0.26289	-39.51	-0.13907	-39.46	-0.04968
-39.37	-0.37325	-39.45	-0.26289	-39.48	-0.13907	-39.43	-0.04968
-39.34	-0.37325	-39.42	-0.26289	-39.44	-0.13907	-39.39	-0.04968
-39.3	-0.37325	-39.39	-0.26289	-39.41	-0.14007	-39.36	-0.04968
-39.27	-0.37325	-39.35	-0.26289	-39.38	-0.14007	-39.33	-0.04968
-39.24	-0.37425	-39.32	-0.26289	-39.34	-0.14007	-39.29	-0.04968
-39.2	-0.37425	-39.29	-0.26289	-39.31	-0.14007	-39.26	-0.05068
-39.17	-0.37425	-39.26	-0.26289	-39.28	-0.14007	-39.23	-0.05068
-39.14	-0.37425	-39.22	-0.26289	-39.24	-0.14007	-39.19	-0.05068
-39.1	-0.37425	-39.19	-0.26289	-39.21	-0.14007	-39.16	-0.05068
-39.07	-0.37425	-39.15	-0.26389	-39.18	-0.14007	-39.13	-0.05168
-39.04	-0.37425	-39.12	-0.26389	-39.14	-0.14007	-39.09	-0.05168
-39	-0.37425	-39.09	-0.26389	-39.11	-0.14107	-39.06	-0.05268
-38.97	-0.37425	-39.05	-0.26389	-39.08	-0.14107	-39.03	-0.05368
-38.94	-0.37425	-39.02	-0.26389	-39.04	-0.14107	-38.99	-0.05368
-38.9	-0.37425	-38.99	-0.26389	-39.01	-0.14107	-38.96	-0.05368
-38.87	-0.37425	-38.96	-0.26389	-38.98	-0.14107	-38.93	-0.05468
-38.84	-0.37425	-38.92	-0.26389	-38.94	-0.14107	-38.89	-0.05468
-38.8	-0.37425	-38.89	-0.26389	-38.91	-0.14107	-38.86	-0.05468
-38.77	-0.37525	-38.85	-0.26389	-38.88	-0.14207	-38.83	-0.05468
-38.74	-0.37525	-38.82	-0.26389	-38.84	-0.14207	-38.8	-0.05468
-38.7	-0.37525	-38.79	-0.26489	-38.81	-0.14207	-38.76	-0.05468
-38.67	-0.37525	-38.75	-0.26489	-38.78	-0.14207	-38.73	-0.05468
-38.64	-0.37525	-38.72	-0.26489	-38.74	-0.14207	-38.7	-0.05468
-38.6	-0.37525	-38.69	-0.26489	-38.71	-0.14207	-38.66	-0.05568
-38.57	-0.37525	-38.65	-0.26489	-38.68	-0.14207	-38.63	-0.05568
-38.54	-0.37525	-38.62	-0.26489	-38.65	-0.14207	-38.59	-0.05568
-38.5	-0.37525	-38.59	-0.26489	-38.61	-0.14207	-38.56	-0.05568
-38.47	-0.37525	-38.55	-0.26489	-38.58	-0.14307	-38.53	-0.05568
-38.44	-0.37525	-38.52	-0.26489	-38.54	-0.14307	-38.49	-0.05668
-38.4	-0.37525	-38.49	-0.26489	-38.51	-0.14307	-38.46	-0.05668
-38.37	-0.37525	-38.45	-0.26489	-38.48	-0.14307	-38.43	-0.05668
-38.34	-0.37525	-38.42	-0.26489	-38.44	-0.14307	-38.4	-0.05668
-38.3	-0.37525	-38.39	-0.26489	-38.41	-0.14307	-38.36	-0.05768
-38.27	-0.37625	-38.35	-0.26489	-38.38	-0.14307	-38.33	-0.05768
-38.24	-0.37625	-38.32	-0.26489	-38.34	-0.14307	-38.3	-0.05768
-38.2	-0.37625	-38.29	-0.26489	-38.31	-0.14407	-38.26	-0.05868
-38.17	-0.37625	-38.25	-0.26489	-38.28	-0.14407	-38.23	-0.05868
-38.13	-0.37625	-38.22	-0.26489	-38.25	-0.14407	-38.2	-0.05868
-38.1	-0.37625	-38.19	-0.26489	-38.21	-0.14407	-38.16	-0.05968
-38.07	-0.37625	-38.15	-0.26589	-38.18	-0.14407	-38.13	-0.05968
-38.04	-0.37625	-38.12	-0.26589	-38.15	-0.14407	-38.1	-0.05968
-38	-0.37625	-38.09	-0.26589	-38.11	-0.14407	-38.06	-0.06068
-37.97	-0.37625	-38.05	-0.26589	-38.08	-0.14407	-38.03	-0.06068
-37.94	-0.37625	-38.02	-0.26589	-38.04	-0.14507	-38	-0.06068
-37.9	-0.37725	-37.99	-0.26589	-38.01	-0.14507	-37.96	-0.06168
-37.87	-0.37725	-37.95	-0.26589	-37.98	-0.14507	-37.93	-0.06168
-37.84	-0.37725	-37.92	-0.26689	-37.95	-0.14507	-37.9	-0.06168
-37.8	-0.37725	-37.89	-0.26689	-37.91	-0.14507	-37.86	-0.06268
-37.77	-0.37725	-37.85	-0.26689	-37.88	-0.14607	-37.83	-0.06268
-37.74	-0.37725	-37.82	-0.26689	-37.84	-0.14607	-37.8	-0.06268
-37.7	-0.37725	-37.79	-0.26689	-37.81	-0.14607	-37.76	-0.06268
-37.67	-0.37725	-37.75	-0.26689	-37.78	-0.14607	-37.73	-0.06268
-37.64	-0.37725	-37.72	-0.26689	-37.75	-0.14607	-37.7	-0.06268
-37.6	-0.37725	-37.69	-0.26689	-37.71	-0.14707	-37.66	-0.06368
-37.57	-0.37725	-37.65	-0.26689	-37.68	-0.14707	-37.63	-0.06368
-37.53	-0.37725	-37.62	-0.26689	-37.65	-0.14707	-37.6	-0.06368
-37.5	-0.37725	-37.58	-0.26689	-37.61	-0.14707	-37.56	-0.06368
-37.47	-0.37725	-37.55	-0.26689	-37.58	-0.14707	-37.53	-0.06468
-37.43	-0.37725	-37.52	-0.26689	-37.54	-0.14707	-37.5	-0.06468
-37.4	-0.37725	-37.48	-0.26689	-37.51	-0.14707	-37.46	-0.06468
-37.37	-0.37725	-37.45	-0.26689	-37.48	-0.14707	-37.43	-0.06468
-37.33	-0.37725	-37.42	-0.26789	-37.44	-0.14707	-37.4	-0.06468
-37.3	-0.37725	-37.39	-0.26789	-37.41	-0.14707	-37.37	-0.06468
-37.27	-0.37725	-37.35	-0.26789	-37.38	-0.14707	-37.33	-0.06568
-37.24	-0.37725	-37.32	-0.26789	-37.35	-0.14707	-37.3	-0.06568
-37.2	-0.37825	-37.29	-0.26789	-37.31	-0.14807	-37.27	-0.06668
-37.17	-0.37825	-37.25	-0.26789	-37.28	-0.14807	-37.23	-0.06668
-37.13	-0.37825	-37.22	-0.26789	-37.25	-0.14807	-37.2	-0.06768
-37.1	-0.37825	-37.19	-0.26789	-37.21	-0.14807	-37.17	-0.06868
-37.07	-0.37825	-37.15	-0.26789	-37.18	-0.14907	-37.13	-0.06868
-37.03	-0.37825	-37.12	-0.26789	-37.15	-0.14907	-37.1	-0.06968
-37	-0.37825	-37.08	-0.26789	-37.11	-0.14907	-37.06	-0.06968
-36.97	-0.37825	-37.05	-0.26789	-37.08	-0.14907	-37.03	-0.06968
-36.93	-0.37825	-37.02	-0.26789	-37.04	-0.14907	-37	-0.06968
-36.9	-0.37825	-36.99	-0.26789	-37.01	-0.14907	-36.97	-0.06968
-36.87	-0.37925	-36.95	-0.26789	-36.98	-0.14907	-36.93	-0.06968
-36.83	-0.37925	-36.92	-0.26789	-36.94	-0.15007	-36.9	-0.07068
-36.8	-0.37925	-36.88	-0.26789	-36.91	-0.15007	-36.87	-0.07068
-36.77	-0.37925	-36.85	-0.26889	-36.88	-0.15007	-36.83	-0.07068
-36.73	-0.37925	-36.82	-0.26889	-36.84	-0.15007	-36.8	-0.07168
-36.7	-0.37925	-36.78	-0.26889	-36.81	-0.15107	-36.77	-0.07168
-36.67	-0.37925	-36.75	-0.26889	-36.78	-0.15107	-36.73	-0.07168
-36.63	-0.37925	-36.72	-0.26889	-36.75	-0.15107	-36.7	-0.07268
-36.6	-0.37925	-36.68	-0.26889	-36.71	-0.15107	-36.67	-0.07268
-36.57	-0.37925	-36.65	-0.26889	-36.68	-0.15107	-36.63	-0.07268
-36.53	-0.37925	-36.62	-0.26889	-36.65	-0.15107	-36.6	-0.07268
-36.5	-0.37925	-36.58	-0.26889	-36.61	-0.15107	-36.57	-0.07368
-36.47	-0.37925	-36.55	-0.26889	-36.58	-0.15107	-36.54	-0.07368
-36.43	-0.37925	-36.52	-0.26889	-36.55	-0.15107	-36.5	-0.07468
-36.4	-0.38025	-36.49	-0.26889	-36.51	-0.15207	-36.47	-0.07568
-36.37	-0.38025	-36.45	-0.26989	-36.48	-0.15207	-36.44	-0.07568
-36.33	-0.38025	-36.42	-0.26989	-36.44	-0.15207	-36.4	-0.07668
-36.3	-0.38025	-36.38	-0.26989	-36.41	-0.15207	-36.37	-0.07668
-36.27	-0.38025	-36.35	-0.26989	-36.38	-0.15307	-36.34	-0.07668
-36.23	-0.38025	-36.32	-0.26989	-36.35	-0.15307	-36.3	-0.07768
-36.2	-0.38025	-36.28	-0.26989	-36.31	-0.15307	-36.27	-0.07768
-36.17	-0.38025	-36.25	-0.26989	-36.28	-0.15307	-36.24	-0.07868
-36.13	-0.38025	-36.22	-0.26989	-36.25	-0.15307	-36.2	-0.07868
-36.1	-0.38025	-36.18	-0.26989	-36.21	-0.15307	-36.17	-0.07868
-36.07	-0.38025	-36.15	-0.26989	-36.18	-0.15307	-36.14	-0.07968
-36.03	-0.38025	-36.12	-0.26989	-36.15	-0.15407	-36.1	-0.07968
-36	-0.38025	-36.08	-0.26989	-36.11	-0.15407	-36.07	-0.07968
-35.97	-0.38025	-36.05	-0.27089	-36.08	-0.15407	-36.04	-0.08068
-35.93	-0.38125	-36.02	-0.27089	-36.05	-0.15407	-36	-0.08068
-35.9	-0.38125	-35.98	-0.27089	-36.01	-0.15507	-35.97	-0.08068
-35.87	-0.38125	-35.95	-0.27089	-35.98	-0.15507	-35.94	-0.08068
-35.83	-0.38125	-35.92	-0.27089	-35.95	-0.15507	-35.9	-0.08068
-35.8	-0.38125	-35.88	-0.27089	-35.91	-0.15507	-35.87	-0.08068
-35.77	-0.38125	-35.85	-0.27089	-35.88	-0.15507	-35.84	-0.08168
-35.73	-0.38125	-35.82	-0.27089	-35.85	-0.15507	-35.8	-0.08168
-35.7	-0.38125	-35.78	-0.27089	-35.81	-0.15607	-35.77	-0.08168
-35.67	-0.38125	-35.75	-0.27089	-35.78	-0.15607	-35.74	-0.08268
-35.63	-0.38125	-35.72	-0.27189	-35.75	-0.15607	-35.71	-0.08268
-35.6	-0.38125	-35.68	-0.27189	-35.71	-0.15607	-35.67	-0.08368
-35.57	-0.38125	-35.65	-0.27189	-35.68	-0.15607	-35.64	-0.08468
-35.53	-0.38125	-35.62	-0.27189	-35.65	-0.15607	-35.6	-0.08568
-35.5	-0.38125	-35.58	-0.27189	-35.61	-0.15607	-35.57	-0.08568
-35.47	-0.38125	-35.55	-0.27189	-35.58	-0.15607	-35.54	-0.08668
-35.43	-0.38125	-35.52	-0.27189	-35.55	-0.15707	-35.51	-0.08668
-35.4	-0.38125	-35.48	-0.27189	-35.51	-0.15707	-35.47	-0.08768
-35.37	-0.38125	-35.45	-0.27189	-35.48	-0.15707	-35.44	-0.08768
-35.33	-0.38225	-35.42	-0.27189	-35.45	-0.15707	-35.4	-0.08768
-35.3	-0.38225	-35.38	-0.27189	-35.41	-0.15707	-35.37	-0.08768
-35.27	-0.38225	-35.35	-0.27189	-35.38	-0.15707	-35.34	-0.08768
-35.23	-0.38225	-35.32	-0.27189	-35.35	-0.15807	-35.31	-0.08868
-35.2	-0.38225	-35.28	-0.27189	-35.31	-0.15807	-35.27	-0.08868
-35.17	-0.38225	-35.25	-0.27189	-35.28	-0.15807	-35.24	-0.08968
-35.13	-0.38225	-35.22	-0.27189	-35.25	-0.15807	-35.21	-0.08968
-35.1	-0.38225	-35.18	-0.27189	-35.21	-0.15807	-35.17	-0.08968
-35.07	-0.38325	-35.15	-0.27189	-35.18	-0.15907	-35.14	-0.09068
-35.03	-0.38325	-35.12	-0.27289	-35.15	-0.15907	-35.11	-0.09068
-35	-0.38325	-35.08	-0.27289	-35.11	-0.15907	-35.07	-0.09168
-34.97	-0.38325	-35.05	-0.27289	-35.08	-0.16007	-35.04	-0.09168
-34.93	-0.38325	-35.02	-0.27289	-35.05	-0.16007	-35.01	-0.09268
-34.9	-0.38325	-34.98	-0.27289	-35.01	-0.16007	-34.98	-0.09268
-34.87	-0.38325	-34.95	-0.27289	-34.98	-0.16007	-34.94	-0.09368
-34.83	-0.38325	-34.91	-0.27289	-34.95	-0.16007	-34.91	-0.09368
-34.8	-0.38325	-34.88	-0.27289	-34.91	-0.16107	-34.88	-0.09468
-34.77	-0.38325	-34.85	-0.27289	-34.88	-0.16107	-34.84	-0.09468
-34.73	-0.38325	-34.82	-0.27289	-34.85	-0.16107	-34.81	-0.09568
-34.7	-0.38325	-34.78	-0.27289	-34.81	-0.16107	-34.78	-0.09568
-34.66	-0.38325	-34.75	-0.27389	-34.78	-0.16107	-34.74	-0.09568
-34.63	-0.38325	-34.71	-0.27389	-34.75	-0.16107	-34.71	-0.09668
-34.6	-0.38325	-34.68	-0.27389	-34.72	-0.16107	-34.68	-0.09668
-34.56	-0.38425	-34.65	-0.27389	-34.68	-0.16207	-34.64	-0.09668
-34.53	-0.38425	-34.61	-0.27389	-34.65	-0.16207	-34.61	-0.09668
-34.5	-0.38425	-34.58	-0.27389	-34.61	-0.16207	-34.58	-0.09768
-34.47	-0.38425	-34.55	-0.27389	-34.58	-0.16207	-34.54	-0.09768
-34.43	-0.38425	-34.51	-0.27389	-34.55	-0.16307	-34.51	-0.09768
-34.4	-0.38425	-34.48	-0.27389	-34.52	-0.16307	-34.48	-0.09768
-34.36	-0.38425	-34.45	-0.27389	-34.48	-0.16307	-34.44	-0.09868
-34.33	-0.38425	-34.41	-0.27389	-34.45	-0.16407	-34.41	-0.09968
-34.3	-0.38425	-34.38	-0.27389	-34.42	-0.16407	-34.38	-0.10068
-34.26	-0.38425	-34.35	-0.27389	-34.38	-0.16407	-34.35	-0.10068
-34.23	-0.38425	-34.31	-0.27389	-34.35	-0.16407	-34.31	-0.10168
-34.2	-0.38425	-34.28	-0.27489	-34.32	-0.16407	-34.28	-0.10268
-34.16	-0.38425	-34.25	-0.27489	-34.28	-0.16407	-34.25	-0.10268
-34.13	-0.38425	-34.21	-0.27489	-34.25	-0.16407	-34.21	-0.10368
-34.1	-0.38425	-34.18	-0.27489	-34.22	-0.16507	-34.18	-0.10368
-34.07	-0.38425	-34.15	-0.27489	-34.18	-0.16507	-34.15	-0.10368
-34.03	-0.38525	-34.12	-0.27489	-34.15	-0.16507	-34.11	-0.10468
-34	-0.38525	-34.08	-0.27489	-34.12	-0.16607	-34.08	-0.10468
-33.96	-0.38525	-34.05	-0.27489	-34.08	-0.16607	-34.05	-0.10568
-33.93	-0.38525	-34.01	-0.27489	-34.05	-0.16607	-34.01	-0.10568
-33.9	-0.38525	-33.98	-0.27489	-34.02	-0.16707	-33.98	-0.10668
-33.86	-0.38525	-33.95	-0.27489	-33.98	-0.16707	-33.95	-0.10668
-33.83	-0.38525	-33.91	-0.27489	-33.95	-0.16707	-33.91	-0.10668
-33.8	-0.38525	-33.88	-0.27489	-33.92	-0.16707	-33.88	-0.10768
-33.76	-0.38525	-33.85	-0.27489	-33.88	-0.16707	-33.85	-0.10768
-33.73	-0.38525	-33.81	-0.27489	-33.85	-0.16807	-33.82	-0.10768
-33.7	-0.38525	-33.78	-0.27589	-33.82	-0.16807	-33.78	-0.10868
-33.66	-0.38525	-33.75	-0.27589	-33.78	-0.16807	-33.75	-0.10868
-33.63	-0.38525	-33.71	-0.27589	-33.75	-0.16807	-33.72	-0.10968
-33.6	-0.38525	-33.68	-0.27589	-33.72	-0.16807	-33.68	-0.10968
-33.56	-0.38525	-33.65	-0.27589	-33.68	-0.16907	-33.65	-0.11068
-33.53	-0.38625	-33.61	-0.27589	-33.65	-0.16907	-33.62	-0.11168
-33.5	-0.38625	-33.58	-0.27589	-33.62	-0.17007	-33.58	-0.11168
-33.46	-0.38625	-33.55	-0.27589	-33.58	-0.17007	-33.55	-0.11268
-33.43	-0.38625	-33.51	-0.27589	-33.55	-0.17007	-33.52	-0.11368
-33.4	-0.38625	-33.48	-0.27589	-33.52	-0.17007	-33.48	-0.11368
-33.36	-0.38625	-33.44	-0.27589	-33.48	-0.17007	-33.45	-0.11368
-33.33	-0.38625	-33.41	-0.27589	-33.45	-0.17007	-33.42	-0.11468
-33.3	-0.38625	-33.38	-0.27689	-33.42	-0.17007	-33.39	-0.11468
-33.26	-0.38625	-33.35	-0.27689	-33.38	-0.17107	-33.35	-0.11568
-33.23	-0.38625	-33.31	-0.27689	-33.35	-0.17107	-33.32	-0.11568
-33.2	-0.38625	-33.28	-0.27689	-33.32	-0.17107	-33.29	-0.11568
-33.16	-0.38625	-33.25	-0.27689	-33.28	-0.17107	-33.25	-0.11668
-33.13	-0.38725	-33.21	-0.27689	-33.25	-0.17207	-33.22	-0.11668
-33.1	-0.38725	-33.18	-0.27689	-33.22	-0.17207	-33.19	-0.11768
-33.06	-0.38725	-33.15	-0.27689	-33.18	-0.17207	-33.15	-0.11768
-33.03	-0.38725	-33.11	-0.27689	-33.15	-0.17307	-33.12	-0.11868
-33	-0.38725	-33.08	-0.27689	-33.12	-0.17307	-33.09	-0.11868
-32.96	-0.38725	-33.05	-0.27689	-33.09	-0.17307	-33.05	-0.11968
-32.93	-0.38725	-33.01	-0.27689	-33.05	-0.17307	-33.02	-0.12068
-32.9	-0.38725	-32.98	-0.27689	-33.02	-0.17407	-32.99	-0.12068
-32.86	-0.38725	-32.95	-0.27789	-32.99	-0.17407	-32.95	-0.12168
-32.83	-0.38725	-32.91	-0.27789	-32.95	-0.17407	-32.92	-0.12168
-32.8	-0.38725	-32.88	-0.27789	-32.92	-0.17407	-32.89	-0.12268
-32.76	-0.38725	-32.85	-0.27789	-32.89	-0.17507	-32.86	-0.12268
-32.73	-0.38725	-32.81	-0.27789	-32.85	-0.17507	-32.82	-0.12268
-32.7	-0.38725	-32.78	-0.27789	-32.82	-0.17607	-32.79	-0.12368
-32.66	-0.38725	-32.75	-0.27889	-32.79	-0.17607	-32.76	-0.12368
-32.63	-0.38725	-32.71	-0.27889	-32.75	-0.17707	-32.72	-0.12368
-32.6	-0.38725	-32.68	-0.27889	-32.72	-0.17707	-32.69	-0.12368
-32.56	-0.38725	-32.64	-0.27889	-32.69	-0.17807	-32.66	-0.12468
-32.53	-0.38725	-32.61	-0.27889	-32.65	-0.17807	-32.63	-0.12568
-32.5	-0.38725	-32.58	-0.27889	-32.62	-0.17807	-32.59	-0.12668
-32.46	-0.38725	-32.55	-0.27889	-32.59	-0.17807	-32.56	-0.12768
-32.43	-0.38825	-32.51	-0.27889	-32.55	-0.17807	-32.53	-0.12868
-32.4	-0.38825	-32.48	-0.27889	-32.52	-0.17907	-32.49	-0.12868
-32.36	-0.38825	-32.45	-0.27889	-32.49	-0.17907	-32.46	-0.12968
-32.33	-0.38825	-32.41	-0.27889	-32.45	-0.17907	-32.43	-0.12968
-32.3	-0.38825	-32.38	-0.27889	-32.42	-0.17907	-32.39	-0.12968
-32.26	-0.38825	-32.35	-0.27889	-32.39	-0.17907	-32.36	-0.12968
-32.23	-0.38825	-32.31	-0.27889	-32.35	-0.18007	-32.33	-0.13068
-32.2	-0.38825	-32.28	-0.27889	-32.32	-0.18007	-32.29	-0.13168
-32.16	-0.38825	-32.25	-0.27889	-32.29	-0.18107	-32.26	-0.13168
-32.13	-0.38825	-32.21	-0.27889	-32.25	-0.18107	-32.23	-0.13168
-32.1	-0.38825	-32.18	-0.27889	-32.22	-0.18107	-32.2	-0.13268
-32.06	-0.38825	-32.15	-0.27989	-32.19	-0.18207	-32.16	-0.13268
-32.03	-0.38825	-32.11	-0.27989	-32.16	-0.18207	-32.13	-0.13268
-32	-0.38825	-32.08	-0.27989	-32.12	-0.18207	-32.1	-0.13368
-31.96	-0.38925	-32.05	-0.27989	-32.09	-0.18207	-32.06	-0.13368
-31.93	-0.38925	-32.01	-0.27989	-32.06	-0.18207	-32.03	-0.13468
-31.9	-0.38925	-31.98	-0.27989	-32.02	-0.18307	-32	-0.13468
-31.86	-0.38925	-31.95	-0.27989	-31.99	-0.18307	-31.96	-0.13568
-31.83	-0.38925	-31.91	-0.27989	-31.96	-0.18407	-31.93	-0.13668
-31.8	-0.38925	-31.88	-0.27989	-31.92	-0.18407	-31.9	-0.13668
-31.76	-0.38925	-31.84	-0.27989	-31.89	-0.18407	-31.86	-0.13768
-31.73	-0.38925	-31.81	-0.28089	-31.86	-0.18507	-31.83	-0.13768
-31.7	-0.38925	-31.78	-0.28089	-31.82	-0.18507	-31.8	-0.13868
-31.66	-0.38925	-31.75	-0.28089	-31.79	-0.18507	-31.77	-0.13868
-31.63	-0.38925	-31.71	-0.28089	-31.76	-0.18507	-31.73	-0.13868
-31.59	-0.38925	-31.68	-0.28089	-31.72	-0.18607	-31.7	-0.13968
-31.56	-0.38925	-31.64	-0.28089	-31.69	-0.18607	-31.67	-0.14068
-31.53	-0.38925	-31.61	-0.28089	-31.66	-0.18707	-31.63	-0.14168
-31.5	-0.38925	-31.58	-0.28089	-31.62	-0.18707	-31.6	-0.14268
-31.46	-0.38925	-31.54	-0.28089	-31.59	-0.18807	-31.57	-0.14268
-31.43	-0.38925	-31.51	-0.28089	-31.56	-0.18907	-31.53	-0.14368
-31.4	-0.38925	-31.48	-0.28089	-31.52	-0.18907	-31.5	-0.14368
-31.36	-0.39025	-31.44	-0.28089	-31.49	-0.18907	-31.47	-0.14368
-31.33	-0.39025	-31.41	-0.28089	-31.46	-0.18907	-31.43	-0.14368
-31.3	-0.39025	-31.38	-0.28089	-31.42	-0.18907	-31.4	-0.14468
-31.26	-0.39025	-31.34	-0.28089	-31.39	-0.19007	-31.37	-0.14468
-31.23	-0.39025	-31.31	-0.28189	-31.36	-0.19007	-31.33	-0.14568
-31.19	-0.39025	-31.28	-0.28189	-31.33	-0.19007	-31.3	-0.14568
-31.16	-0.39025	-31.24	-0.28189	-31.29	-0.19007	-31.27	-0.14568
-31.13	-0.39025	-31.21	-0.28189	-31.26	-0.19107	-31.24	-0.14568
-31.09	-0.39025	-31.18	-0.28189	-31.23	-0.19107	-31.2	-0.14668
-31.06	-0.39025	-31.14	-0.28189	-31.19	-0.19107	-31.17	-0.14668
-31.03	-0.39025	-31.11	-0.28189	-31.16	-0.19207	-31.14	-0.14768
-31	-0.39025	-31.08	-0.28189	-31.13	-0.19307	-31.1	-0.14768
-30.96	-0.39025	-31.04	-0.28189	-31.09	-0.19307	-31.07	-0.14868
-30.93	-0.39025	-31.01	-0.28189	-31.06	-0.19407	-31.04	-0.14968
-30.9	-0.39025	-30.98	-0.28189	-31.03	-0.19507	-31	-0.14968
-30.86	-0.39025	-30.94	-0.28189	-30.99	-0.19507	-30.97	-0.15068
-30.83	-0.39025	-30.91	-0.28289	-30.96	-0.19507	-30.94	-0.15068
-30.8	-0.39125	-30.88	-0.28289	-30.93	-0.19507	-30.9	-0.15168
-30.76	-0.39125	-30.84	-0.28289	-30.89	-0.19507	-30.87	-0.15168
-30.73	-0.39125	-30.81	-0.28289	-30.86	-0.19507	-30.84	-0.15168
-30.69	-0.39125	-30.78	-0.28289	-30.83	-0.19507	-30.8	-0.15168
-30.66	-0.39125	-30.74	-0.28289	-30.79	-0.19607	-30.77	-0.15268
-30.63	-0.39125	-30.71	-0.28289	-30.76	-0.19607	-30.74	-0.15268
-30.59	-0.39125	-30.68	-0.28289	-30.73	-0.19707	-30.71	-0.15368
-30.56	-0.39125	-30.64	-0.28289	-30.7	-0.19807	-30.67	-0.15468
-30.53	-0.39125	-30.61	-0.28289	-30.66	-0.19907	-30.64	-0.15468
-30.49	-0.39125	-30.58	-0.28289	-30.63	-0.19907	-30.61	-0.15568
-30.46	-0.39125	-30.54	-0.28289	-30.6	-0.19907	-30.57	-0.15668
-30.43	-0.39125	-30.51	-0.28389	-30.56	-0.19907	-30.54	-0.15668
-30.4	-0.39225	-30.48	-0.28389	-30.53	-0.20007	-30.51	-0.15668
-30.36	-0.39225	-30.44	-0.28389	-30.5	-0.20007	-30.47	-0.15768
-30.33	-0.39225	-30.41	-0.28389	-30.46	-0.20007	-30.44	-0.15768
-30.3	-0.39225	-30.38	-0.28389	-30.43	-0.20107	-30.41	-0.15868
-30.26	-0.39225	-30.34	-0.28389	-30.4	-0.20107	-30.38	-0.15868
-30.23	-0.39225	-30.31	-0.28389	-30.36	-0.20207	-30.34	-0.15868
-30.19	-0.39225	-30.28	-0.28389	-30.33	-0.20307	-30.31	-0.15868
-30.16	-0.39225	-30.24	-0.28389	-30.3	-0.20307	-30.28	-0.15968
-30.13	-0.39225	-30.21	-0.28389	-30.27	-0.20407	-30.24	-0.15968
-30.09	-0.39225	-30.18	-0.28489	-30.23	-0.20507	-30.21	-0.16068
-30.06	-0.39225	-30.14	-0.28489	-30.2	-0.20507	-30.18	-0.16068
-30.03	-0.39225	-30.11	-0.28489	-30.17	-0.20607	-30.15	-0.16068
-29.99	-0.39225	-30.08	-0.28489	-30.13	-0.20607	-30.11	-0.16068
-29.96	-0.39225	-30.04	-0.28489	-30.1	-0.20607	-30.08	-0.16168
-29.93	-0.39225	-30.01	-0.28489	-30.07	-0.20607	-30.05	-0.16168
-29.89	-0.39225	-29.98	-0.28489	-30.03	-0.20607	-30.01	-0.16268
-29.86	-0.39325	-29.94	-0.28489	-30	-0.20707	-29.98	-0.16368
-29.83	-0.39325	-29.91	-0.28489	-29.97	-0.20707	-29.95	-0.16368
-29.8	-0.39325	-29.88	-0.28489	-29.93	-0.20707	-29.91	-0.16368
-29.76	-0.39325	-29.84	-0.28489	-29.9	-0.20707	-29.88	-0.16468
-29.73	-0.39325	-29.81	-0.28489	-29.87	-0.20807	-29.85	-0.16468
-29.69	-0.39325	-29.78	-0.28589	-29.83	-0.20807	-29.81	-0.16568
-29.66	-0.39325	-29.74	-0.28589	-29.8	-0.20907	-29.78	-0.16568
-29.63	-0.39325	-29.71	-0.28589	-29.77	-0.20907	-29.75	-0.16568
-29.59	-0.39325	-29.68	-0.28589	-29.73	-0.21007	-29.71	-0.16668
-29.56	-0.39325	-29.64	-0.28589	-29.7	-0.21107	-29.68	-0.16668
-29.53	-0.39325	-29.61	-0.28589	-29.67	-0.21207	-29.65	-0.16768
-29.49	-0.39325	-29.57	-0.28689	-29.64	-0.21207	-29.62	-0.16768
-29.46	-0.39325	-29.54	-0.28689	-29.6	-0.21307	-29.58	-0.16768
-29.43	-0.39325	-29.51	-0.28689	-29.57	-0.21307	-29.55	-0.16768
-29.39	-0.39425	-29.48	-0.28689	-29.54	-0.21407	-29.52	-0.16868
-29.36	-0.39425	-29.44	-0.28689	-29.5	-0.21407	-29.48	-0.16868
-29.33	-0.39425	-29.41	-0.28689	-29.47	-0.21507	-29.45	-0.16868
-29.29	-0.39425	-29.38	-0.28689	-29.44	-0.21507	-29.42	-0.16868
-29.26	-0.39425	-29.34	-0.28689	-29.4	-0.21607	-29.38	-0.16968
-29.23	-0.39425	-29.31	-0.28689	-29.37	-0.21607	-29.35	-0.16968
-29.19	-0.39425	-29.28	-0.28689	-29.34	-0.21707	-29.32	-0.17068
-29.16	-0.39425	-29.24	-0.28789	-29.3	-0.21807	-29.28	-0.17068
-29.13	-0.39425	-29.21	-0.28789	-29.27	-0.21807	-29.25	-0.17168
-29.09	-0.39525	-29.18	-0.28789	-29.24	-0.21907	-29.22	-0.17168
-29.06	-0.39525	-29.14	-0.28789	-29.21	-0.22007	-29.18	-0.17168
-29.03	-0.39525	-29.11	-0.28789	-29.17	-0.22007	-29.15	-0.17168
-28.99	-0.39525	-29.08	-0.28789	-29.14	-0.22007	-29.12	-0.17268
-28.96	-0.39525	-29.04	-0.28789	-29.11	-0.22107	-29.09	-0.17268
-28.93	-0.39525	-29.01	-0.28789	-29.07	-0.22107	-29.05	-0.17268
-28.89	-0.39525	-28.98	-0.28789	-29.04	-0.22107	-29.02	-0.17268
-28.86	-0.39525	-28.94	-0.28789	-29.01	-0.22107	-28.99	-0.17268
-28.83	-0.39525	-28.91	-0.28789	-28.97	-0.22207	-28.95	-0.17368
-28.79	-0.39525	-28.88	-0.28789	-28.94	-0.22207	-28.92	-0.17368
-28.76	-0.39525	-28.84	-0.28789	-28.91	-0.22207	-28.89	-0.17468
-28.73	-0.39525	-28.81	-0.28789	-28.87	-0.22307	-28.85	-0.17468
-28.69	-0.39525	-28.78	-0.28889	-28.84	-0.22407	-28.82	-0.17568
-28.66	-0.39525	-28.74	-0.28889	-28.81	-0.22507	-28.79	-0.17568
-28.63	-0.39525	-28.71	-0.28889	-28.78	-0.22507	-28.75	-0.17568
-28.59	-0.39525	-28.68	-0.28889	-28.74	-0.22607	-28.72	-0.17568
-28.56	-0.39525	-28.64	-0.28889	-28.71	-0.22707	-28.69	-0.17568
-28.53	-0.39525	-28.61	-0.28889	-28.67	-0.22707	-28.66	-0.17668
-28.49	-0.39625	-28.58	-0.28889	-28.64	-0.22707	-28.62	-0.17668
-28.46	-0.39625	-28.54	-0.28889	-28.61	-0.22707	-28.59	-0.17668
-28.43	-0.39625	-28.51	-0.28989	-28.58	-0.22807	-28.56	-0.17768
-28.39	-0.39625	-28.48	-0.28989	-28.54	-0.22807	-28.52	-0.17768
-28.36	-0.39625	-28.44	-0.28989	-28.51	-0.22907	-28.49	-0.17868
-28.33	-0.39625	-28.41	-0.28989	-28.48	-0.23007	-28.46	-0.17868
-28.29	-0.39625	-28.38	-0.28989	-28.45	-0.23107	-28.42	-0.17868
-28.26	-0.39625	-28.34	-0.28989	-28.41	-0.23107	-28.39	-0.17868
-28.23	-0.39725	-28.31	-0.28989	-28.38	-0.23207	-28.36	-0.17868
-28.19	-0.39725	-28.28	-0.28989	-28.35	-0.23307	-28.32	-0.17868
-28.16	-0.39725	-28.24	-0.28989	-28.31	-0.23307	-28.29	-0.17968
-28.13	-0.39725	-28.21	-0.28989	-28.28	-0.23407	-28.26	-0.17968
-28.09	-0.39725	-28.18	-0.28989	-28.25	-0.23407	-28.22	-0.17968
-28.06	-0.39725	-28.14	-0.28989	-28.21	-0.23507	-28.19	-0.17968
-28.03	-0.39725	-28.11	-0.29089	-28.18	-0.23607	-28.16	-0.17968
-27.99	-0.39725	-28.07	-0.29089	-28.15	-0.23607	-28.12	-0.17968
-27.96	-0.39725	-28.04	-0.29089	-28.11	-0.23607	-28.09	-0.18068
-27.93	-0.39725	-28.01	-0.29089	-28.08	-0.23607	-28.06	-0.18068
-27.89	-0.39725	-27.98	-0.29089	-28.05	-0.23707	-28.02	-0.18068
-27.86	-0.39725	-27.94	-0.29089	-28.01	-0.23707	-27.99	-0.18168
-27.83	-0.39725	-27.91	-0.29089	-27.98	-0.23807	-27.96	-0.18168
-27.79	-0.39725	-27.88	-0.29189	-27.95	-0.23807	-27.93	-0.18168
-27.76	-0.39725	-27.84	-0.29189	-27.92	-0.23907	-27.89	-0.18268
-27.72	-0.39725	-27.81	-0.29189	-27.88	-0.23907	-27.86	-0.18268
-27.69	-0.39725	-27.78	-0.29189	-27.85	-0.24107	-27.83	-0.18268
-27.66	-0.39725	-27.74	-0.29189	-27.82	-0.24107	-27.79	-0.18368
-27.63	-0.39725	-27.71	-0.29189	-27.78	-0.24207	-27.76	-0.18368
-27.59	-0.39825	-27.68	-0.29189	-27.75	-0.24207	-27.73	-0.18368
-27.56	-0.39825	-27.64	-0.29189	-27.72	-0.24307	-27.69	-0.18368
-27.53	-0.39825	-27.61	-0.29189	-27.68	-0.24307	-27.66	-0.18368
-27.49	-0.39825	-27.58	-0.29189	-27.65	-0.24407	-27.63	-0.18368
-27.46	-0.39825	-27.54	-0.29289	-27.62	-0.24407	-27.59	-0.18368
-27.43	-0.39825	-27.51	-0.29289	-27.59	-0.24407	-27.56	-0.18368
-27.39	-0.39825	-27.47	-0.29289	-27.55	-0.24507	-27.53	-0.18368
-27.36	-0.39825	-27.44	-0.29289	-27.52	-0.24507	-27.49	-0.18468
-27.32	-0.39825	-27.41	-0.29289	-27.49	-0.24607	-27.46	-0.18468
-27.29	-0.39825	-27.38	-0.29289	-27.45	-0.24607	-27.43	-0.18468
-27.26	-0.39825	-27.34	-0.29389	-27.42	-0.24707	-27.39	-0.18468
-27.22	-0.39925	-27.31	-0.29389	-27.39	-0.24807	-27.36	-0.18468
-27.19	-0.39925	-27.28	-0.29389	-27.35	-0.24807	-27.33	-0.18468
-27.16	-0.39925	-27.24	-0.29389	-27.32	-0.24907	-27.29	-0.18568
-27.12	-0.39925	-27.21	-0.29389	-27.29	-0.25007	-27.26	-0.18568
-27.09	-0.39925	-27.18	-0.29389	-27.26	-0.25007	-27.23	-0.18568
-27.06	-0.39925	-27.14	-0.29389	-27.22	-0.25107	-27.19	-0.18568
-27.03	-0.39925	-27.11	-0.29389	-27.19	-0.25107	-27.16	-0.18568
-26.99	-0.39925	-27.08	-0.29389	-27.16	-0.25207	-27.13	-0.18568
-26.96	-0.39925	-27.04	-0.29389	-27.12	-0.25207	-27.09	-0.18668
-26.93	-0.39925	-27.01	-0.29389	-27.09	-0.25307	-27.06	-0.18668
-26.89	-0.39925	-26.98	-0.29389	-27.06	-0.25307	-27.03	-0.18668
-26.86	-0.39925	-26.94	-0.29489	-27.02	-0.25407	-27	-0.18668
-26.83	-0.40025	-26.91	-0.29489	-26.99	-0.25407	-26.96	-0.18668
-26.79	-0.40025	-26.87	-0.29489	-26.96	-0.25507	-26.93	-0.18668
-26.76	-0.40025	-26.84	-0.29489	-26.92	-0.25507	-26.9	-0.18668
-26.73	-0.40025	-26.81	-0.29489	-26.89	-0.25607	-26.86	-0.18668
-26.69	-0.40025	-26.77	-0.29589	-26.86	-0.25607	-26.83	-0.18668
-26.66	-0.40025	-26.74	-0.29589	-26.82	-0.25707	-26.8	-0.18668
-26.63	-0.40025	-26.71	-0.29589	-26.79	-0.25707	-26.76	-0.18668
-26.59	-0.40125	-26.67	-0.29589	-26.76	-0.25807	-26.73	-0.18768
-26.56	-0.40125	-26.64	-0.29589	-26.73	-0.25907	-26.7	-0.18768
-26.52	-0.40125	-26.61	-0.29589	-26.69	-0.25907	-26.66	-0.18768
-26.49	-0.40125	-26.57	-0.29589	-26.66	-0.26007	-26.63	-0.18768
-26.46	-0.40125	-26.54	-0.29589	-26.63	-0.26007	-26.6	-0.18868
-26.42	-0.40125	-26.51	-0.29589	-26.59	-0.26107	-26.56	-0.18868
-26.39	-0.40125	-26.48	-0.29589	-26.56	-0.26107	-26.53	-0.18868
-26.36	-0.40125	-26.44	-0.29589	-26.53	-0.26107	-26.5	-0.18868
-26.33	-0.40125	-26.41	-0.29589	-26.49	-0.26107	-26.46	-0.18868
-26.29	-0.40125	-26.38	-0.29689	-26.46	-0.26207	-26.43	-0.18868
-26.26	-0.40125	-26.34	-0.29689	-26.43	-0.26207	-26.4	-0.18868
-26.23	-0.40125	-26.31	-0.29689	-26.4	-0.26207	-26.36	-0.18868
-26.19	-0.40125	-26.28	-0.29689	-26.36	-0.26307	-26.33	-0.18868
-26.16	-0.40125	-26.24	-0.29789	-26.33	-0.26407	-26.3	-0.18868
-26.12	-0.40125	-26.21	-0.29789	-26.3	-0.26507	-26.26	-0.18868
-26.09	-0.40125	-26.18	-0.29789	-26.26	-0.26607	-26.23	-0.18868
-26.06	-0.40125	-26.14	-0.29789	-26.23	-0.26607	-26.2	-0.18868
-26.02	-0.40225	-26.11	-0.29789	-26.2	-0.26707	-26.16	-0.18868
-25.99	-0.40225	-26.08	-0.29789	-26.17	-0.26707	-26.13	-0.18968
-25.96	-0.40225	-26.04	-0.29789	-26.13	-0.26807	-26.1	-0.18968
-25.92	-0.40225	-26.01	-0.29789	-26.1	-0.26807	-26.06	-0.18968
-25.89	-0.40225	-25.97	-0.29789	-26.06	-0.26807	-26.03	-0.18968
-25.86	-0.40225	-25.94	-0.29789	-26.03	-0.26807	-26	-0.18968
-25.83	-0.40225	-25.91	-0.29789	-26	-0.26907	-25.96	-0.18968
-25.79	-0.40225	-25.87	-0.29889	-25.97	-0.26907	-25.93	-0.18968
-25.76	-0.40225	-25.84	-0.29889	-25.93	-0.27007	-25.9	-0.18968
-25.73	-0.40225	-25.81	-0.29889	-25.9	-0.27007	-25.86	-0.18968
-25.69	-0.40225	-25.78	-0.29889	-25.87	-0.27107	-25.83	-0.18968
-25.66	-0.40225	-25.74	-0.29889	-25.83	-0.27107	-25.8	-0.18968
-25.63	-0.40225	-25.71	-0.29889	-25.8	-0.27207	-25.76	-0.18968
-25.59	-0.40225	-25.68	-0.29889	-25.77	-0.27307	-25.73	-0.18968
-25.56	-0.40325	-25.64	-0.29889	-25.74	-0.27307	-25.7	-0.18968
-25.52	-0.40325	-25.61	-0.29989	-25.7	-0.27407	-25.66	-0.19068
-25.49	-0.40325	-25.58	-0.29989	-25.67	-0.27407	-25.63	-0.19068
-25.46	-0.40325	-25.54	-0.29989	-25.64	-0.27507	-25.6	-0.19068
-25.42	-0.40325	-25.51	-0.29989	-25.6	-0.27607	-25.56	-0.19068
-25.39	-0.40325	-25.47	-0.29989	-25.57	-0.27607	-25.53	-0.19068
-25.36	-0.40325	-25.44	-0.29989	-25.54	-0.27607	-25.5	-0.19068
-25.32	-0.40325	-25.41	-0.29989	-25.5	-0.27607	-25.46	-0.19068
-25.29	-0.40325	-25.38	-0.29989	-25.47	-0.27707	-25.43	-0.19068
-25.26	-0.40325	-25.34	-0.30089	-25.44	-0.27707	-25.4	-0.19068
-25.22	-0.40325	-25.31	-0.30089	-25.4	-0.27707	-25.36	-0.19068
-25.19	-0.40325	-25.28	-0.30089	-25.37	-0.27807	-25.33	-0.19068
-25.16	-0.40325	-25.24	-0.30089	-25.34	-0.27807	-25.3	-0.19068
-25.12	-0.40425	-25.21	-0.30089	-25.31	-0.27807	-25.27	-0.19068
-25.09	-0.40425	-25.18	-0.30089	-25.27	-0.27907	-25.23	-0.19068
-25.06	-0.40425	-25.14	-0.30089	-25.24	-0.27907	-25.2	-0.19068
-25.02	-0.40425	-25.11	-0.30189	-25.21	-0.27907	-25.16	-0.19068
-24.99	-0.40425	-25.08	-0.30189	-25.17	-0.27907	-25.13	-0.19068
-24.96	-0.40425	-25.04	-0.30189	-25.14	-0.28007	-25.1	-0.19068
-24.92	-0.40425	-25.01	-0.30189	-25.11	-0.28007	-25.06	-0.19068
-24.89	-0.40425	-24.98	-0.30189	-25.07	-0.28107	-25.03	-0.19068
-24.86	-0.40425	-24.94	-0.30189	-25.04	-0.28107	-25	-0.19068
-24.82	-0.40425	-24.91	-0.30189	-25.01	-0.28207	-24.96	-0.19068
-24.79	-0.40425	-24.88	-0.30189	-24.97	-0.28307	-24.93	-0.19068
-24.76	-0.40425	-24.84	-0.30189	-24.94	-0.28307	-24.9	-0.19068
-24.72	-0.40425	-24.81	-0.30289	-24.91	-0.28407	-24.86	-0.19068
-24.69	-0.40425	-24.78	-0.30289	-24.88	-0.28407	-24.83	-0.19168
-24.66	-0.40425	-24.74	-0.30289	-24.84	-0.28407	-24.8	-0.19168
-24.62	-0.40425	-24.71	-0.30289	-24.81	-0.28407	-24.76	-0.19168
-24.59	-0.40425	-24.68	-0.30289	-24.78	-0.28407	-24.73	-0.19168
-24.56	-0.40425	-24.64	-0.30289	-24.74	-0.28507	-24.7	-0.19168
-24.52	-0.40425	-24.61	-0.30389	-24.71	-0.28507	-24.66	-0.19168
-24.49	-0.40525	-24.58	-0.30389	-24.68	-0.28507	-24.63	-0.19168
-24.46	-0.40525	-24.54	-0.30389	-24.65	-0.28507	-24.6	-0.19168
-24.42	-0.40525	-24.51	-0.30389	-24.61	-0.28607	-24.57	-0.19168
-24.39	-0.40525	-24.48	-0.30389	-24.58	-0.28607	-24.53	-0.19168
-24.36	-0.40525	-24.44	-0.30489	-24.55	-0.28707	-24.5	-0.19168
-24.32	-0.40525	-24.41	-0.30489	-24.51	-0.28707	-24.46	-0.19168
-24.29	-0.40525	-24.38	-0.30489	-24.48	-0.28807	-24.43	-0.19168
-24.26	-0.40525	-24.34	-0.30489	-24.45	-0.28807	-24.4	-0.19168
-24.22	-0.40525	-24.31	-0.30589	-24.41	-0.28907	-24.36	-0.19168
-24.19	-0.40525	-24.28	-0.30589	-24.38	-0.28907	-24.33	-0.19168
-24.16	-0.40525	-24.24	-0.30589	-24.35	-0.28907	-24.3	-0.19168
-24.12	-0.40525	-24.21	-0.30589	-24.31	-0.29007	-24.26	-0.19168
-24.09	-0.40525	-24.18	-0.30589	-24.28	-0.29007	-24.23	-0.19168
-24.06	-0.40525	-24.14	-0.30589	-24.25	-0.29007	-24.2	-0.19168
-24.02	-0.40525	-24.11	-0.30689	-24.21	-0.29007	-24.16	-0.19168
-23.99	-0.40525	-24.08	-0.30689	-24.18	-0.29007	-24.13	-0.19168
-23.96	-0.40625	-24.04	-0.30689	-24.15	-0.29007	-24.1	-0.19168
-23.92	-0.40625	-24.01	-0.30689	-24.11	-0.29107	-24.06	-0.19168
-23.89	-0.40625	-23.98	-0.30689	-24.08	-0.29107	-24.03	-0.19168
-23.86	-0.40625	-23.94	-0.30689	-24.05	-0.29107	-24	-0.19168
-23.82	-0.40625	-23.91	-0.30689	-24.02	-0.29107	-23.97	-0.19168
-23.79	-0.40625	-23.88	-0.30789	-23.98	-0.29207	-23.93	-0.19168
-23.76	-0.40625	-23.84	-0.30789	-23.95	-0.29207	-23.9	-0.19168
-23.72	-0.40625	-23.81	-0.30789	-23.92	-0.29207	-23.86	-0.19168
-23.69	-0.40625	-23.78	-0.30789	-23.88	-0.29307	-23.83	-0.19168
-23.66	-0.40625	-23.74	-0.30789	-23.85	-0.29307	-23.8	-0.19168
-23.62	-0.40625	-23.71	-0.30789	-23.82	-0.29307	-23.76	-0.19168
-23.59	-0.40625	-23.68	-0.30789	-23.78	-0.29307	-23.73	-0.19168
-23.56	-0.40625	-23.64	-0.30789	-23.75	-0.29307	-23.7	-0.19168
-23.52	-0.40625	-23.61	-0.30789	-23.72	-0.29407	-23.66	-0.19168
-23.49	-0.40725	-23.58	-0.30789	-23.68	-0.29407	-23.63	-0.19168
-23.46	-0.40725	-23.54	-0.30889	-23.65	-0.29507	-23.6	-0.19168
-23.42	-0.40725	-23.51	-0.30889	-23.62	-0.29507	-23.57	-0.19168
-23.39	-0.40725	-23.48	-0.30889	-23.58	-0.29507	-23.53	-0.19168
-23.36	-0.40725	-23.44	-0.30889	-23.55	-0.29507	-23.5	-0.19268
-23.32	-0.40725	-23.41	-0.30989	-23.52	-0.29607	-23.46	-0.19268
-23.29	-0.40725	-23.38	-0.30989	-23.48	-0.29607	-23.43	-0.19268
-23.26	-0.40725	-23.34	-0.30989	-23.45	-0.29607	-23.4	-0.19268
-23.22	-0.40725	-23.31	-0.31089	-23.42	-0.29607	-23.36	-0.19268
-23.19	-0.40725	-23.28	-0.31089	-23.39	-0.29607	-23.33	-0.19268
-23.16	-0.40825	-23.24	-0.31089	-23.35	-0.29607	-23.3	-0.19268
-23.12	-0.40825	-23.21	-0.31089	-23.32	-0.29607	-23.26	-0.19268
-23.09	-0.40825	-23.18	-0.31089	-23.29	-0.29607	-23.23	-0.19268
-23.06	-0.40825	-23.14	-0.31089	-23.25	-0.29607	-23.2	-0.19268
-23.02	-0.40825	-23.11	-0.31189	-23.22	-0.29607	-23.16	-0.19268
-22.99	-0.40825	-23.08	-0.31189	-23.18	-0.29707	-23.13	-0.19268
-22.96	-0.40825	-23.04	-0.31189	-23.15	-0.29707	-23.1	-0.19268
-22.92	-0.40825	-23.01	-0.31189	-23.12	-0.29707	-23.06	-0.19268
-22.89	-0.40825	-22.98	-0.31189	-23.09	-0.29707	-23.03	-0.19268
-22.86	-0.40825	-22.94	-0.31189	-23.05	-0.29807	-23	-0.19268
-22.82	-0.40825	-22.91	-0.31289	-23.02	-0.29807	-22.96	-0.19268
-22.79	-0.40825	-22.88	-0.31289	-22.99	-0.29807	-22.93	-0.19268
-22.76	-0.40825	-22.84	-0.31289	-22.95	-0.29807	-22.9	-0.19268
-22.72	-0.40825	-22.81	-0.31289	-22.92	-0.29807	-22.86	-0.19268
-22.69	-0.40925	-22.78	-0.31289	-22.89	-0.29807	-22.83	-0.19268
-22.66	-0.40925	-22.74	-0.31289	-22.85	-0.29807	-22.8	-0.19268
-22.62	-0.40925	-22.71	-0.31389	-22.82	-0.29907	-22.76	-0.19268
-22.59	-0.40925	-22.68	-0.31389	-22.79	-0.29907	-22.73	-0.19268
-22.56	-0.40925	-22.64	-0.31389	-22.75	-0.29907	-22.7	-0.19268
-22.52	-0.40925	-22.61	-0.31389	-22.72	-0.29907	-22.66	-0.19268
-22.49	-0.40925	-22.58	-0.31389	-22.69	-0.29907	-22.63	-0.19268
-22.46	-0.40925	-22.54	-0.31489	-22.66	-0.30007	-22.6	-0.19268
-22.42	-0.40925	-22.51	-0.31489	-22.62	-0.30007	-22.56	-0.19268
-22.39	-0.40925	-22.48	-0.31489	-22.59	-0.30007	-22.53	-0.19268
-22.36	-0.40925	-22.44	-0.31489	-22.55	-0.30007	-22.5	-0.19268
-22.32	-0.40925	-22.41	-0.31489	-22.52	-0.30007	-22.46	-0.19268
-22.29	-0.41025	-22.38	-0.31589	-22.49	-0.30007	-22.43	-0.19268
-22.26	-0.41025	-22.34	-0.31589	-22.46	-0.30007	-22.4	-0.19268
-22.22	-0.41025	-22.31	-0.31589	-22.42	-0.30007	-22.36	-0.19268
-22.19	-0.41025	-22.28	-0.31689	-22.39	-0.30007	-22.33	-0.19268
-22.16	-0.41025	-22.24	-0.31689	-22.36	-0.30007	-22.3	-0.19268
-22.12	-0.41025	-22.21	-0.31689	-22.32	-0.30007	-22.26	-0.19268
-22.09	-0.41025	-22.18	-0.31689	-22.29	-0.30007	-22.23	-0.19268
-22.06	-0.41025	-22.14	-0.31689	-22.26	-0.30107	-22.2	-0.19268
-22.02	-0.41025	-22.11	-0.31789	-22.22	-0.30107	-22.16	-0.19268
-21.99	-0.41125	-22.08	-0.31789	-22.19	-0.30107	-22.13	-0.19268
-21.96	-0.41125	-22.05	-0.31789	-22.16	-0.30107	-22.09	-0.19268
-21.92	-0.41125	-22.01	-0.31789	-22.12	-0.30107	-22.06	-0.19268
-21.89	-0.41125	-21.98	-0.31789	-22.09	-0.30107	-22.03	-0.19268
-21.85	-0.41125	-21.94	-0.31789	-22.06	-0.30107	-21.99	-0.19268
-21.82	-0.41125	-21.91	-0.31889	-22.02	-0.30107	-21.96	-0.19268
-21.79	-0.41125	-21.88	-0.31889	-21.99	-0.30107	-21.93	-0.19268
-21.76	-0.41125	-21.84	-0.31889	-21.96	-0.30107	-21.89	-0.19268
-21.72	-0.41125	-21.81	-0.31889	-21.92	-0.30207	-21.86	-0.19268
-21.69	-0.41125	-21.78	-0.31989	-21.89	-0.30207	-21.83	-0.19268
-21.66	-0.41125	-21.75	-0.31989	-21.86	-0.30207	-21.79	-0.19268
-21.62	-0.41125	-21.71	-0.31989	-21.82	-0.30207	-21.76	-0.19268
-21.59	-0.41125	-21.68	-0.31989	-21.79	-0.30207	-21.73	-0.19268
-21.56	-0.41225	-21.65	-0.32089	-21.76	-0.30207	-21.69	-0.19268
-21.52	-0.41225	-21.61	-0.32089	-21.72	-0.30207	-21.66	-0.19268
-21.49	-0.41225	-21.58	-0.32089	-21.69	-0.30207	-21.63	-0.19268
-21.46	-0.41225	-21.55	-0.32189	-21.66	-0.30207	-21.59	-0.19268
-21.42	-0.41225	-21.51	-0.32189	-21.62	-0.30207	-21.56	-0.19268
-21.39	-0.41225	-21.48	-0.32189	-21.59	-0.30207	-21.53	-0.19268
-21.35	-0.41225	-21.45	-0.32289	-21.56	-0.30207	-21.49	-0.19268
-21.32	-0.41225	-21.41	-0.32289	-21.53	-0.30207	-21.46	-0.19268
-21.29	-0.41225	-21.38	-0.32289	-21.49	-0.30207	-21.43	-0.19268
-21.26	-0.41225	-21.35	-0.32289	-21.46	-0.30207	-21.39	-0.19268
-21.22	-0.41225	-21.31	-0.32289	-21.42	-0.30207	-21.36	-0.19268
-21.19	-0.41225	-21.28	-0.32289	-21.39	-0.30207	-21.33	-0.19268
-21.16	-0.41225	-21.25	-0.32289	-21.36	-0.30207	-21.29	-0.19268
-21.12	-0.41325	-21.21	-0.32389	-21.32	-0.30207	-21.26	-0.19268
-21.09	-0.41325	-21.18	-0.32389	-21.29	-0.30307	-21.23	-0.19268
-21.06	-0.41325	-21.15	-0.32389	-21.26	-0.30307	-21.19	-0.19268
-21.02	-0.41325	-21.11	-0.32389	-21.23	-0.30307	-21.16	-0.19268
-20.99	-0.41325	-21.08	-0.32389	-21.19	-0.30307	-21.13	-0.19268
-20.96	-0.41325	-21.05	-0.32489	-21.16	-0.30307	-21.09	-0.19268
-20.92	-0.41325	-21.01	-0.32489	-21.13	-0.30307	-21.06	-0.19268
-20.89	-0.41325	-20.98	-0.32489	-21.09	-0.30307	-21.03	-0.19268
-20.86	-0.41325	-20.95	-0.32589	-21.06	-0.30307	-20.99	-0.19268
-20.82	-0.41325	-20.91	-0.32589	-21.03	-0.30307	-20.96	-0.19268
-20.79	-0.41325	-20.88	-0.32589	-20.99	-0.30307	-20.93	-0.19268
-20.76	-0.41325	-20.85	-0.32689	-20.96	-0.30307	-20.89	-0.19268
-20.72	-0.41325	-20.81	-0.32689	-20.93	-0.30307	-20.86	-0.19268
-20.69	-0.41325	-20.78	-0.32689	-20.89	-0.30307	-20.83	-0.19268
-20.66	-0.41425	-20.75	-0.32689	-20.86	-0.30307	-20.79	-0.19268
-20.62	-0.41425	-20.71	-0.32689	-20.82	-0.30307	-20.76	-0.19268
-20.59	-0.41425	-20.68	-0.32789	-20.79	-0.30307	-20.73	-0.19268
-20.56	-0.41425	-20.65	-0.32789	-20.76	-0.30307	-20.69	-0.19268
-20.52	-0.41425	-20.61	-0.32789	-20.73	-0.30307	-20.66	-0.19268
-20.49	-0.41425	-20.58	-0.32789	-20.69	-0.30307	-20.63	-0.19268
-20.45	-0.41425	-20.55	-0.32789	-20.66	-0.30307	-20.59	-0.19268
-20.42	-0.41425	-20.51	-0.32889	-20.63	-0.30307	-20.56	-0.19268
-20.39	-0.41425	-20.48	-0.32889	-20.59	-0.30307	-20.53	-0.19268
-20.35	-0.41425	-20.45	-0.32989	-20.56	-0.30307	-20.49	-0.19268
-20.32	-0.41425	-20.41	-0.32989	-20.52	-0.30307	-20.46	-0.19268
-20.29	-0.41425	-20.38	-0.32989	-20.49	-0.30307	-20.43	-0.19268
-20.26	-0.41425	-20.35	-0.33089	-20.46	-0.30307	-20.39	-0.19268
-20.22	-0.41525	-20.32	-0.33089	-20.42	-0.30307	-20.36	-0.19268
-20.19	-0.41525	-20.28	-0.33089	-20.39	-0.30307	-20.33	-0.19268
-20.15	-0.41525	-20.25	-0.33089	-20.36	-0.30307	-20.29	-0.19268
-20.12	-0.41525	-20.22	-0.33189	-20.33	-0.30307	-20.26	-0.19268
-20.09	-0.41525	-20.18	-0.33189	-20.29	-0.30407	-20.22	-0.19268
-20.05	-0.41625	-20.15	-0.33189	-20.26	-0.30407	-20.19	-0.19268
-20.02	-0.41625	-20.12	-0.33289	-20.23	-0.30407	-20.16	-0.19268
-19.99	-0.41625	-20.08	-0.33289	-20.19	-0.30407	-20.12	-0.19268
-19.95	-0.41625	-20.05	-0.33389	-20.16	-0.30407	-20.09	-0.19268
-19.92	-0.41625	-20.01	-0.33389	-20.12	-0.30407	-20.06	-0.19268
-19.89	-0.41625	-19.98	-0.33389	-20.09	-0.30407	-20.02	-0.19268
-19.86	-0.41625	-19.95	-0.33389	-20.06	-0.30407	-19.99	-0.19268
-19.82	-0.41625	-19.92	-0.33389	-20.03	-0.30407	-19.96	-0.19268
-19.79	-0.41625	-19.88	-0.33489	-19.99	-0.30407	-19.92	-0.19368
-19.76	-0.41625	-19.85	-0.33489	-19.96	-0.30407	-19.89	-0.19368
-19.72	-0.41625	-19.82	-0.33489	-19.93	-0.30407	-19.86	-0.19368
-19.69	-0.41625	-19.78	-0.33589	-19.89	-0.30407	-19.82	-0.19368
-19.65	-0.41625	-19.75	-0.33589	-19.86	-0.30407	-19.79	-0.19368
-19.62	-0.41625	-19.72	-0.33589	-19.82	-0.30407	-19.76	-0.19368
-19.59	-0.41725	-19.68	-0.33689	-19.79	-0.30407	-19.72	-0.19368
-19.55	-0.41725	-19.65	-0.33689	-19.76	-0.30407	-19.69	-0.19368
-19.52	-0.41725	-19.62	-0.33689	-19.73	-0.30407	-19.66	-0.19368
-19.49	-0.41725	-19.58	-0.33789	-19.69	-0.30407	-19.62	-0.19368
-19.45	-0.41725	-19.55	-0.33789	-19.66	-0.30407	-19.59	-0.19368
-19.42	-0.41725	-19.52	-0.33889	-19.62	-0.30407	-19.56	-0.19368
-19.39	-0.41725	-19.48	-0.33889	-19.59	-0.30407	-19.52	-0.19368
-19.35	-0.41725	-19.45	-0.33889	-19.56	-0.30407	-19.49	-0.19368
-19.32	-0.41725	-19.42	-0.33989	-19.52	-0.30407	-19.46	-0.19368
-19.29	-0.41725	-19.38	-0.33989	-19.49	-0.30407	-19.42	-0.19368
-19.25	-0.41825	-19.35	-0.33989	-19.46	-0.30407	-19.39	-0.19368
-19.22	-0.41825	-19.32	-0.33989	-19.42	-0.30407	-19.36	-0.19368
-19.19	-0.41825	-19.29	-0.34089	-19.39	-0.30407	-19.32	-0.19368
-19.15	-0.41825	-19.25	-0.34089	-19.36	-0.30407	-19.29	-0.19368
-19.12	-0.41825	-19.22	-0.34089	-19.32	-0.30407	-19.25	-0.19368
-19.09	-0.41825	-19.19	-0.34189	-19.29	-0.30407	-19.22	-0.19368
-19.05	-0.41825	-19.15	-0.34189	-19.26	-0.30407	-19.19	-0.19368
-19.02	-0.41825	-19.12	-0.34289	-19.22	-0.30407	-19.16	-0.19368
-18.99	-0.41825	-19.09	-0.34289	-19.19	-0.30407	-19.12	-0.19368
-18.96	-0.41825	-19.05	-0.34389	-19.16	-0.30407	-19.09	-0.19368
-18.92	-0.41825	-19.02	-0.34389	-19.12	-0.30407	-19.06	-0.19368
-18.89	-0.41825	-18.99	-0.34389	-19.09	-0.30407	-19.02	-0.19368
-18.86	-0.41825	-18.95	-0.34489	-19.06	-0.30407	-18.99	-0.19368
-18.82	-0.41825	-18.92	-0.34489	-19.02	-0.30407	-18.96	-0.19368
-18.79	-0.41925	-18.89	-0.34489	-18.99	-0.30407	-18.92	-0.19368
-18.75	-0.41925	-18.85	-0.34589	-18.96	-0.30407	-18.89	-0.19368
-18.72	-0.41925	-18.82	-0.34589	-18.92	-0.30407	-18.85	-0.19368
-18.69	-0.41925	-18.79	-0.34589	-18.89	-0.30407	-18.82	-0.19368
-18.65	-0.41925	-18.75	-0.34689	-18.86	-0.30407	-18.79	-0.19368
-18.62	-0.41925	-18.72	-0.34689	-18.82	-0.30407	-18.76	-0.19368
-18.59	-0.41925	-18.69	-0.34689	-18.79	-0.30407	-18.72	-0.19368
-18.55	-0.41925	-18.65	-0.34789	-18.76	-0.30407	-18.69	-0.19368
-18.52	-0.41925	-18.62	-0.34789	-18.72	-0.30407	-18.65	-0.19368
-18.49	-0.41925	-18.59	-0.34789	-18.69	-0.30407	-18.62	-0.19368
-18.46	-0.42025	-18.56	-0.34789	-18.66	-0.30407	-18.59	-0.19368
-18.42	-0.42025	-18.52	-0.34889	-18.62	-0.30407	-18.55	-0.19368
-18.39	-0.42025	-18.49	-0.34889	-18.59	-0.30407	-18.52	-0.19368
-18.36	-0.42025	-18.46	-0.34989	-18.56	-0.30407	-18.49	-0.19368
-18.32	-0.42025	-18.42	-0.35089	-18.52	-0.30407	-18.45	-0.19368
-18.29	-0.42025	-18.39	-0.35089	-18.49	-0.30407	-18.42	-0.19368
-18.25	-0.42025	-18.36	-0.35189	-18.46	-0.30407	-18.39	-0.19368
-18.22	-0.42025	-18.32	-0.35189	-18.42	-0.30407	-18.35	-0.19368
-18.19	-0.42025	-18.29	-0.35289	-18.39	-0.30407	-18.32	-0.19368
-18.15	-0.42025	-18.26	-0.35289	-18.36	-0.30407	-18.29	-0.19368
-18.12	-0.42025	-18.22	-0.35289	-18.32	-0.30407	-18.25	-0.19368
-18.09	-0.42025	-18.19	-0.35289	-18.29	-0.30407	-18.22	-0.19368
-18.06	-0.42125	-18.16	-0.35389	-18.26	-0.30407	-18.19	-0.19368
-18.02	-0.42125	-18.13	-0.35389	-18.22	-0.30407	-18.15	-0.19368
-17.99	-0.42125	-18.09	-0.35389	-18.19	-0.30407	-18.12	-0.19368
-17.95	-0.42125	-18.06	-0.35489	-18.16	-0.30407	-18.09	-0.19368
-17.92	-0.42125	-18.03	-0.35489	-18.12	-0.30407	-18.05	-0.19368
-17.89	-0.42125	-17.99	-0.35589	-18.09	-0.30407	-18.02	-0.19368
-17.85	-0.42125	-17.96	-0.35589	-18.06	-0.30407	-17.99	-0.19368
-17.82	-0.42125	-17.93	-0.35689	-18.02	-0.30407	-17.95	-0.19368
-17.79	-0.42125	-17.89	-0.35689	-17.99	-0.30407	-17.92	-0.19368
-17.75	-0.42125	-17.86	-0.35689	-17.96	-0.30407	-17.89	-0.19368
-17.72	-0.42125	-17.83	-0.35789	-17.92	-0.30407	-17.85	-0.19368
-17.69	-0.42125	-17.79	-0.35789	-17.89	-0.30407	-17.82	-0.19368
-17.66	-0.42125	-17.76	-0.35889	-17.86	-0.30407	-17.79	-0.19368
-17.62	-0.42125	-17.73	-0.35989	-17.82	-0.30407	-17.75	-0.19368
-17.59	-0.42225	-17.69	-0.35989	-17.79	-0.30407	-17.72	-0.19368
-17.56	-0.42225	-17.66	-0.35989	-17.75	-0.30407	-17.69	-0.19368
-17.52	-0.42225	-17.63	-0.36089	-17.72	-0.30407	-17.65	-0.19368
-17.49	-0.42225	-17.59	-0.36089	-17.69	-0.30407	-17.62	-0.19368
-17.46	-0.42225	-17.56	-0.36089	-17.65	-0.30407	-17.59	-0.19368
-17.42	-0.42225	-17.53	-0.36189	-17.62	-0.30407	-17.55	-0.19368
-17.39	-0.42225	-17.49	-0.36189	-17.59	-0.30407	-17.52	-0.19368
-17.36	-0.42225	-17.46	-0.36189	-17.55	-0.30407	-17.49	-0.19368
-17.32	-0.42225	-17.43	-0.36289	-17.52	-0.30407	-17.45	-0.19368
-17.29	-0.42225	-17.4	-0.36389	-17.49	-0.30407	-17.42	-0.19368
-17.25	-0.42325	-17.36	-0.36389	-17.45	-0.30407	-17.39	-0.19368
-17.22	-0.42325	-17.33	-0.36489	-17.42	-0.30407	-17.35	-0.19368
-17.19	-0.42325	-17.3	-0.36489	-17.39	-0.30407	-17.32	-0.19368
-17.16	-0.42325	-17.26	-0.36489	-17.35	-0.30407	-17.29	-0.19368
-17.12	-0.42325	-17.23	-0.36589	-17.32	-0.30407	-17.25	-0.19368
-17.09	-0.42325	-17.2	-0.36589	-17.29	-0.30407	-17.22	-0.19368
-17.05	-0.42325	-17.16	-0.36589	-17.25	-0.30407	-17.18	-0.19368
-17.02	-0.42325	-17.13	-0.36689	-17.22	-0.30407	-17.15	-0.19368
-16.99	-0.42325	-17.1	-0.36789	-17.19	-0.30407	-17.12	-0.19368
-16.95	-0.42425	-17.06	-0.36789	-17.15	-0.30407	-17.09	-0.19368
-16.92	-0.42425	-17.03	-0.36889	-17.12	-0.30407	-17.05	-0.19368
-16.89	-0.42425	-17	-0.36989	-17.09	-0.30407	-17.02	-0.19368
-16.85	-0.42425	-16.97	-0.36989	-17.05	-0.30407	-16.99	-0.19368
-16.82	-0.42425	-16.93	-0.37089	-17.02	-0.30407	-16.95	-0.19368
-16.79	-0.42425	-16.9	-0.37089	-16.99	-0.30407	-16.92	-0.19368
-16.75	-0.42425	-16.87	-0.37089	-16.95	-0.30407	-16.89	-0.19368
-16.72	-0.42525	-16.83	-0.37089	-16.92	-0.30407	-16.85	-0.19368
-16.69	-0.42525	-16.8	-0.37189	-16.89	-0.30407	-16.82	-0.19368
-16.65	-0.42525	-16.77	-0.37189	-16.85	-0.30407	-16.79	-0.19368
-16.62	-0.42525	-16.73	-0.37189	-16.82	-0.30407	-16.75	-0.19368
-16.59	-0.42525	-16.7	-0.37289	-16.79	-0.30407	-16.72	-0.19368
-16.56	-0.42525	-16.67	-0.37289	-16.75	-0.30407	-16.68	-0.19368
-16.52	-0.42525	-16.63	-0.37389	-16.72	-0.30407	-16.65	-0.19368
-16.49	-0.42525	-16.6	-0.37489	-16.69	-0.30407	-16.62	-0.19368
-16.45	-0.42525	-16.57	-0.37489	-16.65	-0.30407	-16.58	-0.19368
-16.42	-0.42625	-16.54	-0.37589	-16.62	-0.30407	-16.55	-0.19368
-16.39	-0.42625	-16.5	-0.37589	-16.59	-0.30407	-16.52	-0.19368
-16.35	-0.42625	-16.47	-0.37689	-16.55	-0.30407	-16.48	-0.19368
-16.32	-0.42625	-16.44	-0.37789	-16.52	-0.30407	-16.45	-0.19368
-16.29	-0.42625	-16.4	-0.37789	-16.49	-0.30407	-16.42	-0.19368
-16.26	-0.42625	-16.37	-0.37789	-16.45	-0.30407	-16.38	-0.19368
-16.22	-0.42625	-16.34	-0.37789	-16.42	-0.30407	-16.35	-0.19368
-16.19	-0.42625	-16.3	-0.37889	-16.39	-0.30407	-16.32	-0.19368
-16.15	-0.42625	-16.27	-0.37889	-16.35	-0.30407	-16.28	-0.19368
-16.12	-0.42625	-16.24	-0.37989	-16.32	-0.30407	-16.25	-0.19368
-16.09	-0.42625	-16.21	-0.37989	-16.29	-0.30407	-16.22	-0.19368
-16.05	-0.42725	-16.17	-0.37989	-16.25	-0.30407	-16.18	-0.19368
-16.02	-0.42725	-16.14	-0.38089	-16.22	-0.30407	-16.15	-0.19368
-15.99	-0.42725	-16.11	-0.38189	-16.19	-0.30407	-16.12	-0.19368
-15.96	-0.42725	-16.07	-0.38189	-16.15	-0.30407	-16.08	-0.19368
-15.92	-0.42725	-16.04	-0.38289	-16.12	-0.30407	-16.05	-0.19368
-15.89	-0.42725	-16.01	-0.38389	-16.09	-0.30407	-16.02	-0.19368
-15.85	-0.42725	-15.97	-0.38389	-16.05	-0.30407	-15.98	-0.19368
-15.82	-0.42725	-15.94	-0.38389	-16.02	-0.30407	-15.95	-0.19368
-15.79	-0.42825	-15.91	-0.38489	-15.99	-0.30407	-15.92	-0.19368
-15.75	-0.42825	-15.87	-0.38489	-15.95	-0.30407	-15.88	-0.19368
-15.72	-0.42825	-15.84	-0.38489	-15.92	-0.30407	-15.85	-0.19368
-15.69	-0.42825	-15.81	-0.38589	-15.89	-0.30407	-15.82	-0.19368
-15.66	-0.42825	-15.78	-0.38689	-15.85	-0.30407	-15.78	-0.19368
-15.62	-0.42925	-15.74	-0.38689	-15.82	-0.30407	-15.75	-0.19368
-15.59	-0.42925	-15.71	-0.38689	-15.79	-0.30407	-15.72	-0.19368
-15.55	-0.42925	-15.67	-0.38789	-15.75	-0.30407	-15.68	-0.19368
-15.52	-0.42925	-15.64	-0.38789	-15.72	-0.30407	-15.65	-0.19368
-15.49	-0.42925	-15.61	-0.38789	-15.69	-0.30407	-15.62	-0.19368
-15.45	-0.42925	-15.58	-0.38889	-15.65	-0.30407	-15.58	-0.19368
-15.42	-0.42925	-15.54	-0.38889	-15.62	-0.30407	-15.55	-0.19368
-15.39	-0.42925	-15.51	-0.38989	-15.58	-0.30407	-15.52	-0.19368
-15.36	-0.42925	-15.48	-0.39089	-15.55	-0.30407	-15.48	-0.19368
-15.32	-0.42925	-15.45	-0.39089	-15.52	-0.30407	-15.45	-0.19368
-15.29	-0.42925	-15.41	-0.39189	-15.48	-0.30407	-15.41	-0.19368
-15.26	-0.43025	-15.38	-0.39189	-15.45	-0.30407	-15.38	-0.19368
-15.22	-0.43025	-15.35	-0.39289	-15.42	-0.30407	-15.35	-0.19368
-15.19	-0.43025	-15.31	-0.39389	-15.38	-0.30407	-15.31	-0.19368
-15.16	-0.43025	-15.28	-0.39389	-15.35	-0.30407	-15.28	-0.19468
-15.12	-0.43125	-15.25	-0.39389	-15.32	-0.30407	-15.25	-0.19468
-15.09	-0.43125	-15.21	-0.39389	-15.28	-0.30407	-15.22	-0.19468
-15.06	-0.43125	-15.18	-0.39489	-15.25	-0.30407	-15.18	-0.19468
-15.02	-0.43125	-15.15	-0.39489	-15.22	-0.30407	-15.15	-0.19468
-14.99	-0.43125	-15.11	-0.39589	-15.18	-0.30407	-15.11	-0.19468
-14.96	-0.43125	-15.08	-0.39589	-15.15	-0.30407	-15.08	-0.19468
-14.92	-0.43125	-15.05	-0.39589	-15.12	-0.30407	-15.05	-0.19468
-14.89	-0.43125	-15.02	-0.39689	-15.08	-0.30407	-15.01	-0.19468
-14.85	-0.43125	-14.98	-0.39789	-15.05	-0.30407	-14.98	-0.19468
-14.82	-0.43125	-14.95	-0.39789	-15.02	-0.30407	-14.95	-0.19468
-14.79	-0.43125	-14.92	-0.39889	-14.98	-0.30407	-14.91	-0.19468
-14.75	-0.43225	-14.88	-0.39889	-14.95	-0.30507	-14.88	-0.19468
-14.72	-0.43225	-14.85	-0.39989	-14.92	-0.30507	-14.85	-0.19468
-14.69	-0.43225	-14.82	-0.39989	-14.88	-0.30507	-14.81	-0.19468
-14.65	-0.43225	-14.78	-0.40089	-14.85	-0.30507	-14.78	-0.19468
-14.62	-0.43225	-14.75	-0.40089	-14.82	-0.30507	-14.75	-0.19468
-14.59	-0.43225	-14.72	-0.40089	-14.78	-0.30507	-14.71	-0.19468
-14.55	-0.43225	-14.68	-0.40189	-14.75	-0.30507	-14.68	-0.19468
-14.52	-0.43325	-14.65	-0.40189	-14.72	-0.30507	-14.65	-0.19468
-14.49	-0.43325	-14.62	-0.40189	-14.68	-0.30507	-14.61	-0.19468
-14.46	-0.43325	-14.58	-0.40289	-14.65	-0.30507	-14.58	-0.19468
-14.42	-0.43325	-14.55	-0.40289	-14.61	-0.30507	-14.55	-0.19468
-14.39	-0.43425	-14.52	-0.40289	-14.58	-0.30507	-14.51	-0.19468
-14.36	-0.43425	-14.49	-0.40389	-14.55	-0.30507	-14.48	-0.19468
-14.32	-0.43425	-14.45	-0.40489	-14.52	-0.30507	-14.45	-0.19468
-14.29	-0.43425	-14.42	-0.40489	-14.48	-0.30507	-14.41	-0.19468
-14.26	-0.43425	-14.39	-0.40589	-14.45	-0.30507	-14.38	-0.19468
-14.22	-0.43425	-14.35	-0.40589	-14.42	-0.30507	-14.35	-0.19468
-14.19	-0.43425	-14.32	-0.40689	-14.38	-0.30507	-14.31	-0.19468
-14.16	-0.43425	-14.29	-0.40689	-14.35	-0.30507	-14.28	-0.19468
-14.12	-0.43425	-14.25	-0.40689	-14.32	-0.30507	-14.25	-0.19468
-14.09	-0.43425	-14.22	-0.40689	-14.28	-0.30507	-14.21	-0.19468
-14.05	-0.43425	-14.19	-0.40789	-14.25	-0.30507	-14.18	-0.19468
-14.02	-0.43425	-14.16	-0.40789	-14.21	-0.30507	-14.15	-0.19468
-13.99	-0.43525	-14.12	-0.40789	-14.18	-0.30507	-14.11	-0.19468
-13.96	-0.43525	-14.09	-0.40889	-14.15	-0.30507	-14.08	-0.19468
-13.92	-0.43525	-14.06	-0.40889	-14.11	-0.30507	-14.05	-0.19468
-13.89	-0.43525	-14.02	-0.40989	-14.08	-0.30507	-14.01	-0.19468
-13.86	-0.43625	-13.99	-0.40989	-14.05	-0.30507	-13.98	-0.19468
-13.82	-0.43625	-13.96	-0.40989	-14.01	-0.30507	-13.95	-0.19468
-13.79	-0.43625	-13.92	-0.41089	-13.98	-0.30507	-13.91	-0.19468
-13.76	-0.43625	-13.89	-0.41089	-13.95	-0.30507	-13.88	-0.19468
-13.72	-0.43625	-13.86	-0.41089	-13.91	-0.30507	-13.85	-0.19468
-13.69	-0.43625	-13.82	-0.41189	-13.88	-0.30507	-13.81	-0.19468
-13.66	-0.43625	-13.79	-0.41189	-13.85	-0.30507	-13.78	-0.19468
-13.62	-0.43625	-13.76	-0.41289	-13.81	-0.30507	-13.75	-0.19468
-13.59	-0.43625	-13.73	-0.41289	-13.78	-0.30507	-13.71	-0.19468
-13.56	-0.43725	-13.69	-0.41389	-13.75	-0.30507	-13.68	-0.19468
-13.52	-0.43725	-13.66	-0.41389	-13.71	-0.30507	-13.65	-0.19468
-13.49	-0.43725	-13.63	-0.41489	-13.68	-0.30507	-13.61	-0.19468
-13.46	-0.43725	-13.59	-0.41489	-13.65	-0.30507	-13.58	-0.19468
-13.42	-0.43725	-13.56	-0.41489	-13.61	-0.30507	-13.55	-0.19468
-13.39	-0.43725	-13.53	-0.41489	-13.58	-0.30507	-13.51	-0.19468
-13.36	-0.43825	-13.5	-0.41589	-13.55	-0.30507	-13.48	-0.19468
-13.32	-0.43825	-13.46	-0.41589	-13.51	-0.30507	-13.45	-0.19468
-13.29	-0.43825	-13.43	-0.41589	-13.48	-0.30507	-13.41	-0.19468
-13.26	-0.43825	-13.39	-0.41589	-13.45	-0.30507	-13.38	-0.19468
-13.22	-0.43825	-13.36	-0.41689	-13.41	-0.30507	-13.34	-0.19468
-13.19	-0.43825	-13.33	-0.41689	-13.38	-0.30507	-13.31	-0.19468
-13.16	-0.43825	-13.29	-0.41789	-13.35	-0.30507	-13.28	-0.19468
-13.12	-0.43925	-13.26	-0.41789	-13.31	-0.30507	-13.24	-0.19468
-13.09	-0.43925	-13.23	-0.41889	-13.28	-0.30507	-13.21	-0.19468
-13.06	-0.43925	-13.2	-0.41889	-13.25	-0.30507	-13.18	-0.19468
-13.02	-0.43925	-13.16	-0.41989	-13.21	-0.30507	-13.14	-0.19468
-12.99	-0.43925	-13.13	-0.41989	-13.18	-0.30507	-13.11	-0.19468
-12.96	-0.43925	-13.1	-0.41989	-13.15	-0.30507	-13.08	-0.19468
-12.92	-0.43925	-13.06	-0.41989	-13.11	-0.30507	-13.04	-0.19468
-12.89	-0.44025	-13.03	-0.41989	-13.08	-0.30507	-13.01	-0.19468
-12.86	-0.44025	-13	-0.41989	-13.05	-0.30507	-12.98	-0.19468
-12.82	-0.44025	-12.96	-0.41989	-13.01	-0.30507	-12.94	-0.19468
-12.79	-0.44025	-12.93	-0.42089	-12.98	-0.30507	-12.91	-0.19468
-12.76	-0.44025	-12.9	-0.42089	-12.94	-0.30507	-12.88	-0.19468
-12.72	-0.44025	-12.87	-0.42189	-12.91	-0.30507	-12.84	-0.19468
-12.69	-0.44125	-12.83	-0.42189	-12.88	-0.30507	-12.81	-0.19468
-12.66	-0.44125	-12.8	-0.42189	-12.85	-0.30507	-12.78	-0.19468
-12.62	-0.44125	-12.77	-0.42189	-12.81	-0.30507	-12.74	-0.19468
-12.59	-0.44125	-12.73	-0.42189	-12.78	-0.30507	-12.71	-0.19468
-12.56	-0.44125	-12.7	-0.42289	-12.74	-0.30507	-12.68	-0.19468
-12.52	-0.44125	-12.67	-0.42289	-12.71	-0.30507	-12.64	-0.19468
-12.49	-0.44125	-12.63	-0.42289	-12.68	-0.30507	-12.61	-0.19468
-12.46	-0.44125	-12.6	-0.42289	-12.65	-0.30507	-12.58	-0.19468
-12.42	-0.44225	-12.57	-0.42289	-12.61	-0.30507	-12.54	-0.19468
-12.39	-0.44225	-12.53	-0.42389	-12.58	-0.30507	-12.51	-0.19468
-12.36	-0.44225	-12.5	-0.42389	-12.55	-0.30507	-12.48	-0.19468
-12.32	-0.44325	-12.47	-0.42489	-12.51	-0.30507	-12.44	-0.19468
-12.29	-0.44325	-12.43	-0.42489	-12.48	-0.30507	-12.41	-0.19468
-12.26	-0.44325	-12.4	-0.42489	-12.45	-0.30507	-12.38	-0.19468
-12.22	-0.44325	-12.37	-0.42589	-12.41	-0.30507	-12.34	-0.19468
-12.19	-0.44325	-12.34	-0.42589	-12.38	-0.30507	-12.31	-0.19468
-12.16	-0.44325	-12.3	-0.42589	-12.35	-0.30507	-12.28	-0.19468
-12.12	-0.44325	-12.27	-0.42589	-12.31	-0.30507	-12.24	-0.19468
-12.09	-0.44425	-12.23	-0.42589	-12.28	-0.30507	-12.21	-0.19468
-12.06	-0.44425	-12.2	-0.42589	-12.24	-0.30507	-12.18	-0.19468
-12.02	-0.44425	-12.17	-0.42589	-12.21	-0.30507	-12.14	-0.19468
-11.99	-0.44425	-12.14	-0.42589	-12.18	-0.30507	-12.11	-0.19468
-11.96	-0.44425	-12.1	-0.42689	-12.15	-0.30507	-12.08	-0.19568
-11.92	-0.44525	-12.07	-0.42689	-12.11	-0.30507	-12.04	-0.19568
-11.89	-0.44525	-12.04	-0.42689	-12.08	-0.30507	-12.01	-0.19568
-11.86	-0.44525	-12	-0.42789	-12.04	-0.30507	-11.98	-0.19568
-11.82	-0.44525	-11.97	-0.42789	-12.01	-0.30507	-11.94	-0.19568
-11.79	-0.44525	-11.94	-0.42789	-11.98	-0.30507	-11.91	-0.19568
-11.76	-0.44525	-11.9	-0.42889	-11.94	-0.30507	-11.87	-0.19568
-11.72	-0.44525	-11.87	-0.42889	-11.91	-0.30507	-11.84	-0.19568
-11.69	-0.44525	-11.84	-0.42889	-11.88	-0.30507	-11.81	-0.19568
-11.66	-0.44625	-11.8	-0.42889	-11.84	-0.30507	-11.78	-0.19568
-11.62	-0.44625	-11.77	-0.42889	-11.81	-0.30507	-11.74	-0.19568
-11.59	-0.44625	-11.74	-0.42889	-11.78	-0.30507	-11.71	-0.19568
-11.56	-0.44625	-11.71	-0.42889	-11.74	-0.30507	-11.68	-0.19568
-11.52	-0.44625	-11.67	-0.42889	-11.71	-0.30507	-11.64	-0.19568
-11.49	-0.44725	-11.64	-0.42889	-11.68	-0.30507	-11.61	-0.19568
-11.46	-0.44725	-11.61	-0.42989	-11.64	-0.30507	-11.57	-0.19568
-11.42	-0.44725	-11.57	-0.42989	-11.61	-0.30507	-11.54	-0.19568
-11.39	-0.44825	-11.54	-0.42989	-11.58	-0.30507	-11.51	-0.19568
-11.36	-0.44825	-11.51	-0.42989	-11.54	-0.30507	-11.47	-0.19568
-11.32	-0.44825	-11.47	-0.42989	-11.51	-0.30507	-11.44	-0.19568
-11.29	-0.44825	-11.44	-0.42989	-11.48	-0.30507	-11.41	-0.19568
-11.26	-0.44825	-11.41	-0.42989	-11.44	-0.30507	-11.38	-0.19568
-11.22	-0.44825	-11.37	-0.42989	-11.41	-0.30507	-11.34	-0.19568
-11.19	-0.44925	-11.34	-0.42989	-11.38	-0.30507	-11.31	-0.19568
-11.16	-0.44925	-11.31	-0.43089	-11.34	-0.30507	-11.27	-0.19568
-11.12	-0.44925	-11.27	-0.43089	-11.31	-0.30507	-11.24	-0.19568
-11.09	-0.44925	-11.24	-0.43089	-11.28	-0.30507	-11.21	-0.19568
-11.06	-0.45025	-11.21	-0.43089	-11.24	-0.30507	-11.17	-0.19568
-11.03	-0.45025	-11.18	-0.43189	-11.21	-0.30507	-11.14	-0.19568
-10.99	-0.45025	-11.14	-0.43189	-11.18	-0.30507	-11.11	-0.19568
-10.96	-0.45025	-11.11	-0.43189	-11.14	-0.30507	-11.07	-0.19568
-10.93	-0.45025	-11.07	-0.43189	-11.11	-0.30507	-11.04	-0.19568
-10.89	-0.45025	-11.04	-0.43189	-11.08	-0.30507	-11.01	-0.19568
-10.86	-0.45125	-11.01	-0.43189	-11.04	-0.30507	-10.97	-0.19568
-10.83	-0.45125	-10.98	-0.43189	-11.01	-0.30507	-10.94	-0.19568
-10.79	-0.45125	-10.94	-0.43189	-10.98	-0.30507	-10.91	-0.19568
-10.76	-0.45125	-10.91	-0.43189	-10.94	-0.30507	-10.87	-0.19568
-10.72	-0.45125	-10.88	-0.43189	-10.91	-0.30507	-10.84	-0.19568
-10.69	-0.45125	-10.84	-0.43189	-10.88	-0.30507	-10.81	-0.19568
-10.66	-0.45225	-10.81	-0.43189	-10.84	-0.30507	-10.77	-0.19568
-10.63	-0.45225	-10.78	-0.43289	-10.81	-0.30507	-10.74	-0.19568
-10.59	-0.45225	-10.74	-0.43289	-10.78	-0.30507	-10.71	-0.19568
-10.56	-0.45225	-10.71	-0.43289	-10.74	-0.30507	-10.67	-0.19568
-10.53	-0.45225	-10.68	-0.43289	-10.71	-0.30507	-10.64	-0.19568
-10.49	-0.45225	-10.64	-0.43289	-10.68	-0.30507	-10.61	-0.19568
-10.46	-0.45325	-10.61	-0.43289	-10.64	-0.30507	-10.57	-0.19568
-10.43	-0.45325	-10.58	-0.43289	-10.61	-0.30507	-10.54	-0.19568
-10.39	-0.45425	-10.54	-0.43289	-10.58	-0.30507	-10.51	-0.19568
-10.36	-0.45425	-10.51	-0.43289	-10.54	-0.30507	-10.47	-0.19568
-10.33	-0.45425	-10.48	-0.43389	-10.51	-0.30507	-10.44	-0.19568
-10.29	-0.45525	-10.44	-0.43389	-10.48	-0.30507	-10.41	-0.19568
-10.26	-0.45525	-10.41	-0.43389	-10.44	-0.30507	-10.37	-0.19568
-10.23	-0.45525	-10.38	-0.43389	-10.41	-0.30507	-10.34	-0.19568
-10.19	-0.45525	-10.34	-0.43389	-10.38	-0.30507	-10.31	-0.19568
-10.16	-0.45525	-10.31	-0.43389	-10.34	-0.30507	-10.27	-0.19568
-10.13	-0.45625	-10.28	-0.43389	-10.31	-0.30507	-10.24	-0.19568
-10.09	-0.45625	-10.24	-0.43389	-10.27	-0.30507	-10.21	-0.19568
-10.06	-0.45625	-10.21	-0.43389	-10.24	-0.30507	-10.17	-0.19568
-10.03	-0.45725	-10.18	-0.43389	-10.21	-0.30507	-10.14	-0.19568
-9.99	-0.45725	-10.14	-0.43389	-10.18	-0.30507	-10.11	-0.19568
-9.96	-0.45825	-10.11	-0.43389	-10.14	-0.30507	-10.07	-0.19568
-9.93	-0.45825	-10.08	-0.43389	-10.11	-0.30507	-10.04	-0.19568
-9.89	-0.45825	-10.04	-0.43389	-10.07	-0.30507	-10.01	-0.19568
-9.86	-0.45825	-10.01	-0.43389	-10.04	-0.30607	-9.97	-0.19568
-9.83	-0.45825	-9.98	-0.43489	-10.01	-0.30607	-9.94	-0.19568
-9.79	-0.45825	-9.94	-0.43489	-9.97	-0.30607	-9.91	-0.19568
-9.76	-0.45825	-9.91	-0.43489	-9.94	-0.30607	-9.87	-0.19568
-9.73	-0.45825	-9.88	-0.43489	-9.91	-0.30607	-9.84	-0.19568
-9.69	-0.45925	-9.84	-0.43489	-9.87	-0.30607	-9.8	-0.19668
-9.66	-0.45925	-9.81	-0.43489	-9.84	-0.30607	-9.77	-0.19668
-9.63	-0.45925	-9.78	-0.43489	-9.81	-0.30607	-9.74	-0.19668
-9.59	-0.45925	-9.74	-0.43489	-9.77	-0.30607	-9.71	-0.19668
-9.56	-0.45925	-9.71	-0.43489	-9.74	-0.30607	-9.67	-0.19668
-9.53	-0.46025	-9.68	-0.43489	-9.71	-0.30607	-9.64	-0.19668
-9.5	-0.46025	-9.64	-0.43489	-9.67	-0.30607	-9.6	-0.19668
-9.46	-0.46025	-9.61	-0.43489	-9.64	-0.30607	-9.57	-0.19668
-9.43	-0.46125	-9.58	-0.43489	-9.61	-0.30607	-9.54	-0.19668
-9.39	-0.46125	-9.54	-0.43489	-9.57	-0.30607	-9.51	-0.19668
-9.36	-0.46125	-9.51	-0.43489	-9.54	-0.30607	-9.47	-0.19668
-9.33	-0.46125	-9.48	-0.43489	-9.51	-0.30607	-9.44	-0.19668
-9.29	-0.46225	-9.45	-0.43489	-9.47	-0.30607	-9.4	-0.19668
-9.26	-0.46225	-9.41	-0.43489	-9.44	-0.30607	-9.37	-0.19668
-9.23	-0.46225	-9.38	-0.43489	-9.41	-0.30607	-9.34	-0.19668
-9.2	-0.46225	-9.34	-0.43489	-9.37	-0.30607	-9.3	-0.19668
-9.16	-0.46225	-9.31	-0.43489	-9.34	-0.30607	-9.27	-0.19668
-9.13	-0.46325	-9.28	-0.43489	-9.31	-0.30607	-9.24	-0.19668
-9.1	-0.46325	-9.24	-0.43489	-9.27	-0.30607	-9.21	-0.19668
-9.06	-0.46325	-9.21	-0.43489	-9.24	-0.30607	-9.17	-0.19668
-9.03	-0.46425	-9.18	-0.43489	-9.21	-0.30607	-9.14	-0.19668
-9	-0.46425	-9.14	-0.43489	-9.17	-0.30607	-9.1	-0.19668
-8.96	-0.46425	-9.11	-0.43489	-9.14	-0.30607	-9.07	-0.19668
-8.93	-0.46525	-9.08	-0.43489	-9.11	-0.30607	-9.04	-0.19668
-8.9	-0.46525	-9.04	-0.43489	-9.07	-0.30607	-9	-0.19668
-8.86	-0.46525	-9.01	-0.43489	-9.04	-0.30607	-8.97	-0.19668
-8.83	-0.46625	-8.98	-0.43489	-9.01	-0.30607	-8.94	-0.19668
-8.8	-0.46625	-8.94	-0.43589	-8.97	-0.30607	-8.9	-0.19668
-8.76	-0.46625	-8.91	-0.43589	-8.94	-0.30607	-8.87	-0.19668
-8.73	-0.46725	-8.88	-0.43589	-8.91	-0.30607	-8.84	-0.19668
-8.7	-0.46725	-8.85	-0.43589	-8.87	-0.30607	-8.8	-0.19668
-8.66	-0.46725	-8.81	-0.43589	-8.84	-0.30607	-8.77	-0.19668
-8.63	-0.46725	-8.78	-0.43589	-8.81	-0.30607	-8.74	-0.19668
-8.6	-0.46825	-8.75	-0.43589	-8.77	-0.30607	-8.7	-0.19668
-8.56	-0.46825	-8.71	-0.43589	-8.74	-0.30607	-8.67	-0.19668
-8.53	-0.46825	-8.68	-0.43589	-8.71	-0.30607	-8.64	-0.19668
-8.5	-0.46825	-8.64	-0.43589	-8.67	-0.30607	-8.6	-0.19668
-8.46	-0.46925	-8.61	-0.43589	-8.64	-0.30607	-8.57	-0.19668
-8.43	-0.46925	-8.58	-0.43589	-8.6	-0.30607	-8.54	-0.19668
-8.4	-0.46925	-8.55	-0.43589	-8.57	-0.30607	-8.5	-0.19668
-8.36	-0.47025	-8.51	-0.43589	-8.54	-0.30607	-8.47	-0.19668
-8.33	-0.47025	-8.48	-0.43589	-8.5	-0.30607	-8.43	-0.19668
-8.3	-0.47125	-8.44	-0.43589	-8.47	-0.30607	-8.4	-0.19668
-8.27	-0.47125	-8.41	-0.43589	-8.44	-0.30607	-8.37	-0.19668
-8.23	-0.47125	-8.38	-0.43589	-8.4	-0.30607	-8.34	-0.19668
-8.2	-0.47125	-8.34	-0.43589	-8.37	-0.30607	-8.3	-0.19668
-8.17	-0.47125	-8.31	-0.43589	-8.34	-0.30607	-8.27	-0.19668
-8.13	-0.47225	-8.28	-0.43589	-8.3	-0.30607	-8.24	-0.19668
-8.1	-0.47325	-8.25	-0.43589	-8.27	-0.30607	-8.2	-0.19668
-8.07	-0.47325	-8.21	-0.43589	-8.24	-0.30607	-8.17	-0.19668
-8.03	-0.47425	-8.18	-0.43589	-8.2	-0.30607	-8.14	-0.19668
-8	-0.47425	-8.14	-0.43589	-8.17	-0.30607	-8.1	-0.19668
-7.97	-0.47425	-8.11	-0.43589	-8.14	-0.30607	-8.07	-0.19668
-7.93	-0.47425	-8.08	-0.43589	-8.1	-0.30607	-8.04	-0.19668
-7.9	-0.47525	-8.04	-0.43589	-8.07	-0.30607	-8	-0.19668
-7.87	-0.47525	-8.01	-0.43589	-8.04	-0.30607	-7.97	-0.19668
-7.83	-0.47525	-7.98	-0.43589	-8	-0.30607	-7.94	-0.19668
-7.8	-0.47525	-7.94	-0.43589	-7.97	-0.30607	-7.9	-0.19668
-7.77	-0.47525	-7.91	-0.43589	-7.94	-0.30607	-7.87	-0.19668
-7.73	-0.47525	-7.88	-0.43589	-7.9	-0.30607	-7.84	-0.19668
-7.7	-0.47625	-7.84	-0.43589	-7.87	-0.30607	-7.8	-0.19668
-7.67	-0.47625	-7.81	-0.43589	-7.84	-0.30607	-7.77	-0.19668
-7.63	-0.47625	-7.78	-0.43589	-7.8	-0.30607	-7.74	-0.19668
-7.6	-0.47725	-7.74	-0.43589	-7.77	-0.30607	-7.7	-0.19668
-7.57	-0.47725	-7.71	-0.43589	-7.74	-0.30607	-7.67	-0.19668
-7.53	-0.47825	-7.68	-0.43589	-7.7	-0.30607	-7.63	-0.19768
-7.5	-0.47825	-7.64	-0.43589	-7.67	-0.30607	-7.6	-0.19768
-7.47	-0.47825	-7.61	-0.43589	-7.64	-0.30607	-7.57	-0.19768
-7.43	-0.47925	-7.58	-0.43589	-7.6	-0.30607	-7.53	-0.19768
-7.4	-0.47925	-7.54	-0.43589	-7.57	-0.30607	-7.5	-0.19768
-7.37	-0.48025	-7.51	-0.43589	-7.54	-0.30607	-7.47	-0.19768
-7.34	-0.48025	-7.48	-0.43589	-7.5	-0.30607	-7.43	-0.19768
-7.3	-0.48125	-7.44	-0.43589	-7.47	-0.30607	-7.4	-0.19768
-7.27	-0.48125	-7.41	-0.43589	-7.44	-0.30607	-7.37	-0.19768
-7.24	-0.48225	-7.38	-0.43589	-7.4	-0.30607	-7.33	-0.19768
-7.2	-0.48225	-7.34	-0.43589	-7.37	-0.30607	-7.3	-0.19768
-7.17	-0.48325	-7.31	-0.43589	-7.34	-0.30607	-7.27	-0.19768
-7.14	-0.48325	-7.28	-0.43589	-7.3	-0.30607	-7.24	-0.19768
-7.1	-0.48325	-7.24	-0.43589	-7.27	-0.30607	-7.2	-0.19768
-7.07	-0.48325	-7.21	-0.43589	-7.24	-0.30607	-7.17	-0.19768
-7.04	-0.48325	-7.18	-0.43589	-7.2	-0.30607	-7.13	-0.19768
-7	-0.48425	-7.14	-0.43589	-7.17	-0.30607	-7.1	-0.19768
-6.97	-0.48425	-7.11	-0.43589	-7.14	-0.30707	-7.07	-0.19768
-6.94	-0.48425	-7.08	-0.43589	-7.1	-0.30707	-7.03	-0.19768
-6.9	-0.48525	-7.04	-0.43589	-7.07	-0.30707	-7	-0.19768
-6.87	-0.48525	-7.01	-0.43589	-7.03	-0.30707	-6.97	-0.19768
-6.84	-0.48625	-6.98	-0.43589	-7	-0.30707	-6.93	-0.19768
-6.8	-0.48725	-6.94	-0.43589	-6.97	-0.30707	-6.9	-0.19768
[truncated: 4,602 more rows]
