# Supplementary material for: Artificial-goosebump-driven microactuation
Source: Nat Mater. 2024 Feb 9;23(4):560–9. doi: 10.1038/s41563-024-01810-6 (PMC10990938; doi:10.1038/s41563-024-01810-6)
Supplement: Supplementary file 14 — Statistical source data. [file 41563_2024_1810_MOESM14_ESM.xlsx]

## Sheet: Fig. 3a
Distance (µm)	Height (µm)
1.17891	0.04245
2.35782	0.0898
3.12852	0.12641
3.89921	0.16772
4.66991	0.21372
5.17374	0.24784
5.67757	0.28703
6.18139	0.33127
6.51076	0.36614
6.84013	0.40439
7.1695	0.44601
7.38482	0.47918
7.60014	0.51511
7.81547	0.55378
7.95623	0.5846
8.09699	0.61799
8.23775	0.65398
8.32977	0.68134
8.42179	0.71088
8.51381	0.74258
8.57401	0.76576
8.6342	0.7907
8.6944	0.81741
8.73437	0.83696
8.77433	0.85732
8.8143	0.87851
8.84763	0.89612
8.88097	0.91311
8.9143	0.92948
8.94763	0.94346
8.98097	0.95648
9.0143	0.96854
9.04763	0.97904
9.08097	0.98845
9.1143	0.99677
9.14763	1.00359
9.18097	1.00928
9.2143	1.01384
9.24763	1.01693
9.28097	1.0188
9.3143	1.01944
9.34763	1.01876
9.38097	1.01694
9.4143	1.01401
9.44763	1.00948
9.48097	1.00381
9.5143	0.99698
9.54763	0.98873
9.58097	0.97935
9.6143	0.96886
9.64763	0.95668
9.68097	0.94348
9.7143	0.92927
9.74763	0.91289
9.78097	0.89603
9.8143	0.8787
9.85427	0.8575
9.89423	0.83704
9.9342	0.81731
9.9944	0.79078
10.0546	0.76562
10.1148	0.74183
10.2068	0.70961
10.2988	0.6804
10.3909	0.65418
10.5316	0.6182
10.6724	0.58511
10.8131	0.55489
11.0285	0.51434
11.2438	0.47816
11.4591	0.44636
11.7885	0.40356
12.1178	0.3657
12.4472	0.33276
12.951	0.28876
13.4549	0.24918
13.9587	0.21403
14.7294	0.1694
15.5001	0.12843
16.2708	0.09112
17.4497	0.04491
18.6286	0.00297
19.8075	-0.0347

## Sheet: Fig. 3f
Time (s)	Tracked local displacement (µm) of the LCE without doping	Time (s)	Tracked local displacement (µm) of the LCE with 25% dopant of 5CB	Time (s)	Tracked local displacement (µm) of the LCE with 50% dopant of 5CB
0	-0.25508	-0.00586	0.03758	-0.01297	0.17624
0.01667	-0.25508	0.01081	0.03766	0.00369	0.17344
0.03333	0.26251	0.02747	0.03773	0.02036	0.17344
0.05	0.26251	0.04414	0.03781	0.03703	0.17344
0.06667	0.26251	0.06081	0.03789	0.05369	0.20709
0.08333	0.26251	0.07747	0.34202	0.07036	0.20709
0.1	1.33271	0.09414	0.3421	0.08703	0.20709
0.11667	1.33271	0.11081	0.34217	0.10369	0.20709
0.13333	1.33271	0.12747	0.37064	0.12036	0.29117
0.15	1.6486	0.14414	0.37072	0.13703	0.29117
0.16667	1.6486	0.16081	0.37079	0.15369	0.29117
0.18333	1.6486	0.17747	0.39802	0.17036	0.26059
0.2	1.6486	0.19414	0.39809	0.18703	0.26059
0.21667	1.87852	0.21081	0.39817	0.20369	0.26059
0.23333	1.87852	0.22747	0.39824	0.22036	0.26059
0.25	1.87852	0.24414	0.41571	0.23703	0.26059
0.26667	1.87852	0.26081	0.41579	0.25369	0.25623
0.28333	2.26073	0.27747	0.41587	0.27036	0.25623
0.3	2.26073	0.29414	0.41594	0.28703	0.25623
0.31667	2.26073	0.31081	0.41602	0.30369	0.22267
0.33333	2.57755	0.32747	0.4606	0.32036	0.22267
0.35	2.57755	0.34414	0.46068	0.33703	0.22267
0.36667	2.57755	0.36081	0.46075	0.35369	0.22267
0.38333	2.57755	0.37747	0.49011	0.37036	0.16286
0.4	2.57755	0.39414	0.49018	0.38703	0.16286
0.41667	2.84848	0.41081	0.49026	0.40369	0.16286
0.43333	2.84848	0.42747	0.48802	0.42036	0.16286
0.45	2.84848	0.44414	0.48809	0.43703	0.11169
0.46667	3.24145	0.46081	0.48817	0.45369	0.11169
0.48333	3.24145	0.47747	0.48824	0.47036	0.11169
0.5	3.24145	0.49414	0.47525	0.48703	0.11169
0.51667	3.49439	0.51081	0.47533	0.50369	0.11169
0.53333	3.49439	0.52747	0.47541	0.52036	0.09984
0.55	3.49439	0.54414	0.47548	0.53703	0.09984
0.56667	3.49439	0.56081	0.47556	0.55369	0.09984
0.58333	3.73597	0.57747	0.5004	0.57036	0.10494
0.6	3.73597	0.59414	0.50048	0.58703	0.10494
0.61667	3.73597	0.61081	0.50055	0.60369	0.10494
0.63333	3.73597	0.62747	0.5261	0.62036	0.09042
0.65	3.73597	0.64414	0.52618	0.63703	0.09042
0.66667	3.98698	0.66081	0.52625	0.65369	0.09042
0.68333	3.98698	0.67747	0.52773	0.67036	0.09042
0.7	3.98698	0.69414	0.5278	0.68703	0.0779
0.71667	4.04828	0.71081	0.52788	0.70369	0.0779
0.73333	4.04828	0.72747	0.52796	0.72036	0.0779
0.75	4.04828	0.74414	0.49822	0.73703	0.0779
0.76667	4.32395	0.76081	0.4983	0.75369	0.08769
0.78333	4.32395	0.77747	0.49838	0.77036	0.08769
0.8	4.32395	0.79414	0.49845	0.78703	0.08769
0.81667	4.32395	0.81081	0.49853	0.80369	0.08769
0.83333	4.49669	0.82747	0.52259	0.82036	0.0985
0.85	4.49669	0.84414	0.52266	0.83703	0.0985
0.86667	4.49669	0.86081	0.52274	0.85369	0.0985
0.88333	4.49669	0.87747	0.5566	0.87036	0.08897
0.9	4.49669	0.89414	0.55668	0.88703	0.08897
0.91667	4.52839	0.91081	0.55675	0.90369	0.08897
0.93333	4.52839	0.92747	0.55683	0.92036	0.08897
0.95	4.52839	0.94414	0.60871	0.93703	0.08881
0.96667	4.51892	0.96081	0.60879	0.95369	0.08881
0.98333	4.51892	0.97747	0.60886	0.97036	0.08881
1	4.51892	0.99414	0.59351	0.98703	0.08881
1.01667	4.67105	1.01081	0.59358	1.00369	0.08881
1.03333	4.67105	1.02747	0.59366	1.02036	0.08456
1.05	4.67105	1.04414	0.59374	1.03703	0.08456
1.06667	4.67105	1.06081	0.59381	1.05369	0.08456
1.08333	4.83969	1.07747	0.62482	1.07036	0.10693
1.1	4.83969	1.09414	0.6249	1.08703	0.10693
1.11667	4.83969	1.11081	0.62497	1.10369	0.10693
1.13333	4.83969	1.12747	0.67952	1.12036	0.10693
1.15	4.83969	1.14414	0.6796	1.13703	0.08411
1.16667	4.87056	1.16081	0.67967	1.15369	0.08411
1.18333	4.87056	1.17747	0.67975	1.17036	0.08411
1.2	4.87056	1.19414	0.70149	1.18703	0.08358
1.21667	4.87056	1.21081	0.70156	1.20369	0.08358
1.23333	4.75933	1.22747	0.70164	1.22036	0.08358
1.25	4.75933	1.24414	0.67559	1.23703	0.08358
1.26667	4.75933	1.26081	0.67566	1.25369	0.08358
1.28333	3.80466	1.27747	0.67574	1.27036	0.09209
1.3	3.80466	1.29414	0.67582	1.28703	0.09209
1.31667	3.80466	1.31081	0.67589	1.30369	0.09209
1.33333	2.07446	1.32747	0.11951	1.32036	0.07488
1.35	2.07446	1.34414	0.11959	1.33703	0.07488
1.36667	2.07446	1.36081	0.11966	1.35369	0.07488
1.38333	2.07446	1.37747	0.05634	1.37036	0.07488
1.4	2.07446	1.39414	0.05642	1.38703	-0.01565
1.41667	1.65471	1.41081	0.0565	1.40369	-0.01565
1.43333	1.65471	1.42747	0.05657	1.42036	-0.01565
1.45	1.65471	1.44414	0.03742	1.43703	0.00865
1.46667	1.36396	1.46081	0.0375	1.45369	0.00865
1.48333	1.36396	1.47747	0.03757	1.47036	0.00865
1.5	1.36396	1.49414	0.03765	1.48703	0.00865
1.51667	1.36396	1.51081	0.03772	1.50369	0.00865
1.53333	1.16937	1.52747	0.03343	1.52036	0.01777
1.55	1.16937	1.54414	0.03351	1.53703	0.01777
1.56667	1.16937	1.56081	0.03359	1.55369	0.01777
1.58333	1.16937	1.57747	0.03747	1.57036	0.01157
1.6	0.99898	1.59414	0.03754	1.58703	0.01157
1.61667	0.99898	1.61081	0.03762	1.60369	0.01157
1.63333	0.99898	1.62747	0.01941	1.62036	0.01157
1.65	0.99898	1.64414	0.01949	1.63703	0.02353
1.66667	0.85299	1.66081	0.01957	1.65369	0.02353
1.68333	0.85299	1.67747	0.01964	1.67036	0.02353
1.7	0.85299	1.69414	0.01572	1.68703	0.02353
1.71667	0.72529	1.71081	0.0158	1.70369	0.02353
1.73333	0.72529	1.72747	0.01588	1.72036	0.00585
1.75	0.72529	1.74414	0.01595	1.73703	0.00585
1.76667	0.72529	1.76081	0.01603	1.75369	0.00585
1.78333	0.62379	1.77747	0.02568	1.77036	0.02305
1.8	0.62379	1.79414	0.02576	1.78703	0.02305
1.81667	0.62379	1.81081	0.02583	1.80369	0.02305
1.83333	0.52846	1.82747	0.01276	1.82036	0.03439
1.85	0.52846	1.84414	0.01284	1.83703	0.03439
1.86667	0.52846	1.86081	0.01292	1.85369	0.03439
1.88333	0.52846	1.87747	0.01352	1.87036	0.03439
1.9	0.52846	1.89414	0.01359	1.88703	0.017
1.91667	0.43383	1.91081	0.01367	1.90369	0.017
1.93333	0.43383	1.92747	0.01375	1.92036	0.017
1.95	0.43383	1.94414	0.00725	1.93703	0.017
1.96667	0.43383	1.96081	0.00733	1.95369	0.017
1.98333	0.35983	1.97747	0.0074	1.97036	0.02458
2	0.35983	1.99414	0.00748	1.98703	0.02458
2.01667	0.35983	2.01081	0.00756	2.00369	0.02458
2.03333	0.35983	2.02747	0.01665	2.02036	0.02458
2.05	0.2971	2.04414	0.01672	2.03703	0.0162
2.06667	0.2971	2.06081	0.0168	2.05369	0.0162
2.08333	0.2971	2.07747	0.0061	2.07036	0.0162
2.1	0.2971	2.09414	0.00618	2.08703	0.03859
2.11667	0.23949	2.11081	0.00626	2.10369	0.03859
2.13333	0.23949	2.12747	0.00442	2.12036	0.03859
2.15	0.23949	2.14414	0.0047	2.13703	0.0365
2.16667	0.16278	2.16081	0.00498	2.15369	0.0365
2.18333	0.16278	2.17747	0.00526	2.17036	0.0365
2.2	0.16278	2.19414	0.00535	2.18703	0.0365
2.21667	0.16278	2.21081	0.00563	2.20369	0.0365
2.23333	0.09446	2.22747	0.00591	2.22036	0.03011
2.25	0.09446	2.24414	0.00619	2.23703	0.03011
2.26667	0.09446	2.26081	0.00647	2.25369	0.03011
2.28333	0.03932	2.27747	0.00646	2.27036	0.03011
2.3	0.03932	2.29414	0.00673	2.28703	0.02502
2.31667	0.03932	2.31081	0.00701	2.30369	0.02502
2.33333	0.03932	2.32747	0.00729	2.32036	0.02502
2.35	0.03932	2.34414	0.00733	2.33703	0.03897
2.36667	-0.01382	2.36081	0.00761	2.35369	0.03897
2.38333	-0.01382	2.37747	0.00789	2.37036	0.03897
2.4	-0.01382	2.39414	0.000398079	2.38703	0.03641
2.41667	-0.05122	2.41081	0.000676893	2.40369	0.03641
2.43333	-0.05122	2.42747	0.000955707	2.42036	0.03641
2.45	-0.05122	2.44414	0.01846	2.43703	0.03641
2.46667	-0.05122	2.46081	0.01874	2.45369	0.03641
2.48333	1.60395	2.47747	0.01902	2.47036	0.03226
2.5	1.60395	2.49414	0.01929	2.48703	0.03226
2.51667	1.60395	2.51081	0.01957	2.50369	0.03226
2.53333	2.39637	2.52747	0.29814	2.52036	0.03226
2.55	2.39637	2.54414	0.29841	2.53703	0.11339
2.56667	2.39637	2.56081	0.29869	2.55369	0.11339
2.58333	2.39637	2.57747	0.29511	2.57036	0.11339
2.6	2.39637	2.59414	0.29538	2.58703	0.07383
2.61667	2.69829	2.61081	0.29566	2.60369	0.07383
2.63333	2.69829	2.62747	0.29594	2.62036	0.07383
2.65	2.69829	2.64414	0.29622	2.63703	0.06861
2.66667	2.69829	2.66081	0.32892	2.65369	0.06861
2.68333	2.81297	2.67747	0.3292	2.67036	0.06861
2.7	2.81297	2.69414	0.34956	2.68703	0.06861
2.71667	2.81297	2.71081	0.34984	2.70369	0.06861
2.73333	2.93845	2.72747	0.35012	2.72036	0.10608
2.75	2.93845	2.74414	0.3504	2.73703	0.10608
2.76667	2.93845	2.76081	0.36762	2.75369	0.10608
2.78333	3.06881	2.77747	0.3679	2.77036	0.09826
2.8	3.06881	2.79414	0.36818	2.78703	0.09826
2.81667	3.06881	2.81081	0.36846	2.80369	0.09826
2.83333	3.06881	2.82747	0.36874	2.82036	0.09805
2.85	3.06881	2.84414	0.38822	2.83703	0.09805
2.86667	3.20572	2.86081	0.3885	2.85369	0.09805
2.88333	3.20572	2.87747	0.38878	2.87036	0.09805
2.9	3.20572	2.89414	0.38906	2.88703	0.08531
2.91667	3.20572	2.91081	0.39566	2.90369	0.08531
2.93333	3.38033	2.92747	0.39594	2.92036	0.08531
2.95	3.38033	2.94414	0.41265	2.93703	0.08531
2.96667	3.38033	2.96081	0.41293	2.95369	0.08531
2.98333	3.53754	2.97747	0.41321	2.97036	0.1113
3	3.53754	2.99414	0.41349	2.98703	0.1113
3.01667	3.53754	3.01081	0.41377	3.00369	0.1113
3.03333	3.74282	3.02747	0.42291	3.02036	0.1113
3.05	3.74282	3.04414	0.42319	3.03703	0.0942
3.06667	3.74282	3.06081	0.42347	3.05369	0.0942
3.08333	3.74282	3.07747	0.48676	3.07036	0.0942
3.1	3.74282	3.09414	0.48704	3.08703	0.0942
3.11667	3.98859	3.11081	0.48732	3.10369	0.08958
3.13333	3.98859	3.12747	0.4876	3.12036	0.08958
3.15	3.98859	3.14414	0.48788	3.13703	0.10167
3.16667	3.98859	3.16081	0.48809	3.15369	0.10167
3.18333	4.16693	3.17747	0.48837	3.17036	0.10167
3.2	4.16693	3.19414	0.48864	3.18703	0.10167
3.21667	4.16693	3.21081	0.48892	3.20369	0.10167
3.23333	4.4135	3.22747	0.50304	3.22036	0.0988
3.25	4.4135	3.24414	0.50332	3.23703	0.0988
3.26667	4.4135	3.26081	0.5036	3.25369	0.0988
3.28333	4.4135	3.27747	0.52439	3.27036	0.0988
3.3	4.5587	3.29414	0.52467	3.28703	0.11774
3.31667	4.5587	3.31081	0.52495	3.30369	0.11774
3.33333	4.5587	3.32747	0.52522	3.32036	0.11774
3.35	4.5587	3.34414	0.55367	3.33703	0.11774
3.36667	4.80119	3.36081	0.55395	3.35369	0.08876
3.38333	4.80119	3.37747	0.55423	3.37036	0.08876
3.4	4.80119	3.39414	0.55451	3.38703	0.0991
3.41667	4.80119	3.41081	0.54575	3.40369	0.0991
3.43333	5.10932	3.42747	0.54603	3.42036	0.0991
3.45	5.10932	3.44414	0.54631	3.43703	0.0991
3.46667	5.10932	3.46081	0.54659	3.45369	0.0991
3.48333	5.29014	3.47747	0.51225	3.47036	0.10614
3.5	5.29014	3.49414	0.51253	3.48703	0.10614
3.51667	5.29014	3.51081	0.51281	3.50369	0.10614
3.53333	5.29014	3.52747	0.54894	3.52036	0.10614
3.55	5.2422	3.54414	0.54922	3.53703	0.10986
3.56667	5.2422	3.56081	0.54949	3.55369	0.10986
3.58333	5.2422	3.57747	0.62165	3.57036	0.10986
3.6	5.2422	3.59414	0.62193	3.58703	0.10986
3.61667	5.18473	3.61081	0.6222	3.60369	0.08888
3.63333	5.18473	3.62747	0.62248	3.62036	0.08888
3.65	5.18473	3.64414	0.62276	3.63703	0.08888
3.66667	5.18473	3.66081	0.64971	3.65369	0.08888
3.68333	5.13684	3.67747	0.64999	3.67036	0.10992
3.7	5.13684	3.69414	0.65027	3.68703	0.10992
3.71667	5.13684	3.71081	0.65055	3.70369	0.10992
3.73333	2.8581	3.72747	0.61136	3.72036	0.13763
3.75	2.8581	3.74414	0.61164	3.73703	0.13763
3.76667	2.8581	3.76081	0.61192	3.75369	0.13763
3.78333	2.8581	3.77747	0.03721	3.77036	0.00802
3.8	2.8581	3.79414	0.03749	3.78703	0.00802
3.81667	2.08269	3.81081	0.03777	3.80369	0.00802
3.83333	2.08269	3.82747	0.03805	3.82036	0.00802
3.85	2.08269	3.84414	0.01976	3.83703	0.00802
3.86667	1.71701	3.86081	0.02004	3.85369	0.00673
3.88333	1.71701	3.87747	0.02032	3.87036	0.00673
3.9	1.71701	3.89414	0.02059	3.88703	0.00673
3.91667	1.71701	3.91081	0.00981	3.90369	0.00673
3.93333	1.4808	3.92747	0.01009	3.92036	0.02023
3.95	1.4808	3.94414	0.01037	3.93703	0.02023
3.96667	1.4808	3.96081	0.01065	3.95369	0.02023
3.98333	1.4808	3.97747	-0.00232	3.97036	0.0094
4	1.28274	3.99414	-0.00204	3.98703	0.0094
4.01667	1.28274	4.01081	-0.00176	4.00369	0.0094
4.03333	1.28274	4.02747	0.000943087	4.02036	0.0094
4.05	1.28274	4.04414	0.00122	4.03703	0.02662
4.06667	1.12231	4.06081	0.0015	4.05369	0.02662
4.08333	1.12231	4.07747	-0.000278814	4.07036	0.02662
4.1	1.12231	4.09414	0	4.08703	0.02662
4.11667	0.98595	4.11081	0.000425004	4.10369	0.02242
4.13333	0.98595	4.12747	0.000850008	4.12036	0.02242
4.15	0.98595	4.14414	0.00128	4.13703	0.02242
4.16667	0.98595	4.16081	-0.00403	4.15369	0.02242
4.18333	0.88691	4.17747	-0.00361	4.17036	0.02127
4.2	0.88691	4.19414	-0.00318	4.18703	0.02127
4.21667	0.88691	4.21081	-0.00276	4.20369	0.02127
4.23333	0.76678	4.22747	0.00138	4.22036	0.03507
4.25	0.76678	4.24414	0.00181	4.23703	0.03507
4.26667	0.76678	4.26081	0.00223	4.25369	0.03507
4.28333	0.76678	4.27747	-0.00717	4.27036	0.03639
4.3	0.67254	4.29414	-0.00674	4.28703	0.03639
4.31667	0.67254	4.31081	-0.00632	4.30369	0.03639
4.33333	0.67254	4.32747	-0.00589	4.32036	0.03639
4.35	0.67254	4.34414	-0.00547	4.33703	0.03639
4.36667	0.67254	4.36081	-0.00296	4.35369	0.02382
4.38333	0.58348	4.37747	-0.00254	4.37036	0.02382
4.4	0.58348	4.39414	-0.00211	4.38703	0.02382
4.41667	0.58348	4.41081	-0.00297	4.40369	0.02382
4.43333	0.51937	4.42747	-0.00254	4.42036	0.02889
4.45	0.51937	4.44414	-0.00212	4.43703	0.02889
4.46667	0.51937	4.46081	-0.00169	4.45369	0.02889
4.48333	0.464	4.47747	-0.00731	4.47036	0.02222
4.5	0.464	4.49414	-0.00689	4.48703	0.02222
4.51667	0.464	4.51081	-0.00646	4.50369	0.02222
4.53333	0.464	4.52747	-0.00167	4.52036	0.02222
4.55	0.39431	4.54414	-0.00125	4.53703	0.02767
4.56667	0.39431	4.56081	-0.000822836	4.55369	0.02767
4.58333	0.39431	4.57747	-0.000397832	4.57036	0.02767
4.6	0.39431	4.59414	2.71724e-05	4.58703	0.02767
4.61667	0.39431	4.61081	0.000509393	4.60369	0.03213
4.63333	0.31555	4.62747	0.000934397	4.62036	0.03213
4.65	0.31555	4.64414	0.00136	4.63703	0.03213
4.66667	0.31555	4.66081	0.00178	4.65369	0.03213
4.68333	0.26705	4.67747	-0.000586226	4.67036	0.02981
4.7	0.26705	4.69414	-0.000161222	4.68703	0.02981
4.71667	0.26705	4.71081	-0.00899	4.70369	0.02981
4.73333	0.26705	4.72747	-0.00856	4.72036	0.03225
4.75	0.20508	4.74414	-0.00814	4.73703	0.03225
4.76667	0.20508	4.76081	-0.00771	4.75369	0.03225
4.78333	0.20508	4.77747	-0.00139	4.77036	0.03225
4.8	0.13599	4.79414	-0.000968448	4.78703	0.02497
4.81667	0.13599	4.81081	-0.000543444	4.80369	0.02497
4.83333	0.13599	4.82747	-0.00011844	4.82036	0.02497
4.85	0.13599	4.84414	0.000306564	4.83703	0.02497
4.86667	0.13599	4.86081	-0.00281	4.85369	0.04236
4.88333	0.37391	4.87747	-0.00239	4.87036	0.04236
4.9	0.37391	4.89414	-0.00196	4.88703	0.04236
4.91667	0.37391	4.91081	-0.00154	4.90369	0.04236
4.93333	0.37391	4.92747	0.27064	4.92036	0.03259
4.95	1.84207	4.94414	0.27107	4.93703	0.03259
4.96667	1.84207	4.96081	0.27149	4.95369	0.03259
4.98333	1.84207	4.97747	0.35675	4.97036	0.08543
5	1.84207	4.99414	0.35718	4.98703	0.08543
5.01667	2.18069	5.01081	0.3576	5.00369	0.08543
5.03333	2.18069	5.02747	0.35803	5.02036	0.08543
5.05	2.18069	5.04414	0.38271	5.03703	0.08543
5.06667	2.31656	5.06081	0.38313	5.05369	0.0799
5.08333	2.31656	5.07747	0.38356	5.07036	0.0799
5.1	2.31656	5.09414	0.38398	5.08703	0.0799
5.11667	2.31656	5.11081	0.40131	5.10369	0.08554
5.13333	2.46421	5.12747	0.40174	5.12036	0.08554
5.15	2.46421	5.14414	0.40216	5.13703	0.08554
5.16667	2.46421	5.16081	0.40259	5.15369	0.08554
5.18333	2.58734	5.17747	0.38443	5.17036	0.09503
5.2	2.58734	5.19414	0.38485	5.18703	0.09503
5.21667	2.58734	5.21081	0.38528	5.20369	0.09503
5.23333	2.58734	5.22747	0.39412	5.22036	0.09972
5.25	2.67783	5.24414	0.39454	5.23703	0.09972
5.26667	2.67783	5.26081	0.39497	5.25369	0.09972
5.28333	2.67783	5.27747	0.419	5.27036	0.09972
5.3	2.67783	5.29414	0.41943	5.28703	0.09972
5.31667	2.71981	5.31081	0.41985	5.30369	0.09751
5.33333	2.71981	5.32747	0.42028	5.32036	0.09751
5.35	2.71981	5.34414	0.4207	5.33703	0.09751
5.36667	2.71981	5.36081	0.47393	5.35369	0.09751
5.38333	2.86611	5.37747	0.47435	5.37036	0.07828
5.4	2.86611	5.39414	0.47478	5.38703	0.07828
5.41667	2.86611	5.41081	0.4845	5.40369	0.07828
5.43333	2.86611	5.42747	0.48492	5.42036	0.08371
5.45	3.0098	5.44414	0.48535	5.43703	0.08371
5.46667	3.0098	5.46081	0.48577	5.45369	0.08371
5.48333	3.0098	5.47747	0.49072	5.47036	0.11107
5.5	3.0098	5.49414	0.49115	5.48703	0.11107
5.51667	3.09649	5.51081	0.49157	5.50369	0.11107
5.53333	3.09649	5.52747	0.492	5.52036	0.11107
5.55	3.09649	5.54414	0.49523	5.53703	0.08998
5.56667	3.24585	5.56081	0.49565	5.55369	0.08998
5.58333	3.24585	5.57747	0.49608	5.57036	0.08998
5.6	3.24585	5.59414	0.4965	5.58703	0.08998
5.61667	3.24585	5.61081	0.50134	5.60369	0.08026
5.63333	3.45502	5.62747	0.50176	5.62036	0.08026
5.65	3.45502	5.64414	0.50219	5.63703	0.08026
5.66667	3.45502	5.66081	0.50261	5.65369	0.08026
5.68333	3.45502	5.67747	0.5293	5.67036	0.08487
5.7	3.73624	5.69414	0.52973	5.68703	0.08487
5.71667	3.73624	5.71081	0.53015	5.70369	0.08487
5.73333	3.73624	5.72747	0.55403	5.72036	0.09002
5.75	3.73624	5.74414	0.55445	5.73703	0.09002
5.76667	3.95008	5.76081	0.55488	5.75369	0.09002
5.78333	3.95008	5.77747	0.57629	5.77036	0.09002
5.8	3.95008	5.79414	0.57672	5.78703	0.08378
5.81667	4.20143	5.81081	0.57714	5.80369	0.08378
5.83333	4.20143	5.82747	0.57757	5.82036	0.08378
5.85	4.20143	5.84414	0.57799	5.83703	0.08378
5.86667	4.20143	5.86081	0.54635	5.85369	0.11293
5.88333	4.39487	5.87747	0.54678	5.87036	0.11293
5.9	4.39487	5.89414	0.5472	5.88703	0.11293
5.91667	4.39487	5.91081	0.54763	5.90369	0.11293
5.93333	4.39487	5.92747	0.54885	5.92036	0.09854
5.95	4.55683	5.94414	0.54927	5.93703	0.09854
5.96667	4.55683	5.96081	0.5497	5.95369	0.09854
5.98333	4.55683	5.97747	0.5435	5.97036	0.08187
6	4.55683	5.99414	0.54393	5.98703	0.08187
6.01667	4.55683	6.01081	0.54435	6.00369	0.08187
6.03333	4.82069	6.02747	0.54478	6.02036	0.08187
6.05	4.82069	6.04414	0.5452	6.03703	0.08187
6.06667	4.82069	6.06081	0.56721	6.05369	0.08148
6.08333	5.06108	6.07747	0.56763	6.07036	0.08148
6.1	5.06108	6.09414	0.56806	6.08703	0.08148
6.11667	5.06108	6.11081	0.61211	6.10369	0.10019
6.13333	4.78289	6.12747	0.61253	6.12036	0.10019
6.15	4.78289	6.14414	0.61296	6.13703	0.10019
6.16667	4.78289	6.16081	0.61338	6.15369	0.10019
6.18333	4.78289	6.17747	0.12109	6.17036	0.10339
6.2	2.23233	6.19414	0.12151	6.18703	0.10339
6.21667	2.23233	6.21081	0.12194	6.20369	0.10339
6.23333	2.23233	6.22747	0.12236	6.22036	0.10339
6.25	2.23233	6.24414	0.02345	6.23703	0.10339
6.26667	1.76413	6.26081	0.02387	6.25369	-0.01017
6.28333	1.76413	6.27747	0.0243	6.27036	-0.01017
6.3	1.76413	6.29414	0.02472	6.28703	-0.01973
6.31667	1.76413	6.31081	0.00574	6.30369	-0.01973
6.33333	1.45906	6.32747	0.00616	6.32036	-0.01973
6.35	1.45906	6.34414	0.00659	6.33703	-0.01973
6.36667	1.45906	6.36081	0.00701	6.35369	-0.01973
6.38333	1.24685	6.37747	0.00331	6.37036	0.00853
6.4	1.24685	6.39414	0.00374	6.38703	0.00853
6.41667	1.24685	6.41081	0.00416	6.40369	0.00853
6.43333	1.24685	6.42747	-0.000425004	6.42036	0.0145
6.45	1.07169	6.44414	0	6.43703	0.0145
6.46667	1.07169	6.46081	0.000396021	6.45369	0.0145
6.48333	1.07169	6.47747	0.000792041	6.47036	0.0145
6.5	1.07169	6.49414	-0.00662	6.48703	0.0145
6.51667	0.93201	6.51081	-0.00623	6.50369	-0.0155
6.53333	0.93201	6.52747	-0.00583	6.52036	-0.0155
6.55	0.93201	6.54414	-0.00544	6.53703	0.02458
6.56667	0.93201	6.56081	-0.00504	6.55369	0.02458
6.58333	0.8049	6.57747	-0.00629	6.57036	0.02458
6.6	0.8049	6.59414	-0.0059	6.58703	0.02458
6.61667	0.8049	6.61081	-0.0055	6.60369	0.02144
6.63333	0.8049	6.62747	-0.00399	6.62036	0.02144
6.65	0.7011	6.64414	-0.00359	6.63703	0.02144
6.66667	0.7011	6.66081	-0.0032	6.65369	0.02144
6.68333	0.7011	6.67747	-0.00637	6.67036	0.01142
6.7	0.7011	6.69414	-0.00598	6.68703	0.01142
6.71667	0.59201	6.71081	-0.00558	6.70369	0.01142
6.73333	0.59201	6.72747	-0.00518	6.72036	0.01142
6.75	0.59201	6.74414	-0.00528	6.73703	0.01142
6.76667	0.51701	6.76081	-0.00489	6.75369	0.00773
6.78333	0.51701	6.77747	-0.00449	6.77036	0.00773
6.8	0.51701	6.79414	-0.0041	6.78703	0.00773
6.81667	0.51701	6.81081	-0.00522	6.80369	0.02144
6.83333	0.43956	6.82747	-0.00483	6.82036	0.02144
6.85	0.43956	6.84414	-0.00443	6.83703	0.02144
6.86667	0.43956	6.86081	-0.00403	6.85369	0.00487
6.88333	0.43956	6.87747	-0.00087817	6.87036	0.00487
6.9	0.37087	6.89414	-0.000482149	6.88703	0.00487
6.91667	0.37087	6.91081	-8.61285e-05	6.90369	0.00487
6.93333	0.37087	6.92747	0.000253203	6.92036	0.01432
6.95	0.37087	6.94414	0.000649223	6.93703	0.01432
6.96667	0.30434	6.96081	0.00105	6.95369	0.01432
6.98333	0.30434	6.97747	0.00144	6.97036	0.01432
7	0.30434	6.99414	0.00283	6.98703	0.01432
7.01667	0.30434	7.01081	0.00322	7.00369	0.02364
7.03333	0.24524	7.02747	0.00362	7.02036	0.02364
7.05	0.24524	7.04414	0.00402	7.03703	0.02364
7.06667	0.24524	7.06081	0.00441	7.05369	0.02364
7.08333	0.24524	7.07747	0.00142	7.07036	0.02862
7.1	0.17736	7.09414	0.00182	7.08703	0.02862
7.11667	0.17736	7.11081	0.00221	7.10369	0.02862
7.13333	0.17736	7.12747	-0.00751	7.12036	0.00476
7.15	0.14379	7.14414	-0.00712	7.13703	0.00476
7.16667	0.14379	7.16081	-0.00672	7.15369	0.00476
7.18333	0.14379	7.17747	-0.00632	7.17036	0.02119
7.2	0.14379	7.19414	0.00383	7.18703	0.02119
7.21667	0.14379	7.21081	0.00422	7.20369	0.02119
7.23333	0.06411	7.22747	0.00462	7.22036	0.02119
7.25	0.06411	7.24414	-0.00829	7.23703	0.02119
7.26667	0.06411	7.26081	-0.0079	7.25369	0.00956
7.28333	0.01119	7.27747	-0.0075	7.27036	0.00956
7.3	0.01119	7.29414	-0.00711	7.28703	0.00956
7.31667	0.01119	7.31081	-0.00671	7.30369	0.00956
7.33333	1.18036	7.32747	0.000855134	7.32036	0.02979
7.35	1.18036	7.34414	0.00125	7.33703	0.02979
7.36667	1.18036	7.36081	0.00165	7.35369	0.02979
7.38333	1.18036	7.37747	0.39239	7.37036	0.07406
7.4	1.83432	7.39414	0.39279	7.38703	0.07406
7.41667	1.83432	7.41081	0.39319	7.40369	0.07406
7.43333	1.83432	7.42747	0.39358	7.42036	0.08881
7.45	1.83432	7.44414	0.39611	7.43703	0.08881
7.46667	2.11918	7.46081	0.3965	7.45369	0.08881
7.48333	2.11918	7.47747	0.3969	7.47036	0.08881
7.5	2.11918	7.49414	0.40172	7.48703	0.08881
7.51667	2.11918	7.51081	0.40212	7.50369	0.07401
7.53333	2.3351	7.52747	0.40252	7.52036	0.07401
7.55	2.3351	7.54414	0.40291	7.53703	0.07401
7.56667	2.3351	7.56081	0.40331	7.55369	0.07401
7.58333	2.3351	7.57747	0.43049	7.57036	0.06876
7.6	2.45144	7.59414	0.43088	7.58703	0.06876
7.61667	2.45144	7.61081	0.43128	7.60369	0.06876
7.63333	2.45144	7.62747	0.45272	7.62036	0.08581
7.65	2.53233	7.64414	0.45311	7.63703	0.08581
7.66667	2.53233	7.66081	0.45351	7.65369	0.08581
7.68333	2.53233	7.67747	0.45391	7.67036	0.07546
7.7	2.53233	7.69414	0.46478	7.68703	0.07546
7.71667	2.53233	7.71081	0.46517	7.70369	0.07546
7.73333	2.70289	7.72747	0.46557	7.72036	0.07546
7.75	2.70289	7.74414	0.46597	7.73703	0.07546
7.76667	2.70289	7.76081	0.46636	7.75369	0.0796
7.78333	2.85283	7.77747	0.45415	7.77036	0.0796
7.8	2.85283	7.79414	0.45455	7.78703	0.0796
7.81667	2.85283	7.81081	0.45494	7.80369	0.0796
7.83333	2.88932	7.82747	0.47227	7.82036	0.0877
7.85	2.88932	7.84414	0.47267	7.83703	0.0877
7.86667	2.88932	7.86081	0.47306	7.85369	0.0877
7.88333	2.88932	7.87747	0.47531	7.87036	0.06238
7.9	2.97027	7.89414	0.4757	7.88703	0.06238
7.91667	2.97027	7.91081	0.4761	7.90369	0.06238
7.93333	2.97027	7.92747	0.47649	7.92036	0.09282
7.95	2.97027	7.94414	0.45878	7.93703	0.09282
7.96667	3.12595	7.96081	0.45918	7.95369	0.09282
7.98333	3.12595	7.97747	0.45958	7.97036	0.09282
8	3.12595	7.99414	0.45997	7.98703	0.09282
8.01667	3.12595	8.01081	0.46037	8.00369	0.08603
8.03333	3.23897	8.02747	0.44938	8.02036	0.08603
8.05	3.23897	8.04414	0.44978	8.03703	0.08603
8.06667	3.23897	8.06081	0.45018	8.05369	0.10118
8.08333	3.23897	8.07747	0.44574	8.07036	0.10118
8.1	3.33942	8.09414	0.44614	8.08703	0.10118
8.11667	3.33942	8.11081	0.44653	8.10369	0.10118
8.13333	3.33942	8.12747	0.44693	8.12036	0.09275
8.15	3.49764	8.14414	0.45639	8.13703	0.09275
8.16667	3.49764	8.16081	0.45679	8.15369	0.09275
8.18333	3.49764	8.17747	0.45719	8.17036	0.09275
8.2	3.49764	8.19414	0.45731	8.18703	0.09275
8.21667	3.82288	8.21081	0.4577	8.20369	0.08663
8.23333	3.82288	8.22747	0.4581	8.22036	0.08663
8.25	3.82288	8.24414	0.45849	8.23703	0.08663
8.26667	3.82288	8.26081	0.45889	8.25369	0.08237
8.28333	4.10513	8.27747	0.46605	8.27036	0.08237
8.3	4.10513	8.29414	0.46645	8.28703	0.08237
8.31667	4.10513	8.31081	0.46685	8.30369	0.08237
8.33333	4.10513	8.32747	0.46998	8.32036	0.07705
8.35	4.25245	8.34414	0.47038	8.33703	0.07705
8.36667	4.25245	8.36081	0.47078	8.35369	0.07705
8.38333	4.25245	8.37747	0.48966	8.37036	0.11301
8.4	4.44509	8.39414	0.49006	8.38703	0.11301
8.41667	4.44509	8.41081	0.49045	8.40369	0.11301
8.43333	4.44509	8.42747	0.49085	8.42036	0.11301
8.45	4.44509	8.44414	0.50186	8.43703	0.11301
8.46667	4.65507	8.46081	0.50226	8.45369	0.07788
8.48333	4.65507	8.47747	0.50265	8.47036	0.07788
8.5	4.65507	8.49414	0.50305	8.48703	0.07788
8.51667	4.65507	8.51081	0.50345	8.50369	0.07788
8.53333	4.71851	8.52747	0.51795	8.52036	0.07547
8.55	4.71851	8.54414	0.51834	8.53703	0.07547
8.56667	4.71851	8.56081	0.51874	8.55369	0.07547
8.58333	4.71851	8.57747	0.54588	8.57036	0.10138
8.6	2.84742	8.59414	0.54627	8.58703	0.10138
8.61667	2.84742	8.61081	0.54667	8.60369	0.10138
8.63333	2.84742	8.62747	0.05835	8.62036	0.02763
8.65	1.88131	8.64414	0.05874	8.63703	0.02763
8.66667	1.88131	8.66081	0.05914	8.65369	0.02763
8.68333	1.88131	8.67747	0.05954	8.67036	0.02763
8.7	1.88131	8.69414	0.03448	8.68703	0.02763
8.71667	1.49347	8.71081	0.03488	8.70369	-0.01619
8.73333	1.49347	8.72747	0.03528	8.72036	-0.01619
8.75	1.49347	8.74414	0.03567	8.73703	-0.01619
8.76667	1.49347	8.76081	0.03607	8.75369	-0.01619
8.78333	1.22863	8.77747	0.01815	8.77036	-0.00474
8.8	1.22863	8.79414	0.01855	8.78703	-0.00474
8.81667	1.22863	8.81081	0.01894	8.80369	-0.00474
8.83333	1.22863	8.82747	0.00577	8.82036	0.00822
8.85	1.04296	8.84414	0.00617	8.83703	0.00822
8.86667	1.04296	8.86081	0.00656	8.85369	0.00822
8.88333	1.04296	8.87747	0.00696	8.87036	0.0034
8.9	1.04296	8.89414	0.01062	8.88703	0.0034
8.91667	0.88764	8.91081	0.01102	8.90369	0.0034
8.93333	0.88764	8.92747	0.01142	8.92036	0.0034
8.95	0.88764	8.94414	0.00884	8.93703	0.0034
8.96667	0.88764	8.96081	0.00923	8.95369	0.01913
8.98333	0.7482	8.97747	0.00963	8.97036	0.01913
9	0.7482	8.99414	0.01002	8.98703	0.01913
9.01667	0.7482	9.01081	0.01042	9.00369	0.01913
9.03333	0.63366	9.02747	0.00481	9.02036	0.00632
9.05	0.63366	9.04414	0.00521	9.03703	0.00632
9.06667	0.63366	9.06081	0.0056	9.05369	0.00632
9.08333	0.63366	9.07747	0.00562	9.07036	0.00701
9.1	0.54668	9.09414	0.00601	9.08703	0.00701
9.11667	0.54668	9.11081	0.00638	9.10369	0.00701
9.13333	0.54668	9.12747	0.00675	9.12036	0.01971
9.15	0.54668	9.14414	0.00712	9.13703	0.01971
9.16667	0.54668	9.16081	0.00134	9.15369	0.01971
9.18333	0.4626	9.17747	0.00171	9.17036	0.01971
9.2	0.4626	9.19414	-0.00333	9.18703	0.01971
9.21667	0.4626	9.21081	-0.00297	9.20369	0.011
9.23333	0.37372	9.22747	-0.0026	9.22036	0.011
9.25	0.37372	9.24414	-0.00223	9.23703	0.011
9.26667	0.37372	9.26081	-0.00186	9.25369	0.011
9.28333	0.29955	9.27747	0.000465878	9.27036	-0.00588
9.3	0.29955	9.29414	0.000833559	9.28703	-0.00588
9.31667	0.29955	9.31081	0.0012	9.30369	-0.00588
9.33333	0.29955	9.32747	0.00157	9.32036	0.01302
9.35	0.22476	9.34414	-0.00401	9.33703	0.01302
9.36667	0.22476	9.36081	-0.00364	9.35369	0.01302
9.38333	0.22476	9.37747	-0.00327	9.37036	0.00834
9.4	0.22476	9.39414	-0.00291	9.38703	0.00834
9.41667	0.14732	9.41081	0.00708	9.40369	0.00834
9.43333	0.14732	9.42747	0.00745	9.42036	0.00834
9.45	0.14732	9.44414	0.00782	9.43703	0.00834
9.46667	0.14732	9.46081	0.00819	9.45369	0.03512
9.48333	0.07509	9.47747	-0.00546	9.47036	0.03512
9.5	0.07509	9.49414	-0.00509	9.48703	0.03512
9.51667	0.07509	9.51081	-0.00472	9.50369	0.03512
9.53333	0.02739	9.52747	-0.00436	9.52036	0.01721
9.55	0.02739	9.54414	-0.00719	9.53703	0.01721
9.56667	0.02739	9.56081	-0.00682	9.55369	0.01721
9.58333	0.02739	9.57747	-0.00646	9.57036	0.01721
9.6	-0.0258	9.59414	-0.00609	9.58703	0.00804
9.61667	-0.0258	9.61081	-0.00658	9.60369	0.00804
9.63333	-0.0258	9.62747	-0.00621	9.62036	0.00804
9.65	-0.0258	9.64414	-0.00584	9.63703	0.03057
9.66667	-0.07454	9.66081	-0.00547	9.65369	0.03057
9.68333	-0.07454	9.67747	-0.0123	9.67036	0.03057
9.7	-0.07454	9.69414	-0.01193	9.68703	0.03057
9.71667	-0.07454	9.71081	-0.00242	9.70369	0.02949
9.73333	-0.05005	9.72747	-0.00205	9.72036	0.02949
9.75	-0.05005	9.74414	-0.00168	9.73703	0.02949
9.76667	-0.05005	9.76081	-0.00132	9.75369	0.02949
9.78333	1.48377	9.77747	-0.000948627	9.77036	0.00555
9.8	1.48377	9.79414	-0.000580946	9.78703	0.00555
9.81667	1.48377	9.81081	0.2174	9.80369	0.00555
9.83333	1.48377	9.82747	0.21777	9.82036	0.07564
9.85	1.48377	9.84414	0.21814	9.83703	0.07564
9.86667	1.95078	9.86081	0.21851	9.85369	0.07564
9.88333	1.95078	9.87747	0.3664	9.87036	0.07564
9.9	1.95078	9.89414	0.36677	9.88703	0.07564
9.91667	1.95078	9.91081	0.36714	9.90369	0.09675
9.93333	2.12561	9.92747	0.36785	9.92036	0.09675
9.95	2.12561	9.94414	0.36822	9.93703	0.09675
9.96667	2.12561	9.96081	0.36859	9.95369	0.07002
9.98333	2.2653	9.97747	0.36896	9.97036	0.07002
10	2.2653	9.99414	0.39122	9.98703	0.07002
10.0167	2.2653	10.0108	0.39159	10.0037	0.07002
10.0333	2.2653	10.0275	0.39196	10.0204	0.05728
10.05	2.2653	10.0441	0.39998	10.037	0.05728
10.0667	2.47476	10.0608	0.40035	10.0537	0.05728
10.0833	2.47476	10.0775	0.40071	10.0704	0.08917
10.1	2.6049	10.0941	0.39546	10.087	0.08917
10.1167	2.6049	10.1108	0.39582	10.1037	0.08917
10.1333	2.6049	10.1275	0.39619	10.1204	0.08917
10.15	2.6049	10.1441	0.39656	10.137	0.08917
10.1667	2.64033	10.1608	0.40513	10.1537	0.07493
10.1833	2.64033	10.1775	0.4055	10.1704	0.07493
10.2	2.64033	10.1941	0.40586	10.187	0.07493
10.2167	2.64033	10.2108	0.40623	10.2037	0.06516
10.2333	2.61889	10.2275	0.42225	10.2204	0.06516
10.25	2.61889	10.2441	0.42262	10.237	0.06516
10.2667	2.61889	10.2608	0.42299	10.2537	0.06516
10.2833	2.61889	10.2775	0.41769	10.2704	0.08436
10.3	2.61889	10.2941	0.41806	10.287	0.08436
10.3167	2.70858	10.3108	0.41842	10.3037	0.08436
10.3333	2.70858	10.3275	0.41879	10.3204	0.08436
10.35	2.70858	10.3441	0.40118	10.337	0.08436
10.3667	2.81842	10.3608	0.40155	10.3537	0.0778
10.3833	2.81842	10.3775	0.40192	10.3704	0.0778
10.4	2.81842	10.3941	0.40228	10.387	0.0778
10.4167	2.81842	10.4108	0.40164	10.4037	0.0778
10.4333	2.84341	10.4275	0.40201	10.4204	0.08525
10.45	2.84341	10.4441	0.40237	10.437	0.08525
10.4667	2.84341	10.4608	0.40274	10.4537	0.08525
10.4833	2.8909	10.4775	0.4164	10.4704	0.08525
10.5	2.8909	10.4941	0.41676	10.487	0.09196
10.5167	2.8909	10.5108	0.41713	10.5037	0.09196
10.5333	2.8909	10.5275	0.42229	10.5204	0.09196
10.55	2.8909	10.5441	0.42266	10.537	0.11059
10.5667	3.11217	10.5608	0.42303	10.5537	0.11059
10.5833	3.11217	10.5775	0.42339	10.5704	0.11059
10.6	3.11217	10.5941	0.42376	10.587	0.11059
10.6167	3.11217	10.6108	0.41536	10.6037	0.07491
10.6333	3.41484	10.6275	0.41573	10.6204	0.07491
10.65	3.41484	10.6441	0.4161	10.637	0.07491
10.6667	3.41484	10.6608	0.41646	10.6537	0.09281
10.6833	3.59341	10.6775	0.4081	10.6704	0.09281
10.7	3.59341	10.6941	0.40847	10.687	0.09281
10.7167	3.59341	10.7108	0.40883	10.7037	0.09281
10.7333	3.69617	10.7275	0.4092	10.7204	0.11282
10.75	3.69617	10.7441	0.41532	10.737	0.11282
10.7667	3.69617	10.7608	0.41569	10.7537	0.11282
10.7833	3.69617	10.7775	0.41606	10.7704	0.08912
10.8	3.69617	10.7941	0.41643	10.787	0.08912
10.8167	3.93461	10.8108	0.43903	10.8037	0.08912
10.8333	3.93461	10.8275	0.4394	10.8204	0.08912
10.85	3.93461	10.8441	0.43976	10.837	0.08912
10.8667	3.93461	10.8608	0.44013	10.8537	0.09498
10.8833	4.24625	10.8775	0.45181	10.8704	0.09498
10.9	4.24625	10.8941	0.45218	10.887	0.09498
10.9167	4.24625	10.9108	0.45254	10.9037	0.11841
10.9333	4.50452	10.9275	0.45291	10.9204	0.11841
10.95	4.50452	10.9441	0.4741	10.937	0.11841
10.9667	4.50452	10.9608	0.47446	10.9537	0.11841
10.9833	4.50452	10.9775	0.47483	10.9704	0.10306
11	4.75032	10.9941	0.4752	10.987	0.10306
11.0167	4.75032	11.0108	0.50121	11.0037	0.10306
11.0333	4.75032	11.0275	0.50157	11.0204	0.10306
11.05	4.75032	11.0441	0.50194	11.037	0.10306
11.0667	2.1422	11.0608	0.26806	11.0537	0.11944
11.0833	2.1422	11.0775	0.26843	11.0704	0.11944
11.1	2.1422	11.0941	0.2688	11.087	0.00677
11.1167	1.59035	11.1108	0.26917	11.1037	0.00677
11.1333	1.59035	11.1275	0.04227	11.1204	0.00677
11.15	1.59035	11.1441	0.04264	11.137	0.00677
11.1667	1.59035	11.1608	0.043	11.1537	0.00677
11.1833	1.59035	11.1775	0.04337	11.1704	0.0064
11.2	1.59035	11.1941	0.02485	11.187	0.0064
11.2167	1.286	11.2108	0.02522	11.2037	0.0064
11.2333	1.286	11.2275	0.02558	11.2204	0.01639
11.25	1.06712	11.2441	0.02595	11.237	0.01639
11.2667	1.06712	11.2608	0.01564	11.2537	0.01639
11.2833	1.06712	11.2775	0.01601	11.2704	0.01639
11.3	1.06712	11.2941	0.01335	11.287	0.01639
11.3167	0.90834	11.3108	0.01372	11.3037	0.01565
11.3333	0.90834	11.3275	0.01409	11.3204	0.01565
11.35	0.90834	11.3441	0.01445	11.337	0.01565
11.3667	0.90834	11.3608	0.01482	11.3537	0.03547
11.3833	0.76311	11.3775	0.01519	11.3704	0.03547
11.4	0.76311	11.3941	0.01356	11.387	0.03547
11.4167	0.76311	11.4108	0.01393	11.4037	0.03547
11.4333	0.76311	11.4275	0.01748	11.4204	0.02573
11.45	0.64635	11.4441	0.01785	11.437	0.02573
11.4667	0.64635	11.4608	0.00885	11.4537	0.02573
11.4833	0.64635	11.4775	0.00922	11.4704	0.02611
11.5	0.64635	11.4941	0.00959	11.487	0.02611
11.5167	0.52954	11.5108	0.00995	11.5037	0.02611
11.5333	0.52954	11.5275	0.00821	11.5204	0.02611
11.55	0.52954	11.5441	0.00858	11.537	0.03879
11.5667	0.52954	11.5608	0.00895	11.5537	0.03879
11.5833	0.4512	11.5775	0.00932	11.5704	0.03879
11.6	0.4512	11.5941	0.00137	11.587	0.03879
11.6167	0.4512	11.6108	0.00174	11.6037	0.03021
11.6333	0.4512	11.6275	0.00211	11.6204	0.03021
11.65	0.38239	11.6441	0.00248	11.637	0.03021
11.6667	0.38239	11.6608	0.01483	11.6537	0.03021
11.6833	0.38239	11.6775	0.01519	11.6704	0.01443
11.7	0.38239	11.6941	0.01556	11.687	0.01443
11.7167	0.29132	11.7108	0.01593	11.7037	0.01443
11.7333	0.29132	11.7275	0.00726	11.7204	0.04129
11.75	0.29132	11.7441	0.00763	11.737	0.04129
11.7667	0.29132	11.7608	0.008	11.7537	0.04129
11.7833	0.22063	11.7775	0.00377	11.7704	0.04129
11.8	0.22063	11.7941	0.00414	11.787	0.04129
11.8167	0.14612	11.8108	0.00451	11.8037	0.02408
11.8333	0.14612	11.8275	0.00488	11.8204	0.02408
11.85	0.14612	11.8441	0.0032	11.837	0.02408
11.8667	0.05917	11.8608	0.00357	11.8537	0.02408
11.8833	0.05917	11.8775	0.00394	11.8704	0.0233
11.9	0.05917	11.8941	0.00431	11.887	0.0233
11.9167	0.05917	11.9108	0.00305	11.9037	0.0233
11.9333	0.05917	11.9275	0.00342	11.9204	0.0233
11.95	-0.00606	11.9441	0.00379	11.937	0.03779
11.9667	-0.00606	11.9608	0.00416	11.9537	0.03779
11.9833	-0.04511	11.9775	0.0119	11.9704	0.03779
12	-0.04511	11.9941	0.01227	11.987	0.02886
12.0167	-0.04511	12.0108	0.01265	12.0037	0.02886
12.0333	-0.04511	12.0275	0.0057	12.0204	0.02886
12.05	-0.08923	12.0441	0.00607	12.037	0.02886
