# Supplementary material for: Artificial-goosebump-driven microactuation
Source: Nat Mater. 2024 Feb 9;23(4):560–9. doi: 10.1038/s41563-024-01810-6 (PMC10990938; doi:10.1038/s41563-024-01810-6)
Supplement: Supplementary file 15 — Statistical source data. [file 41563_2024_1810_MOESM15_ESM.xlsx]

## Sheet: Fig. 3c
Spacing (µm) of a laser spot to a artificial hair	Tip dispacement (µm) of the artificial hair	Error bar (µm)
6	13.1524	1.70347
8	24.4425	4.95935
10	28.4561	3.70659
12	33.4016	2.20298
15	37.5276	3.3054
18	35.6903	2.27637
20	39.8208	4.01917
23	42.0733	2.90422
25	38.7031	2.91024
28	41.0108	3.45829
30	43.5716	4.48388
35	32.7328	2.77254
40	26.5356	4.39771
50	23.5995	3.2388
75	13.0339	3.5603
100	7.52723	2.06909

## Sheet: Fig. 3d
Height (µm) of the artificial hairs	Tip dispacement (µm) of the artificial hair	Error bar (µm)
300	84.6606	5.78802
270	70.7049	3.30746
240	60.0541	8.13272
210	50.3764	6.74617
180	45.0087	3.78303
150	37.3761	1.88097
120	32.3797	3.5913
90	27.4046	2.65717
60	19.2657	1.45488
30	9.50708	1.78874

## Sheet: Fig. 3e
Scanning speed (µm/s)	Actuation frequency (Hz)of the artificial hair	Error bar (Hz)
5	0.48544	0.03085
10	0.92611	0.08392
20	1.7855	0.26133
30	2.7548	0.50487
40	3.32843	0.24557
50	3.67262	1.00451
60	4.46429	0.43741
70	4.55357	0.36968
80	4.73214	0.36968
90	5.33929	1.0375
100	6.16667	1.08972

## Sheet: Fig. 3f
Scanning power (%) of the laser( P=50mW, when the scanning power is 100%)	Tip displacement change (%) of the artificial hair	Error bar (%)
100	100	8.47821
90	76.4057	4.695
80	69.49	3.02062
70	59.8088	4.74623
60	52.3125	4.86272
50	38.1217	3.15677
40	31.5763	1.89576
30	21.5285	3.02562
20	16.8781	2.43038
10	12.5725	1.57451
5	8.86714	1.32509

## Sheet: Fig. 3i
Position (µm)	Tip Position (µm) of the artificial hair subjected to a rotating laser with a spacing of 15 µm	Position (µm)	Tip Position (µm) of the artificial hair subjected to a rotating laser with a spacing of 20 µm	Position (µm)	Tip Position (µm) of the artificial hair subjected to a rotating laser with a spacing of 25 µm	Position (µm)	Tip Position (µm) of the artificial hair subjected to a rotating laser with a spacing of 30 µm	Position (µm)	Tip Position (µm) of the artificial hair subjected to a rotating laser with a spacing of 40 µm	Position (µm)	Tip Position (µm) of the artificial hair, subjected to a rotating laser with a spacing of 50 µm to the artificial hair
6.73835	-8.92473	9.52153	-11.6245	-1.59498	-19.148	-1.4871	-10.3691	5.9319	-3.68553	-1.1929	9.89584
6.73835	-8.92473	9.52153	-11.6245	-1.59498	-19.148	-1.4871	-10.3691	7.68019	-3.68553	-1.1929	9.89584
7.49471	-8.92473	9.52153	-11.6245	-1.59498	-19.148	-1.4871	-10.3691	7.68019	-0.58572	-1.1929	9.89584
7.49471	-8.92473	9.52153	-11.0045	-1.59498	-19.148	-1.4871	-10.3691	7.68019	-0.58572	0.66699	9.27588
7.49471	-8.92473	9.52153	-11.0045	5.95047	-19.148	2.63565	-10.3691	7.68019	0.03424	0.66699	9.27588
8.25106	-8.92473	9.52153	-11.0045	5.95047	-19.148	2.63565	-10.3691	7.68019	0.65421	1.59694	9.27588
8.25106	-8.92473	12.0324	-9.76461	7.45956	-19.148	2.63565	-10.3691	8.55434	1.27417	1.59694	9.27588
8.25106	-8.92473	12.0324	-9.76461	7.45956	-19.148	2.63565	-10.3691	8.55434	1.89413	2.52688	8.65591
8.25106	-8.92473	12.8693	-9.76461	10.4778	-18.148	5.1093	-9.7491	8.55434	1.89413	2.52688	8.65591
8.25106	-8.92473	12.8693	-9.76461	10.4778	-18.148	5.93386	-9.7491	8.55434	3.13406	2.52688	8.65591
8.25106	-7.68481	12.8693	-9.14464	10.4778	-18.148	5.93386	-9.7491	9.42849	3.13406	2.52688	8.65591
8.25106	-7.06484	12.8693	-9.14464	10.4778	-18.148	5.93386	-9.7491	9.42849	3.13406	2.52688	8.65591
9.76377	-5.20495	12.8693	-9.14464	13.4959	-17.148	5.93386	-9.7491	9.42849	3.13406	-2.12284	8.65591
9.76377	-5.20495	12.8693	-9.14464	13.4959	-17.148	5.93386	-8.50918	8.55434	5.61391	-1.1929	8.65591
9.76377	-5.20495	15.3802	-6.66479	15.005	-15.148	5.93386	-8.50918	8.55434	5.61391	-0.26295	7.41599
9.76377	-5.20495	15.3802	-6.66479	15.005	-15.148	5.93386	-8.50918	8.55434	5.61391	-2.12284	6.17606
10.5201	-3.96503	15.3802	-6.66479	15.005	-15.148	5.93386	-8.50918	8.55434	5.61391	-2.12284	6.17606
10.5201	-3.96503	14.5432	-4.18494	16.5141	-14.148	7.58296	-7.26925	7.68019	6.85384	-2.12284	6.79603
10.5201	-3.96503	14.5432	-4.18494	18.0232	-14.148	7.58296	-7.26925	7.68019	7.4738	-3.98273	4.93614
12.0328	-2.10514	14.5432	-4.18494	18.0232	-14.148	7.58296	-7.26925	7.68019	8.09376	-3.98273	4.93614
12.0328	-2.10514	14.5432	-4.18494	18.0232	-14.148	9.23206	-6.64929	6.80605	8.71372	-3.98273	5.5561
12.0328	-2.10514	14.5432	-2.32505	18.0232	-8.14803	9.23206	-6.64929	5.9319	9.33369	-3.98273	5.5561
11.2765	-2.10514	14.5432	-2.32505	18.0232	-8.14803	9.23206	-6.64929	5.9319	9.95365	-3.98273	3.07625
11.2765	-2.10514	14.5432	-2.32505	18.0232	-7.14803	10.8812	-6.02933	5.05775	9.95365	-3.98273	3.07625
11.2765	-2.10514	14.5432	-2.32505	18.0232	-7.14803	10.8812	-6.02933	3.30946	10.5736	-3.98273	3.07625
11.2765	-0.86521	14.5432	-0.46517	18.0232	-5.14803	10.8812	-6.02933	3.30946	10.5736	-3.98273	3.07625
11.2765	-0.86521	14.5432	-0.46517	18.0232	-4.14803	10.8812	-6.02933	3.30946	10.5736	-4.91267	3.07625
11.2765	-0.86521	14.5432	-0.46517	18.0232	-4.14803	11.7057	-4.7894	2.43531	11.1936	-4.91267	1.83632
11.2765	-0.24525	14.5432	-0.46517	22.5505	-3.14803	11.7057	-4.7894	0.68701	11.8135	-4.91267	1.83632
11.2765	-0.24525	14.5432	-0.46517	22.5505	-3.14803	11.7057	-4.7894	0.68701	11.8135	-4.91267	1.83632
11.2765	-0.24525	12.8693	2.63465	22.5505	-3.14803	11.7057	-4.7894	-0.18713	12.4335	-4.91267	1.83632
10.5201	2.2346	12.8693	2.63465	22.5505	-3.14803	12.5303	-1.06962	-0.18713	12.4335	-4.91267	0.5964
10.5201	2.2346	12.8693	2.63465	21.0414	-2.14803	12.5303	-1.06962	-2.80958	12.4335	-4.91267	0.5964
10.5201	2.2346	12.0324	4.49454	21.0414	0.85197	12.5303	-1.06962	-3.68372	12.4335	-4.91267	-0.64353
10.5201	2.2346	12.0324	4.49454	21.0414	0.85197	12.5303	-1.68959	-2.80958	11.8135	-4.91267	-0.64353
8.25106	4.71445	12.0324	4.49454	21.0414	0.85197	11.7057	0.1703	-2.80958	11.8135	-4.91267	-0.64353
8.25106	4.71445	12.0324	4.49454	18.0232	4.85197	11.7057	0.1703	-1.93543	11.8135	-4.91267	-0.64353
8.25106	4.71445	12.0324	4.49454	18.0232	5.85197	11.7057	0.1703	-1.93543	11.8135	-4.91267	-0.64353
8.25106	4.71445	10.3585	7.59435	18.0232	5.85197	10.8812	2.03019	-1.93543	11.8135	-4.91267	-3.74334
6.73835	5.33441	10.3585	7.59435	18.0232	5.85197	10.8812	2.03019	-1.06128	11.8135	-4.91267	-6.22319
6.73835	5.33441	6.17373	10.6942	18.0232	7.85197	10.8812	2.03019	-0.18713	11.8135	-4.91267	-6.22319
6.73835	5.33441	6.17373	10.0742	18.0232	7.85197	10.0566	2.65015	-0.18713	11.8135	-4.91267	-6.22319
5.982	6.57434	6.17373	10.0742	18.0232	7.85197	10.0566	3.27011	-0.18713	11.8135	-3.05278	-5.60323
5.982	6.57434	6.17373	10.0742	18.0232	7.85197	10.0566	3.27011	-1.06128	9.95365	-3.05278	-5.60323
5.22564	7.1943	4.49983	11.9341	18.0232	11.852	10.0566	5.13	-2.80958	9.33369	-3.05278	-5.60323
5.22564	7.1943	4.49983	11.9341	16.5141	11.852	10.0566	5.74997	-2.80958	9.33369	-3.05278	-5.60323
5.22564	7.1943	4.49983	11.9341	16.5141	11.852	8.40751	7.60985	-2.80958	9.33369	-2.12284	-6.84316
3.71293	9.05419	4.49983	11.9341	16.5141	12.852	8.40751	7.60985	-4.55787	9.33369	-2.12284	-6.84316
3.71293	9.05419	0.31508	13.174	16.5141	12.852	7.58296	7.60985	-4.55787	9.33369	-2.12284	-6.84316
3.71293	9.05419	0.31508	13.174	16.5141	12.852	7.58296	7.60985	-4.55787	9.33369	-0.26295	-6.84316
3.71293	9.05419	0.31508	13.174	13.4959	15.852	5.93386	9.46974	-5.43202	9.33369	-0.26295	-6.84316
0.68751	9.67415	0.31508	13.174	13.4959	15.852	5.93386	9.46974	-6.30617	6.23387	-0.26295	-6.84316
0.68751	9.67415	-1.35882	14.4139	13.4959	15.852	5.93386	9.46974	-6.30617	6.23387	-0.26295	-6.84316
0.68751	9.67415	-1.35882	14.4139	13.4959	15.852	5.93386	9.46974	-6.30617	6.23387	2.52688	-7.46312
-0.82519	10.2941	-1.35882	14.4139	13.4959	15.852	2.63565	11.9496	-6.30617	6.23387	2.52688	-7.46312
-0.82519	10.2941	-2.19577	14.4139	8.96865	16.852	2.63565	11.9496	-6.30617	4.37398	2.52688	-7.46312
-0.82519	10.2941	-2.19577	14.4139	8.96865	16.852	2.63565	11.9496	-6.30617	4.37398	1.59694	-6.84316
-0.06884	10.9141	-2.19577	14.4139	8.96865	16.852	2.63565	11.9496	-6.30617	4.37398	1.59694	-6.84316
-0.06884	10.9141	-2.19577	14.4139	5.95047	18.852	0.162	13.1895	-6.30617	3.75402	3.45683	-7.46312
-0.82519	11.534	-2.19577	14.4139	5.95047	18.852	0.162	13.1895	-6.30617	1.27417	3.45683	-7.46312
-0.82519	11.534	-5.54356	15.0339	5.95047	18.852	0.162	13.1895	-6.30617	1.27417	2.52688	-7.46312
-0.82519	11.534	-5.54356	15.0339	5.95047	18.852	-1.4871	13.8095	-6.30617	0.65421	2.52688	-7.46312
-0.82519	11.534	-5.54356	15.0339	5.95047	18.852	-1.4871	13.8095	-6.30617	0.65421	2.52688	-7.46312
-0.82519	12.154	-8.05441	13.174	1.4232	18.852	-1.4871	13.8095	-4.55787	-1.82564	1.59694	-6.84316
-1.58155	12.154	-8.05441	13.174	1.4232	18.852	-3.1362	13.8095	-6.30617	-1.20568	1.59694	-6.84316
-1.58155	12.154	-8.05441	13.174	1.4232	18.852	-3.1362	13.8095	-6.30617	-1.20568	1.59694	-6.84316
-3.85061	12.154	-8.05441	13.174	-1.59498	19.852	-3.1362	13.8095	-5.43202	-1.82564	1.59694	-6.84316
-3.85061	12.154	-10.5653	11.3141	-1.59498	19.852	-3.1362	13.1895	-4.55787	-2.44561	1.59694	-6.84316
-3.85061	12.154	-10.5653	11.3141	-1.59498	19.852	-3.1362	13.1895	-4.55787	-2.44561	2.52688	-6.84316
-5.36332	10.2941	-10.5653	11.3141	-1.59498	21.852	-3.96075	13.8095	-4.55787	-2.44561	2.52688	-6.84316
-5.36332	10.2941	-10.5653	11.3141	-1.59498	21.852	-3.96075	13.8095	-3.68372	-4.3055	2.52688	-6.84316
-5.36332	10.2941	-12.2392	8.83428	-1.59498	21.852	-3.96075	13.8095	-2.80958	-4.92546	2.52688	-6.84316
-8.38874	7.1943	-12.2392	8.83428	2.93229	21.852	-3.96075	13.8095	-2.80958	-4.92546	2.52688	-6.84316
-8.38874	7.1943	-12.2392	8.83428	1.4232	21.852	-3.1362	13.1895	-2.80958	-4.92546	2.52688	-6.22319
-8.38874	7.1943	-13.0761	8.83428	1.4232	20.852	-3.1362	13.1895	-1.93543	-6.16538	2.52688	-6.22319
-8.38874	7.1943	-13.0761	6.35443	-0.08589	20.852	-3.1362	13.1895	-2.80958	-6.16538	2.52688	-6.22319
-9.1451	5.95438	-13.0761	6.35443	-0.08589	20.852	-5.60985	11.9496	-2.80958	-6.16538	2.52688	-6.22319
-9.1451	5.95438	-13.0761	6.35443	-0.08589	18.852	-5.60985	11.9496	-2.80958	-6.16538	4.38677	-5.60323
-9.1451	5.95438	-13.0761	6.35443	-0.08589	18.852	-5.60985	11.9496	-3.68372	-7.40531	4.38677	-5.60323
-9.1451	4.71445	-13.0761	0.1548	-0.08589	18.852	-8.0835	10.0897	-3.68372	-7.40531	4.38677	-5.60323
-9.1451	4.71445	-13.0761	1.39472	-0.08589	18.852	-7.25895	10.0897	-3.68372	-7.40531	4.38677	-5.60323
-9.1451	4.71445	-13.0761	1.39472	-0.08589	18.852	-7.25895	10.0897	-0.18713	-7.40531	6.24666	-4.3633
-9.1451	4.71445	-12.2392	-1.70509	-6.12225	18.852	-7.25895	10.0897	-0.18713	-7.40531	6.24666	-4.3633
-9.1451	2.2346	-12.2392	-1.70509	-6.12225	18.852	-7.25895	10.0897	-0.18713	-7.40531	7.1766	-3.12338
-9.1451	2.2346	-12.2392	-2.32505	-6.12225	18.852	-7.25895	10.0897	1.56116	-6.78535	7.1766	-2.50342
-9.1451	2.2346	-12.2392	-2.32505	-12.1586	18.852	-8.0835	6.98989	1.56116	-8.02527	7.1766	-1.88345
-9.1451	2.2346	-12.2392	-2.32505	-12.1586	18.852	-8.0835	6.98989	1.56116	-8.02527	7.1766	-1.26349
-8.38874	0.37471	-11.4022	-4.8049	-12.1586	17.852	-8.0835	6.98989	1.56116	-8.02527	7.1766	-1.26349
-8.38874	0.37471	-11.4022	-4.8049	-15.1768	9.85197	-8.90805	3.89008	2.43531	-8.02527	7.1766	-0.02357
-8.38874	0.37471	-11.4022	-4.8049	-16.6859	8.85197	-8.90805	3.89008	2.43531	-8.02527	7.1766	-0.02357
-5.36332	-4.58499	-11.4022	-4.8049	-16.6859	8.85197	-8.90805	3.89008	3.30946	-9.88516	8.10655	1.21636
-5.36332	-4.58499	-10.5653	-9.14464	-16.6859	8.85197	-8.90805	3.89008	3.30946	-9.88516	8.10655	1.83632
-5.36332	-4.58499	-10.5653	-8.52468	-18.195	6.85197	-9.7326	2.03019	3.30946	-9.88516	8.10655	1.83632
-5.36332	-4.58499	-10.5653	-9.14464	-18.195	6.85197	-9.7326	1.41023	5.05775	-11.7451	8.10655	1.83632
-4.60697	-7.06484	-8.05441	-10.3846	-18.195	6.85197	-9.7326	1.41023	5.05775	-11.7451	8.10655	1.83632
-4.60697	-7.06484	-8.05441	-10.3846	-19.7041	6.85197	-9.7326	1.41023	5.05775	-11.7451	8.10655	3.07625
-4.60697	-7.06484	-8.05441	-10.3846	-19.7041	6.85197	-10.5572	-1.06962	5.05775	-11.7451	8.10655	1.83632
-4.60697	-7.06484	-7.21746	-10.3846	-21.2132	0.85197	-10.5572	-1.06962	4.1836	-9.2652	8.10655	1.83632
-3.09426	-8.30477	-3.86967	-12.8644	-21.2132	0.85197	-10.5572	-1.06962	4.1836	-9.2652	8.10655	3.07625
-2.3379	-8.30477	-3.86967	-12.8644	-21.2132	0.85197	-10.5572	-1.06962	4.1836	-8.64523	8.10655	3.07625
-2.3379	-8.30477	-3.86967	-12.8644	-21.2132	-6.14803	-10.5572	-2.30955	4.1836	-8.02527	8.10655	3.07625
-0.82519	-9.54469	-3.86967	-12.8644	-21.2132	-6.14803	-10.5572	-2.30955	4.1836	-8.02527	8.10655	3.07625
-0.82519	-9.54469	-0.52187	-12.2445	-21.2132	-6.14803	-10.5572	-2.30955	4.1836	-8.02527	8.10655	3.07625
-0.06884	-9.54469	-0.52187	-12.2445	-21.2132	-6.14803	-8.90805	-5.40936	4.1836	-7.40531	8.10655	3.69621
0.68751	-9.54469	-0.52187	-12.2445	-18.195	-8.14803	-8.90805	-5.40936	4.1836	-6.78535	8.10655	3.69621
0.68751	-10.1647	3.66288	-12.8644	-18.195	-8.14803	-8.90805	-5.40936	5.05775	-6.78535	7.1766	3.69621
2.20022	-9.54469	2.82593	-12.8644	-18.195	-8.14803	-8.90805	-5.40936	5.05775	-6.78535	7.1766	4.31617
2.20022	-9.54469	2.82593	-12.8644	-18.195	-8.14803	-7.25895	-6.64929	5.05775	-6.78535	7.1766	4.93614
2.95658	-9.54469	5.33678	-12.8644	-18.195	-8.14803	-6.4344	-6.64929	5.05775	-6.78535	7.1766	4.93614
3.71293	-8.92473	5.33678	-12.8644	-15.1768	-12.148	-6.4344	-6.64929	5.9319	-4.3055	7.1766	4.93614
3.71293	-8.92473	5.33678	-12.8644	-15.1768	-12.148	-3.96075	-7.88922	5.9319	-4.3055	5.31671	7.41599
3.71293	-8.92473	5.33678	-12.2445	-15.1768	-12.148	-3.96075	-7.88922	5.9319	-4.3055	5.31671	7.41599
4.46929	-9.54469	7.84763	-13.4844	-15.1768	-12.148	-3.96075	-7.88922	6.80605	-3.68553	5.31671	7.41599
5.22564	-8.92473	7.84763	-13.4844	-10.6495	-18.148	-3.96075	-7.88922	5.9319	-1.20568	5.31671	7.41599
5.982	-8.92473			-9.14044	-18.148			5.9319	-1.20568	5.31671	7.41599
6.73835	-8.92473			-7.63135	-19.148			5.9319	-1.20568	2.52688	8.65591
				-1.59498	-21.148			5.9319	-1.20568
