# Supplementary material for: Artificial-goosebump-driven microactuation
Source: Nat Mater. 2024 Feb 9;23(4):560–9. doi: 10.1038/s41563-024-01810-6 (PMC10990938; doi:10.1038/s41563-024-01810-6)
Supplement: Supplementary file 16 — Statistical source data. [file 41563_2024_1810_MOESM16_ESM.xlsx]

## Sheet: Fig. 6b
Additional spacing (Δd) between mirror pairs	Ratio of Tetra-assembly	Error bar	Ratio of Bi-assembly	Error bar	Ratio of other assembly
0	0.526	0.0152	0.1143	0.0085	0.3597	0.0285
1	0.6857	0.0365	0.1371	0.0159	0.1772	0.0365
2	0.72	0.0259	0.1429	0.0297	0.137	0.0155
3	0.3265	0.0694	0.2925	0.0215	0.381	0.0547
4	0.1143	0.0015	0.64	0.0617	0.246	0.0485
5	0.08	0.0049	0.8857	0.05589	0.0343	0.0016
6	0	0.00015	0.9771	0.01155	0.0229	0.0015
7	0	0	1	0	0	0
8	0	0	1	0	0	0
9	0	0	1	0	0	0
10	0	0	1	0	0	0
