# Supplementary material for: Artificial-goosebump-driven microactuation
Source: Nat Mater. 2024 Feb 9;23(4):560–9. doi: 10.1038/s41563-024-01810-6 (PMC10990938; doi:10.1038/s41563-024-01810-6)
Supplement: Supplementary file 17 — Statistical source data. [file 41563_2024_1810_MOESM17_ESM.xlsx]

## Sheet: Supplementary Figs. 1a and 1b
Strain	Stress (Pa) of LCE films measured along the director direction		Strain	Stress (Pa) of LCE films measured transverse to the director direction
-0.05405	-3138.89		-0.01767	9595.96
-0.05411	-7888.89		-0.01773	62424.2
-0.05412	16333.3		-0.01772	-57373.7
-0.05409	-13750		-0.0177	24444.4
-0.05405	-2555.56		-0.01766	27777.8
-0.05399	9055.56		-0.01758	-28181.8
-0.05383	-11305.6		-0.01739	31515.2
-0.05361	1333.33		-0.0172	4343.43
-0.05346	1111.11		-0.01706	-18282.8
-0.05336	-8250		-0.01697	25555.6
-0.05327	3472.22		-0.01688	-5959.6
-0.05319	-1694.44		-0.0168	-5151.52
-0.0531	-5138.89		-0.01673	21515.2
-0.05302	2083.33		-0.01665	-6969.7
-0.05294	-2916.67		-0.01655	7272.73
-0.05286	-3388.89		-0.01646	11212.1
-0.05278	2527.78		-0.01638	-5757.58
-0.05269	-4027.78		-0.0163	7575.76
-0.05261	-555.556		-0.01621	5656.57
-0.05252	-305.556		-0.01613	-303.03
-0.05243	-2250		-0.01605	11515.2
-0.05235	-666.667		-0.01597	1515.15
-0.05227	55.5556		-0.01589	303.03
-0.05219	-2416.67		-0.0158	5959.6
-0.05211	166.667		-0.01572	2020.2
-0.05203	-1166.67		-0.01564	4141.41
-0.05194	-1000		-0.01555	8080.81
-0.05186	-944.444		-0.01547	-1717.17
-0.05178	-527.778		-0.01539	5656.57
-0.05169	-1500		-0.0153	4646.46
-0.05161	-1055.56		-0.01522	7575.76
-0.05153	-1333.33		-0.01513	3939.39
-0.05144	-1000		-0.01505	6262.63
-0.05136	-222.222		-0.01496	3636.36
-0.05127	-1138.89		-0.01487	4545.45
-0.05119	-1611.11		-0.01479	3333.33
-0.0511	-1361.11		-0.01471	3939.39
-0.05102	-972.222		-0.01463	3434.34
-0.05093	-444.444		-0.01455	4444.44
-0.05085	-583.333		-0.01446	2929.29
-0.05077	-1916.67		-0.01438	3333.33
-0.05069	-1388.89		-0.0143	2424.24
-0.05061	-305.556		-0.01421	2020.2
-0.05052	-833.333		-0.01413	1919.19
-0.05043	-611.111		-0.01405	3636.36
-0.05034	-472.222		-0.01397	5656.57
-0.05026	-1083.33		-0.01389	1616.16
-0.05018	-1222.22		-0.0138	4545.45
-0.0501	-1388.89		-0.01372	2525.25
-0.05002	-1027.78		-0.01364	2323.23
-0.04994	-694.444		-0.01355	4141.41
-0.04986	-1055.56		-0.01347	3535.35
-0.04978	-1250		-0.01338	404.04
-0.0497	-722.222		-0.0133	3333.33
-0.04961	-1083.33		-0.01322	2323.23
-0.04953	-750		-0.01314	4545.45
-0.04944	-500		-0.01305	4747.47
-0.04936	222.222		-0.01297	2121.21
-0.04928	-1111.11		-0.01289	3636.36
-0.04919	-1250		-0.0128	4747.47
-0.04911	-916.667		-0.01271	4444.44
-0.04903	-1166.67		-0.01263	4242.42
-0.04894	-944.444		-0.01255	5151.52
-0.04886	-222.222		-0.01246	5454.55
-0.04877	-1194.44		-0.01238	3737.37
-0.04868	-1444.44		-0.01229	4242.42
-0.0486	-55.5556		-0.0122	5757.58
-0.04852	-1277.78		-0.01213	2929.29
-0.04843	-305.556		-0.01204	5454.55
-0.04834	-1861.11		-0.01196	4747.47
-0.04826	-55.5556		-0.01188	6161.62
-0.04818	-1888.89		-0.0118	4747.47
-0.0481	-222.222		-0.01171	2323.23
-0.04801	-277.778		-0.01163	4949.49
-0.04793	-1055.56		-0.01156	6464.65
-0.04785	-666.667		-0.01148	4040.4
-0.04776	194.444		-0.01139	2121.21
-0.04768	-111.111		-0.0113	6565.66
-0.0476	-555.556		-0.01122	1515.15
-0.04753	-500		-0.01114	2323.23
-0.04745	-611.111		-0.01105	3737.37
-0.04736	-111.111		-0.01097	4242.42
-0.04728	-2083.33		-0.01089	4141.41
-0.04719	-527.778		-0.0108	1010.1
-0.04711	-972.222		-0.01072	808.081
-0.04703	-83.3333		-0.01063	2323.23
-0.04694	-777.778		-0.01055	2929.29
-0.04686	-1305.56		-0.01047	4343.43
-0.04677	111.111		-0.01039	1919.19
-0.04669	27.7778		-0.0103	-1313.13
-0.04661	-277.778		-0.01021	606.061
-0.04653	-166.667		-0.01013	1616.16
-0.04645	-888.889		-0.01004	3434.34
-0.04636	-1527.78		-0.00995	5757.58
-0.04627	-333.333		-0.00988	2020.2
-0.04618	-83.3333		-0.00979	4343.43
-0.0461	388.889		-0.00971	2828.28
-0.04601	-1027.78		-0.00963	1717.17
-0.04593	-55.5556		-0.00955	4747.47
-0.04585	-638.889		-0.00946	4444.44
-0.04577	194.444		-0.00938	2626.26
-0.04569	-305.556		-0.0093	3737.37
-0.04561	583.333		-0.00922	2424.24
-0.04553	-1305.56		-0.00914	4141.41
-0.04544	-444.444		-0.00905	4040.4
-0.04536	-333.333		-0.00897	3838.38
-0.04527	-55.5556		-0.00888	3131.31
-0.04518	611.111		-0.0088	6565.66
-0.0451	-527.778		-0.00872	3131.31
-0.04502	-194.444		-0.00863	5959.6
-0.04493	-722.222		-0.00855	5454.55
-0.04485	-194.444		-0.00847	2525.25
-0.04477	166.667		-0.00838	2424.24
-0.04469	250		-0.0083	3939.39
-0.0446	-416.667		-0.00822	6666.67
-0.04452	-83.3333		-0.00813	5151.52
-0.04444	0		-0.00805	5050.51
-0.04436	-722.222		-0.00796	5353.54
-0.04427	305.556		-0.00788	4141.41
-0.04419	527.778		-0.00779	4545.45
-0.04411	27.7778		-0.00771	1313.13
-0.04403	361.111		-0.00763	4848.48
-0.04394	-250		-0.00755	2222.22
-0.04386	444.444		-0.00746	3333.33
-0.04377	27.7778		-0.00738	2222.22
-0.04369	250		-0.0073	4040.4
-0.04361	-222.222		-0.00722	5252.53
-0.04353	-361.111		-0.00713	3737.37
-0.04344	-305.556		-0.00705	5858.59
-0.04336	361.111		-0.00697	3636.36
-0.04328	-944.444		-0.00688	3131.31
-0.04319	138.889		-0.0068	1717.17
-0.04311	-333.333		-0.00671	5252.53
-0.04302	-222.222		-0.00663	3838.38
-0.04294	277.778		-0.00655	7474.75
-0.04285	-194.444		-0.00646	505.051
-0.04277	166.667		-0.00638	5050.51
-0.04268	-388.889		-0.0063	5656.57
-0.04259	83.3333		-0.00622	3131.31
-0.04251	500		-0.00614	3131.31
-0.04243	83.3333		-0.00606	202.02
-0.04235	-555.556		-0.00598	2121.21
-0.04227	-333.333		-0.00588	7373.74
-0.04219	-305.556		-0.0058	1111.11
-0.04211	666.667		-0.00571	1414.14
-0.04202	-1055.56		-0.00563	3232.32
-0.04194	861.111		-0.00555	1010.1
-0.04185	111.111		-0.00547	5858.59
-0.04176	-222.222		-0.00539	6262.63
-0.04168	833.333		-0.00531	-1717.17
-0.0416	944.444		-0.00522	5252.53
-0.04152	-194.444		-0.00513	-1010.1
-0.04144	250		-0.00505	2121.21
-0.04136	361.111		-0.00497	12929.3
-0.04128	1083.33		-0.00488	12020.2
-0.04119	805.556		-0.0048	17676.8
-0.04111	277.778		-0.00471	24949.5
-0.04103	694.444		-0.00463	21414.1
-0.04094	138.889		-0.00455	29697
-0.04086	-277.778		-0.00446	32121.2
-0.04077	555.556		-0.00437	28383.8
-0.04069	638.889		-0.00429	35959.6
-0.0406	555.556		-0.00421	34848.5
-0.04052	27.7778		-0.00412	30404
-0.04043	888.889		-0.00404	30101
-0.04035	1166.67		-0.00396	26868.7
-0.04026	694.444		-0.00388	25151.5
-0.04018	1138.89		-0.0038	17878.8
-0.0401	1277.78		-0.00371	15151.5
-0.04002	194.444		-0.00363	8585.86
-0.03994	1305.56		-0.00354	2424.24
-0.03986	833.333		-0.00346	-303.03
-0.03977	1722.22		-0.00338	6666.67
-0.03969	888.889		-0.0033	2828.28
-0.03961	-27.7778		-0.00322	3939.39
-0.03953	916.667		-0.00314	4949.49
-0.03944	1083.33		-0.00305	8383.84
-0.03936	1611.11		-0.00297	8787.88
-0.03928	1222.22		-0.00289	13333.3
-0.03919	527.778		-0.0028	12424.2
-0.03911	1250		-0.00272	5151.52
-0.03903	1055.56		-0.00263	3030.3
-0.03894	750		-0.00255	-1616.16
-0.03886	1527.78		-0.00247	-3030.3
-0.03878	972.222		-0.00238	-5353.54
-0.03869	1222.22		-0.0023	-4848.48
-0.03861	972.222		-0.00221	-4242.42
-0.03852	1055.56		-0.00213	-1010.1
-0.03844	888.889		-0.00204	2929.29
-0.03835	1833.33		-0.00195	9494.95
-0.03827	888.889		-0.00188	12626.3
-0.03818	2000		-0.0018	15959.6
-0.03809	916.667		-0.0017	14848.5
-0.03802	1555.56		-0.00162	17979.8
-0.03794	1750		-0.00153	10101
-0.03785	2222.22		-0.00146	5555.56
-0.03776	2083.33		-0.00138	2121.21
-0.03767	1611.11		-0.00129	303.03
-0.03759	1416.67		-0.00121	-7474.75
-0.03751	1083.33		-0.00113	404.04
-0.03743	888.889		-0.00105	4242.42
-0.03735	2583.33		-0.000970264	-2626.26
-0.03727	1138.89		-0.000889014	2020.2
-0.03719	2722.22		-0.000807764	14343.4
-0.03711	2416.67		-0.000720264	10909.1
-0.03703	1000		-0.000632764	15353.5
-0.03695	2250		-0.000551514	15151.5
-0.03686	2055.56		-0.000470264	8686.87
-0.03678	1583.33		-0.000382764	10101
-0.03669	2694.44		-0.000301514	14444.4
-0.03661	1805.56		-0.000220264	2929.29
-0.03653	1194.44		-0.000132764	-505.051
-0.03644	2055.56		-5.15142e-05	-6666.67
-0.03636	2138.89		3.59858e-05	-3737.37
-0.03627	1972.22		0.000123486	-4444.44
-0.03619	2583.33		0.000210986	2525.25
-0.0361	2333.33		0.000285986	28787.9
-0.03601	2250		0.000373486	13131.3
-0.03593	2305.56		0.000467236	11010.1
-0.03585	2083.33		0.000548486	16363.6
-0.03576	2388.89		0.000629736	14141.4
-0.03568	2111.11		0.000710986	11111.1
-0.0356	3222.22		0.000792236	8080.81
-0.03551	2277.78		0.000873486	505.051
-0.03543	2250		0.000960986	-5656.57
-0.03535	1833.33		0.00104	-1414.14
-0.03527	2888.89		0.00112	-4444.44
-0.03518	1666.67		0.0012	-1313.13
-0.0351	3138.89		0.00129	5757.58
-0.03502	2305.56		0.00137	5151.52
-0.03494	3000		0.00145	9898.99
-0.03486	2500		0.00153	16666.7
-0.03478	1638.89		0.00161	11313.1
-0.0347	2750		0.0017	15959.6
-0.03462	3138.89		0.00178	9797.98
-0.03453	2972.22		0.00186	2525.25
-0.03445	3500		0.00195	-808.081
-0.03436	2583.33		0.00203	-2121.21
-0.03427	3416.67		0.00212	-5858.59
-0.03419	3000		0.0022	-1111.11
-0.03411	3444.44		0.00229	-3939.39
-0.03403	3638.89		0.00236	5151.52
-0.03394	2638.89		0.00244	7474.75
-0.03386	2333.33		0.00254	14747.5
-0.03379	3500		0.00262	15656.6
-0.0337	4027.78		0.00271	22626.3
-0.03361	2638.89		0.00279	19798
-0.03352	3583.33		0.00288	19090.9
-0.03343	4138.89		0.00296	11717.2
-0.03335	3833.33		0.00304	10202
-0.03326	3000		0.00312	2727.27
-0.03318	3166.67		0.0032	5757.58
-0.0331	3555.56		0.00329	3838.38
-0.03302	3361.11		0.00337	3939.39
-0.03293	5472.22		0.00345	6868.69
-0.03285	1833.33		0.00354	12626.3
-0.03277	4305.56		0.00362	18282.8
-0.03268	3194.44		0.00371	25454.5
-0.0326	2944.44		0.00379	23737.4
-0.03251	4444.44		0.00387	29798
-0.03243	4583.33		0.00395	24444.4
-0.03235	4277.78		0.00404	23333.3
-0.03226	4972.22		0.00412	21414.1
-0.03218	3750		0.0042	16868.7
-0.0321	4611.11		0.00429	12626.3
-0.03202	4888.89		0.00437	15757.6
-0.03193	5333.33		0.00445	12626.3
-0.03185	5055.56		0.00454	16666.7
-0.03177	5416.67		0.00462	23535.4
-0.03169	5500		0.0047	29090.9
-0.0316	4861.11		0.00479	34848.5
-0.03152	5944.44		0.00487	37373.7
-0.03144	5638.89		0.00495	39596
-0.03136	5055.56		0.00504	41818.2
-0.03127	5722.22		0.00512	39798
-0.03119	5777.78		0.0052	37373.7
-0.0311	5250		0.00528	32626.3
-0.03102	6111.11		0.00537	30808.1
-0.03094	6555.56		0.00545	25252.5
-0.03085	5277.78		0.00553	29899
-0.03077	6194.44		0.00562	34040.4
-0.03069	5805.56		0.0057	38080.8
-0.03061	4833.33		0.00579	42626.3
-0.03053	6472.22		0.00587	49090.9
-0.03044	5472.22		0.00596	54848.5
-0.03036	6638.89		0.00604	59090.9
-0.03028	7000		0.00613	60303
-0.03019	7222.22		0.00621	58787.9
-0.0301	6944.44		0.00629	56666.7
-0.03002	7222.22		0.00637	51515.2
-0.02993	6277.78		0.00646	44848.5
-0.02985	7666.67		0.00654	49899
-0.02976	7472.22		0.00662	43939.4
-0.02968	7305.56		0.0067	47777.8
-0.0296	7222.22		0.00679	52626.3
-0.02953	6638.89		0.00687	54444.4
-0.02944	6944.44		0.00695	59090.9
-0.02935	6888.89		0.00704	67070.7
-0.02927	8000		0.00712	71818.2
-0.02918	8055.56		0.0072	75151.5
-0.0291	7194.44		0.00729	71212.1
-0.02902	8027.78		0.00737	71919.2
-0.02893	7944.44		0.00744	65858.6
-0.02885	7527.78		0.00753	62727.3
-0.02877	8083.33		0.00761	58484.8
-0.02869	8361.11		0.0077	56969.7
-0.02861	7805.56		0.00778	60101
-0.02853	9694.44		0.00786	63838.4
-0.02844	8222.22		0.00795	67373.7
-0.02836	8527.78		0.00803	72222.2
-0.02828	8777.78		0.00812	77575.8
-0.02819	8972.22		0.0082	86868.7
-0.02811	9944.44		0.00829	87575.8
-0.02802	9777.78		0.00837	88888.9
-0.02794	9722.22		0.00846	87777.8
-0.02785	9333.33		0.00854	85858.6
-0.02777	9666.67		0.00863	78080.8
-0.02768	8972.22		0.00871	76868.7
-0.0276	10611.1		0.00879	77676.8
-0.02751	10972.2		0.00887	79494.9
-0.02743	9916.67		0.00895	73939.4
-0.02734	10500		0.00904	79292.9
-0.02726	10583.3		0.00912	85555.6
-0.02717	10000		0.0092	90303
-0.02709	11194.4		0.00929	96868.7
-0.02701	11527.8		0.00937	102222
-0.02693	10916.7		0.00945	99697
-0.02685	11250		0.00953	100202
-0.02677	10944.4		0.00961	96969.7
-0.02668	10750		0.00969	99393.9
-0.0266	11972.2		0.00978	93939.4
-0.02652	10944.4		0.00987	90404
-0.02645	11305.6		0.00995	86262.6
-0.02636	12111.1		0.01003	87676.8
-0.02628	10694.4		0.01011	87070.7
-0.0262	12833.3		0.0102	95050.5
-0.02611	12750		0.01028	98484.8
-0.02603	12611.1		0.01037	107172
-0.02594	12777.8		0.01045	111717
-0.02586	12833.3		0.01054	114545
-0.02578	13194.4		0.01062	114848
-0.02569	13138.9		0.01071	115657
-0.02561	13500		0.0108	111010
-0.02552	13527.8		0.01087	114444
-0.02544	13750		0.01096	107677
-0.02535	14138.9		0.01105	102020
-0.02528	14666.7		0.01114	103535
-0.02519	14333.3		0.01121	103030
-0.0251	14416.7		0.01129	108283
-0.02501	14638.9		0.01137	118283
-0.02492	15166.7		0.01145	115556
-0.02484	15333.3		0.01154	123939
-0.02476	15361.1		0.01161	127273
-0.02468	15388.9		0.01169	127273
-0.0246	16666.7		0.01177	132727
-0.02451	16027.8		0.01185	131616
-0.02443	16138.9		0.01194	124848
-0.02435	17138.9		0.01202	119293
-0.02427	16166.7		0.01211	120303
-0.02419	17388.9		0.0122	116061
-0.02411	17472.2		0.01228	119293
-0.02403	16555.6		0.01236	120404
-0.02395	17305.6		0.01245	122626
-0.02386	17694.4		0.01253	130808
-0.02378	17638.9		0.01262	136869
-0.02369	18166.7		0.0127	141414
-0.0236	18138.9		0.01278	148283
-0.02352	18472.2		0.01287	143333
-0.02344	18166.7		0.01295	142929
-0.02335	19444.4		0.01304	143333
-0.02327	18888.9		0.01312	137980
-0.02319	19055.6		0.01321	135152
-0.0231	19777.8		0.0133	131515
-0.02301	18361.1		0.01338	126263
-0.02293	20972.2		0.01346	128788
-0.02285	19277.8		0.01354	136768
-0.02276	20166.7		0.01362	138182
-0.02268	20222.2		0.01371	143535
-0.0226	20277.8		0.01379	151616
-0.02251	21083.3		0.01387	154949
-0.02243	21722.2		0.01395	156465
-0.02235	21500		0.01404	159293
-0.02226	21944.4		0.01412	154343
-0.02218	22416.7		0.0142	151818
-0.0221	21472.2		0.01427	148889
-0.02201	22972.2		0.01436	145657
-0.02193	23277.8		0.01445	140707
-0.02185	23250		0.01453	142626
-0.02176	22750		0.01461	145152
-0.02168	23333.3		0.0147	150808
-0.0216	24805.6		0.01478	160404
-0.02152	24333.3		0.01487	165657
-0.02144	24944.4		0.01495	168889
-0.02135	25416.7		0.01503	173838
-0.02127	25000		0.0151	172020
-0.02119	26250		0.01519	173131
-0.0211	25305.6		0.01529	167879
-0.02102	25805.6		0.01537	163838
-0.02093	26694.4		0.01546	160505
-0.02086	26500		0.01554	156364
-0.02077	26166.7		0.01562	154040
-0.02069	27527.8		0.0157	159192
-0.0206	26416.7		0.01579	164040
-0.02052	27694.4		0.01587	164949
-0.02043	27694.4		0.01595	172020
-0.02035	27888.9		0.01604	181212
-0.02027	28500		0.01612	184949
-0.02019	29388.9		0.0162	187677
-0.02011	29000		0.01629	189697
-0.02003	28972.2		0.01637	182525
-0.01994	28666.7		0.01646	173131
-0.01986	30083.3		0.01654	177677
-0.01977	30472.2		0.01662	171010
-0.01969	30416.7		0.0167	171111
-0.0196	30861.1		0.01679	169596
-0.01952	30833.3		0.01687	172222
-0.01943	30583.3		0.01695	176667
-0.01935	31833.3		0.01704	182626
-0.01926	31611.1		0.01712	186364
-0.01918	32805.6		0.01721	195556
-0.0191	33166.7		0.01729	196768
-0.01902	32444.4		0.01737	198788
-0.01893	33250		0.01745	198788
-0.01885	33722.2		0.01754	191212
-0.01877	33638.9		0.01762	184141
-0.01869	34416.7		0.01771	186162
-0.0186	33972.2		0.01779	181313
-0.01851	34944.4		0.01787	178384
-0.01843	35305.6		0.01795	184949
-0.01835	35027.8		0.01804	186364
-0.01827	36083.3		0.01812	193838
-0.01818	36194.4		0.0182	202121
-0.0181	35972.2		0.01828	207273
-0.01802	36305.6		0.01836	210101
-0.01794	36805.6		0.01845	216869
-0.01786	37666.7		0.01853	210404
-0.01778	38194.4		0.01862	208384
-0.01769	37916.7		0.0187	205152
-0.01761	38500		0.01879	200202
-0.01753	39444.4		0.01887	197677
-0.01744	38972.2		0.01896	197778
-0.01736	40250		0.01905	197172
-0.01727	39916.7		0.01913	200808
-0.01719	40555.6		0.01921	204343
-0.0171	40444.4		0.01929	214141
-0.01701	41361.1		0.01936	219495
-0.01693	40750		0.01945	222525
-0.01685	41583.3		0.01954	223636
-0.01676	41944.4		0.01962	228283
-0.01669	42416.7		0.0197	221414
-0.0166	42833.3		0.01979	221818
-0.01652	43138.9		0.01987	217778
-0.01643	43250		0.01996	210707
-0.01635	43833.3		0.02004	208889
-0.01626	44027.8		0.02012	207980
-0.01618	44555.6		0.0202	209899
-0.01611	44638.9		0.02028	215354
-0.01603	44694.4		0.02036	221111
-0.01595	44944.4		0.02044	224040
-0.01586	45944.4		0.02053	234646
-0.01578	46388.9		0.02062	235152
-0.01569	47305.6		0.0207	233232
-0.01561	46833.3		0.02078	236061
-0.01553	47083.3		0.02087	233737
-0.01544	47333.3		0.02095	226970
-0.01536	48305.6		0.02104	231414
-0.01528	50138.9		0.02112	221212
-0.01519	48944.4		0.02121	222424
-0.01511	49611.1		0.02129	220303
-0.01502	50750		0.02138	219798
-0.01494	49750		0.02146	221919
-0.01485	50611.1		0.02155	222424
-0.01477	51750		0.02164	220202
-0.01468	52027.8		0.02172	221818
-0.0146	51083.3		0.0218	217677
-0.01452	52888.9		0.02187	219394
-0.01444	52972.2		0.02195	226061
-0.01435	53944.4		0.02204	223131
-0.01426	55583.3		0.02212	227273
-0.01418	55527.8		0.0222	230404
-0.01409	54722.2		0.02229	235152
-0.01401	54666.7		0.02237	232121
-0.01393	54194.4		0.02245	237273
-0.01385	55527.8		0.02253	232222
-0.01377	56805.6		0.02261	239899
-0.01369	56638.9		0.02269	242727
-0.01361	57222.2		0.02278	239596
-0.01353	57194.4		0.02286	240404
-0.01345	57333.3		0.02295	249192
-0.01336	57166.7		0.02303	250101
-0.01328	58694.4		0.02312	248182
-0.01319	58472.2		0.0232	254747
-0.01311	59638.9		0.02328	256566
-0.01303	59388.9		0.02337	257172
-0.01294	59916.7		0.02345	260606
-0.01286	61250		0.02353	256465
-0.01278	60805.6		0.02361	261919
-0.01269	61805.6		0.0237	261010
-0.01261	62583.3		0.02379	260303
-0.01252	62722.2		0.02389	265152
-0.01245	63555.6		0.02397	265859
-0.01237	64055.6		0.02405	267071
-0.01228	63777.8		0.02413	261919
-0.01218	65000		0.02421	267071
-0.0121	65611.1		0.02429	264343
-0.01201	65500		0.02437	268687
-0.01193	65888.9		0.02445	266465
-0.01185	66472.2		0.02454	275152
-0.01176	67138.9		0.02462	266869
-0.01168	67250		0.0247	275354
-0.0116	67750		0.02478	277778
-0.01152	67055.6		0.02486	277778
-0.01143	68555.6		0.02495	276869
-0.01135	68083.3		0.02503	280808
-0.01126	69666.7		0.02511	278990
-0.01118	69972.2		0.0252	276869
-0.0111	70000		0.02529	280101
-0.01103	70500		0.02537	280101
-0.01094	71944.4		0.02545	282121
-0.01086	71305.6		0.02554	278788
-0.01078	71888.9		0.02562	281919
-0.01069	72361.1		0.0257	277778
-0.01061	72500		0.02579	284545
-0.01053	73277.8		0.02587	279495
-0.01044	74972.2		0.02595	284747
-0.01036	74111.1		0.02604	284545
-0.01027	74500		0.02613	286465
-0.01019	75166.7		0.02621	282828
-0.01011	76444.4		0.02629	289596
-0.01002	77388.9		0.02637	290707
-0.00994	77861.1		0.02646	292828
-0.00985	77305.6		0.02654	290909
-0.00976	78722.2		0.02662	294343
-0.00968	79166.7		0.0267	294747
-0.0096	80138.9		0.02679	291010
-0.00952	79583.3		0.02687	297374
-0.00944	79777.8		0.02696	291919
-0.00936	80638.9		0.02704	291414
-0.00927	80555.6		0.02712	295253
-0.00919	82083.3		0.02721	297980
-0.00911	83222.2		0.02729	300606
-0.00902	79944.4		0.02737	303636
-0.00894	81166.7		0.02745	302323
-0.00885	82361.1		0.02754	304949
-0.00877	83250		0.02762	306263
-0.00869	85333.3		0.0277	308081
-0.00861	85527.8		0.02779	307172
-0.00853	84250		0.02787	309798
-0.00844	86777.8		0.02795	312424
-0.00836	86750		0.02803	310202
-0.00828	86944.4		0.02812	308182
-0.00819	89416.7		0.0282	313939
-0.00811	88277.8		0.02829	309192
-0.00803	88750		0.02837	303535
-0.00794	89277.8		0.02846	306869
-0.00785	90083.3		0.02854	311313
-0.00777	90555.6		0.02862	312828
-0.00768	92305.6		0.0287	311515
-0.0076	91694.4		0.02878	311717
-0.00752	92805.6		0.02887	314444
-0.00744	92833.3		0.02895	311313
-0.00736	93527.8		0.02904	315354
-0.00728	94416.7		0.02912	317576
-0.00719	94416.7		0.0292	315152
-0.00711	97861.1		0.02929	316869
-0.00702	95916.7		0.02937	317677
-0.00694	96722.2		0.02946	325253
-0.00686	97583.3		0.02955	324949
-0.00677	98111.1		0.02963	324848
-0.00668	97888.9		0.02971	325253
-0.0066	100278		0.02979	324242
-0.00651	100278		0.02987	327071
-0.00643	99805.6		0.02995	326465
-0.00634	100944		0.03004	325455
-0.00626	100861		0.03012	324646
-0.00618	100528		0.0302	324242
-0.0061	103083		0.03029	323737
-0.00602	102889		0.03037	329192
-0.00593	104694		0.03045	331010
-0.00585	103972		0.03054	330303
-0.00577	104833		0.03062	335051
-0.00569	104722		0.0307	332424
-0.0056	106222		0.03078	338586
-0.00552	105972		0.03086	336768
-0.00544	106361		0.03095	333434
-0.00535	107806		0.03103	330909
-0.00527	107194		0.03111	337071
-0.00519	107556		0.0312	332929
-0.00511	109889		0.03128	334343
-0.00503	108889		0.03137	338687
-0.00494	109306		0.03145	339798
-0.00486	110556		0.03154	341616
-0.00478	110833		0.03162	341919
-0.00469	111861		0.0317	344646
-0.00461	113056		0.03179	345253
-0.00453	112694		0.03188	345859
-0.00444	113972		0.03196	345556
-0.00435	114361		0.03204	355455
-0.00427	114583		0.03212	350606
-0.00418	116556		0.0322	350808
-0.00409	115583		0.03229	354646
-0.00401	115889		0.03237	355253
-0.00393	117611		0.03246	349192
-0.00385	117278		0.03254	355253
-0.00377	118639		0.03263	353535
-0.00368	119472		0.0327	356768
-0.00359	118639		0.03279	351818
-0.00351	119250		0.03287	355152
-0.00343	121278		0.03295	358182
-0.00335	120222		0.03303	353838
-0.00327	121778		0.03311	354646
-0.00319	122333		0.03319	354848
-0.00311	121861		0.03328	357374
-0.00303	123639		0.03336	356970
-0.00295	123639		0.03345	360404
-0.00286	124222		0.03353	358485
-0.00278	125056		0.03361	363434
-0.0027	125278		0.0337	363030
-0.00261	125944		0.03378	363737
-0.00253	127111		0.03387	368586
-0.00244	127222		0.03395	367475
-0.00236	127556		0.03403	367576
-0.00227	128333		0.03412	366869
-0.00219	128917		0.0342	373232
-0.0021	128583		0.03429	370101
-0.00202	130722		0.03437	373232
-0.00193	131083		0.03445	370505
-0.00185	131667		0.03454	375960
-0.00177	131889		0.03463	369495
-0.00168	132528		0.03472	378283
-0.00159	131972		0.0348	373636
-0.00151	133778		0.03488	372828
-0.00143	134083		0.03496	371616
-0.00134	134500		0.03504	378283
-0.00126	135167		0.03512	376162
-0.00118	135639		0.0352	376667
-0.0011	136750		0.03528	375657
-0.00101	136917		0.03536	375657
-0.00093063	137194		0.03544	375354
-0.00084813	138028		0.03553	379495
-0.00076563	138944		0.03561	380303
-0.00068313	138056		0.0357	381414
-0.00059938	140222		0.03578	383131
-0.000516255	139139		0.03587	380606
-0.00043563	141250		0.03595	385354
-0.000356255	141889		0.03603	383838
-0.000275005	141694		0.03611	382828
-0.00019313	141472		0.0362	385556
-0.000107505	142306		0.03628	390202
-2.25051e-05	143694		0.03637	386465
6.31199e-05	144722		0.03644	390202
0.000147495	145583		0.03653	390808
0.000232495	145778		0.03662	388687
0.00031687	145722		0.03671	392424
0.00039187	146278		0.0368	393535
0.00047312	147139		0.03688	394545
0.000559995	146972		0.03696	394343
0.000647495	149722		0.03704	399596
0.00073562	149667		0.03712	394646
0.00082187	149778		0.0372	401818
0.00090187	150528		0.03729	398485
0.000983745	151167		0.03737	398081
0.00107	151333		0.03745	400404
0.00115	152361		0.03754	403737
0.00123	152139		0.03762	399596
0.00131	152750		0.0377	404545
0.0014	152889		0.03778	403333
0.00148	154083		0.03786	401515
0.00156	154694		0.03795	406061
0.00164	155528		0.03803	405960
0.00173	155250		0.03812	402828
0.00181	156278		0.0382	409293
0.0019	156000		0.03828	409394
0.00199	157250		0.03837	408384
0.00207	156694		0.03845	411919
0.00215	157694		0.03854	407374
0.00224	158583		0.03862	410404
0.00232	158750		0.0387	410808
0.0024	159889		0.03878	412929
0.00248	160722		0.03887	412828
0.00256	159944		0.03895	413636
0.00264	161750		0.03904	411515
0.00273	162222		0.03912	416263
0.00281	161500		0.0392	413131
0.00289	163306		0.03929	416465
0.00297	163000		0.03937	415455
0.00306	164333		0.03945	419495
0.00314	164972		0.03954	417273
0.00322	165083		0.03962	419091
0.00331	165972		0.0397	419192
0.00339	167444		0.03979	419495
0.00347	166917		0.03987	420000
0.00356	167972		0.03996	420505
0.00364	169417		0.04004	422323
0.00373	169278		0.04012	420505
0.00381	169750		0.0402	423232
0.0039	170694		0.04029	425253
0.00398	170889		0.04037	424949
0.00407	170944		0.04045	428081
0.00416	172528		0.04053	428687
0.00424	172667		0.04061	429798
0.00432	172583		0.0407	427778
0.0044	174139		0.04077	429293
0.00449	174083		0.04086	431818
0.00457	174250		0.04095	431616
0.00464	174944		0.04104	434343
0.00472	175083		0.04112	434040
0.00481	176278		0.04121	435253
0.0049	177056		0.04129	438687
0.00498	178111		0.04137	432929
0.00506	177528		0.04145	439394
0.00515	178556		0.04152	436263
0.00523	178694		0.04161	436869
0.00531	180028		0.0417	441111
0.00539	180694		0.04179	438081
0.00547	180444		0.04187	444747
0.00556	180528		0.04195	441313
0.00564	181472		0.04204	442727
0.00573	182556		0.04212	443636
0.00581	183972		0.0422	441616
0.00589	183278		0.04229	450101
0.00598	183917		0.04237	447172
0.00606	184667		0.04246	445455
0.00615	184611		0.04255	445455
0.00624	186861		0.04263	443434
0.00632	187139		0.04271	448283
0.0064	187194		0.04279	447475
0.00649	186861		0.04287	447273
0.00657	188000		0.04295	452727
0.00666	188139		0.04304	449798
0.00674	188889		0.04313	451212
0.00682	188361		0.04321	456162
0.0069	189944		0.04329	456465
0.00699	188917		0.04337	454242
0.00707	190806		0.04345	456162
0.00715	190944		0.04354	457273
0.00723	191556		0.04362	454040
0.00732	191806		0.0437	455455
0.0074	191778		0.04379	455354
0.00748	192917		0.04387	463838
0.00756	193500		0.04395	459293
0.00764	194139		0.04403	464949
0.00772	195028		0.04411	459394
0.00781	195639		0.0442	464646
0.00789	195639		0.04428	463434
0.00797	197056		0.04437	468485
0.00806	197278		0.04445	466768
0.00814	198222		0.04454	464545
0.00822	197833		0.04462	467576
0.00831	198611		0.04471	471212
0.00839	199778		0.0448	465051
0.00847	199722		0.04488	471919
0.00856	200611		0.04496	471717
0.00864	200778		0.04504	469394
0.00873	201917		0.04512	473535
0.00882	202750		0.04521	475556
0.0089	203361		0.0453	471212
0.00898	203889		0.04538	473131
0.00907	204667		0.04546	474848
0.00916	204250		0.04554	473939
0.00924	205778		0.04562	472525
0.00932	205472		0.0457	477273
0.0094	206333		0.04578	478182
0.00949	206889		0.04586	480202
0.00957	207028		0.04594	479091
0.00965	207111		0.04603	482424
0.00973	208556		0.04611	477071
0.0098	208361		0.04619	482626
0.00988	208917		0.04628	481818
0.00997	210306		0.04636	484949
0.01005	209611		0.04645	479091
0.01014	211139		0.04653	483939
0.01022	211556		0.04661	483131
0.01031	212722		0.0467	485758
0.01039	213056		0.04679	485556
0.01047	212222		0.04687	487879
0.01056	214000		0.04695	488586
0.01064	214111		0.04704	487879
0.01073	215056		0.04712	490606
0.01081	215667		0.0472	490707
0.01089	215361		0.04729	492727
0.01098	216889		0.04738	489495
0.01107	217556		0.04746	493636
0.01115	217139		0.04754	493030
0.01124	218389		0.04763	491616
0.01132	218444		0.04771	490707
0.01141	218639		0.04779	498687
0.01149	219750		0.04787	495051
0.01157	219833		0.04796	496364
0.01165	220444		0.04804	498990
0.01173	221056		0.04812	500505
0.01182	221778		0.04821	495556
0.0119	221361		0.04829	500909
0.01198	221944		0.04837	503838
0.01206	223667		0.04845	499596
0.01215	223917		0.04854	499798
0.01223	224611		0.04862	500707
0.01231	224806		0.0487	504444
0.01239	224778		0.04879	503737
0.01247	226028		0.04887	503535
0.01256	228111		0.04895	504242
0.01264	227417		0.04904	506667
0.01272	227583		0.04912	505051
0.01281	228806		0.0492	507576
0.01289	228444		0.04928	511010
0.01298	230417		0.04936	506869
0.01305	230444		0.04945	508687
0.01313	230861		0.04954	509697
0.01323	232167		0.04962	508990
0.01332	231722		0.04971	509899
0.0134	233750		0.04979	512121
0.01349	234306		0.04987	509596
0.01357	233444		0.04995	513232
0.01365	234500		0.05004	511313
0.01373	235583		0.05012	510000
0.01382	236611		0.0502	512828
0.0139	236194		0.05029	514141
0.01398	236278		0.05037	517273
0.01406	237028		0.05045	515354
0.01414	237778		0.05053	516061
0.01422	237667		0.05062	517374
0.01431	238889		0.0507	517374
0.01439	238583		0.05079	523131
0.01447	239667		0.05087	520909
0.01456	240167		0.05095	522222
0.01464	240389		0.05104	522929
0.01473	242000		0.05112	522626
0.01481	243083		0.0512	527475
0.01489	242278		0.05129	525758
0.01497	242833		0.05137	526364
0.01506	243278		0.05145	528485
0.01514	244694		0.05154	531919
0.01523	245806		0.05162	528283
0.01531	245417		0.05171	530505
0.01539	245972		0.05179	529697
0.01547	246167		0.05187	531414
0.01556	247222		0.05195	532626
0.01564	248333		0.05204	533939
0.01572	248722		0.05212	533333
0.01581	248889		0.0522	528081
0.01589	249528		0.05229	531717
0.01598	250028		0.05237	537576
0.01606	250861		0.05245	536263
0.01614	251889		0.05253	534949
0.01622	251722		0.05262	534949
0.01631	252722		0.0527	536869
0.01639	252194		0.05279	535152
0.01648	253611		0.05287	536162
0.01656	254333		0.05296	538081
0.01665	254750		0.05304	539798
0.01674	255417		0.05312	541919
0.01682	255861		0.0532	542424
0.0169	257083		0.05329	538384
0.01699	256750		0.05337	539293
0.01707	258083		0.05345	544646
0.01715	259000		0.05353	542424
0.01724	258278		0.05362	542929
0.01731	258611		0.0537	543939
0.01739	260778		0.05379	544242
0.01748	263361		0.05387	545960
0.01756	260194		0.05396	543838
0.01765	260750		0.05404	547980
0.01773	262083		0.05412	547071
0.01782	262944		0.0542	547576
0.0179	262333		0.05429	549192
0.01798	264417		0.05436	551414
0.01806	264083		0.05445	548182
0.01814	266139		0.05453	552020
0.01822	265389		0.05462	552424
0.0183	265889		0.0547	551313
0.01838	265694		0.05478	556566
0.01847	268361		0.05487	551313
0.01856	268194		0.05495	558182
0.01864	269444		0.05504	555960
0.01872	269222		0.05512	555556
0.01881	269444		0.0552	558990
0.01889	269722		0.05529	557071
0.01898	271750		0.05537	557980
0.01906	272056		0.05546	561818
0.01915	273694		0.05554	559697
0.01923	272528		0.05563	557980
0.01932	273056		0.0557	561515
0.01941	273250		0.05579	558384
0.01949	274944		0.05588	562727
0.01958	275889		0.05596	562727
0.01966	276000		0.05604	559899
0.01974	275722		0.05612	562424
0.01982	276611		0.0562	560202
0.0199	276750		0.05629	560909
0.01999	278722		0.05637	569091
0.02007	278306		0.05645	566768
0.02015	279028		0.05653	564646
0.02023	279361		0.05661	565152
0.02031	279583		0.0567	565960
0.02039	280167		0.05678	569495
0.02047	281528		0.05687	569596
0.02055	281639		0.05695	570505
0.02064	282056		0.05703	567879
0.02072	283806		0.05712	569293
0.02081	283417		0.0572	572020
0.02089	285472		0.05728	571818
0.02097	285278		0.05736	572323
0.02106	285611		0.05744	572626
0.02114	285694		0.05753	573535
0.02123	287139		0.05762	573636
0.02131	287417		0.0577	573131
0.0214	288056		0.05779	575253
0.02149	287750		0.05787	576869
0.02156	289806		0.05795	578586
0.02164	289722		0.05804	574949
0.02174	290028		0.05813	581313
0.02182	290917		0.05821	578788
0.02191	291389		0.05829	578081
0.02199	292500		0.05837	580505
0.02207	292528		0.05846	578384
0.02215	293000		0.05854	584444
0.02223	294389		0.05862	581515
0.02232	293889		0.0587	584040
0.0224	294694		0.05878	588889
0.02248	297167		0.05886	584848
0.02257	294417		0.05895	582727
0.02265	296778		0.05903	586061
0.02273	297222		0.05911	585859
0.02281	297583		0.0592	582727
0.02289	297056		0.05928	589394
0.02297	298750		0.05937	585152
0.02305	298583		0.05945	589293
0.02314	299083		0.05954	591616
0.02323	300111		0.05962	589293
0.02331	301361		0.0597	587980
0.02339	301417		0.05979	591616
0.02347	301778		0.05987	588586
0.02356	303694		0.05995	591919
0.02364	302972		0.06003	591616
0.02373	303056		0.06012	589293
0.02381	304083		0.0602	592323
0.0239	306278		0.06029	591818
0.02398	305222		0.06038	595051
0.02407	307222		0.06046	592121
0.02415	306583		0.06054	594141
0.02424	306944		0.06062	593434
0.02432	307389		0.06071	597273
0.0244	308556		0.06079	598081
0.02449	310250		0.06087	598182
0.02457	308944		0.06096	599798
0.02465	309806		0.06104	600505
0.02474	310056		0.06112	599596
0.02482	310417		0.0612	601919
0.0249	312667		0.06128	600505
0.02499	312222		0.06136	598990
0.02507	311639		0.06145	606667
0.02515	313028		0.06153	599293
0.02524	312639		0.06161	602828
0.02532	314139		0.0617	604242
0.0254	314194		0.06178	603737
0.02548	315500		0.06186	607172
0.02556	315861		0.06194	604141
0.02564	316639		0.06202	607273
0.02572	315806		0.06211	604343
0.02581	317028		0.0622	607172
0.02589	317806		0.06229	604141
0.02598	317806		0.06237	614242
0.02605	319278		0.06246	606061
0.02614	319278		0.06254	610202
0.02623	319556		0.06262	611313
0.02632	320917		0.0627	613838
0.0264	320000		0.06279	613939
0.02648	321333		0.06287	613131
0.02656	322028		0.06295	613030
0.02664	323667		0.06304	611717
0.02672	322194		0.06312	611717
0.02681	323194		0.0632	615859
0.02689	324222		0.06328	616465
0.02697	324000		0.06337	604242
0.02706	324750		0.06345	615657
0.02714	324917		0.06354	611818
0.02723	325306		0.06362	614747
0.02731	325944		0.0637	616869
0.0274	327028		0.06379	619899
0.02749	327806		0.06387	616667
0.02757	328583		0.06395	615859
0.02766	328333		0.06403	617576
0.02774	329083		0.06412	620303
0.02782	329778		0.0642	623232
0.0279	330778		0.06428	617576
0.02799	330667		0.06436	621111
0.02807	332528		0.06445	623131
0.02814	331389		0.06454	621010
0.02822	334556		0.06462	620101
0.02831	332389		0.0647	622222
0.0284	335861		0.06479	625657
0.02848	331583		0.06487	622828
0.02857	334778		0.06495	620404
0.02865	336028		0.06504	621717
0.02873	335361		0.06512	625455
0.02881	337000		0.0652	623535
0.02889	336694		0.06528	623232
0.02897	336806		0.06537	625556
0.02906	336917		0.06545	625556
0.02914	338611		0.06554	627879
0.02922	338194		0.06563	629091
0.02931	339528		0.06571	633333
0.02939	339000		0.06579	630505
0.02948	339944		0.06587	632424
0.02956	341528		0.06596	631111
0.02965	342389		0.06604	634242
0.02973	342278		0.06612	633131
0.02982	342500		0.0662	630000
0.0299	342944		0.06628	625354
0.02999	342694		0.06637	633030
0.03007	343972		0.06645	635152
0.03015	343917		0.06654	641313
0.03023	344500		0.06662	643030
0.03031	345194		0.06671	649899
0.0304	345639		0.06679	650202
0.03049	347250		0.06687	652222
0.03057	347833		0.06695	656869
0.03065	348667		0.06704	653434
0.03073	348167		0.06711	655455
0.03081	349250		0.06719	656465
0.03089	348806		0.06728	660707
0.03097	350056		0.06736	658485
0.03105	350667		0.06745	663939
0.03114	350917		0.06753	662828
0.03122	351833		0.06761	666263
0.03131	352222		0.0677	660101
0.03139	352639		0.06778	657879
0.03147	353250		0.06787	651111
0.03156	354806		0.06795	645657
0.03164	354944		0.06804	639596
0.03172	354806		0.06812	637677
0.03181	356000		0.0682	633030
0.03189	356139		0.0683	634040
0.03198	357056		0.06839	638788
0.03206	357528		0.06847	641010
0.03215	357694		0.06855	644747
0.03224	359556		0.06863	648889
0.03232	358639		0.06871	650101
0.0324	359667		0.06879	656162
0.03248	360250		0.06888	654545
0.03257	360306		0.06896	647475
0.03265	360917		0.06904	646263
0.03274	361944		0.06912	636667
0.03282	362000		0.0692	640808
0.0329	362778		0.06929	634343
0.03298	363667		0.06937	632727
0.03307	362972		0.06945	637374
0.03315	364444		0.06953	642121
0.03323	365056		0.06961	654141
0.03331	365528		0.0697	657576
0.03339	366083		0.06978	665152
0.03347	365444		0.06986	662626
0.03355	366778		0.06995	667778
0.03364	366861		0.07003	658182
0.03372	366889		0.07012	663737
0.03381	367806		0.0702	651717
0.03389	368917		0.07029	648485
0.03397	368306		0.07037	643434
0.03406	370750		0.07045	640808
0.03414	369778		0.07053	645657
0.03423	370611		0.07063	646465
0.03431	371000		0.07072	653131
0.03439	371472		0.07079	659596
0.03447	372667		0.07087	663737
0.03455	373083		0.07096	671313
0.03465	373667		0.07104	667172
0.03474	374139		0.07112	667879
0.03482	374361		0.07121	668485
0.0349	375194		0.07129	657778
0.03498	375917		0.07137	670303
0.03507	376167		0.07145	652323
0.03515	377556		0.07154	648384
0.03523	376917		0.07162	652828
0.03531	377333		0.0717	655455
0.03539	378528		0.07178	654747
0.03547	378250		0.07186	663737
0.03556	379500		0.07194	664646
0.03564	379333		0.07203	672525
0.03572	380083		0.07212	676970
0.03581	380750		0.0722	675253
0.03589	380944		0.07228	669394
0.03597	382500		0.07236	670808
0.03606	382806		0.07245	661010
0.03614	381972		0.07254	661313
0.03622	383722		0.07262	654141
0.03631	384750		0.0727	652828
0.03639	385361		0.07279	656162
0.03647	386000		0.07287	663232
0.03656	385306		0.07296	663030
0.03664	386778		0.07305	673434
0.03672	386972		0.07312	675758
0.03681	387889		0.07321	681919
0.0369	388722		0.07329	682323
0.03699	388722		0.07337	680808
0.03707	388778		0.07346	676162
0.03715	389889		0.07354	675758
0.03723	389667		0.07362	665657
0.03732	391556		0.07371	665051
0.0374	391444		0.07379	662121
0.03748	391583		0.07387	656061
0.03757	392139		0.07396	664949
0.03765	392889		0.07404	668081
0.03773	393750		0.07412	670707
0.03781	394417		0.07421	679697
0.0379	393861		0.07429	684747
0.03798	395083		0.07437	682424
0.03807	394917		0.07446	688283
0.03815	395806		0.07454	684343
0.03823	396694		0.07462	681212
0.03832	396722		0.0747	676162
0.0384	396944		0.07478	666869
0.03848	398028		0.07486	665152
0.03857	397917		0.07495	660707
0.03865	398944		0.07504	665051
0.03873	399611		0.07512	671414
0.03881	399417		0.07521	671919
0.03889	400639		0.07529	680303
0.03897	401250		0.07537	682929
0.03906	401917		0.07545	688889
0.03915	401778		0.07552	689596
0.03924	402889		0.07561	691717
0.03932	403222		0.0757	684646
0.0394	403667		0.07578	677475
0.03948	404167		0.07587	679293
0.03956	404750		0.07595	674242
0.03964	405278		0.07603	666869
0.03973	406194		0.07612	673636
0.03981	406083		0.0762	676162
0.03989	407694		0.07629	674848
0.03997	407611		0.07637	684343
0.04006	407389		0.07646	691616
0.04015	408806		0.07655	690606
0.04023	409361		0.07663	692727
0.04031	409639		0.07671	693737
0.0404	410861		0.07679	692828
0.04049	411389		0.07687	688283
0.04057	411333		0.07695	684444
0.04065	413056		0.07703	681919
0.04074	413000		0.07711	677273
0.04082	413472		0.0772	670303
0.0409	413194		0.07729	678687
0.04099	413694		0.07737	678788
0.04107	414917		0.07745	682828
0.04115	414556		0.07753	686566
0.04124	416083		0.07761	691212
0.04132	416833		0.0777	694444
0.0414	416389		0.07778	698586
0.04148	417000		0.07787	693535
0.04157	417528		0.07795	693333
0.04165	418306		0.07803	687374
0.04173	418611		0.07812	685152
0.04181	419000		0.0782	680909
0.04189	420389		0.07829	678081
0.04197	420417		0.07837	677576
0.04206	420028		0.07845	680909
0.04214	421861		0.07854	690101
0.04222	421111		0.07862	690101
0.04231	422583		0.07871	698182
0.04239	423167		0.07879	704141
0.04247	423500		0.07888	701414
0.04256	423750		0.07896	694141
0.04265	425000		0.07904	702929
0.04273	425361		0.07912	695758
0.04282	425889		0.07921	690202
0.04291	425694		0.0793	684646
0.04299	426417		0.07938	679697
0.04306	427222		0.07946	678687
0.04315	426611		0.07954	681515
0.04324	427917		0.07962	684141
0.04332	428167		0.0797	690606
0.04341	428861		0.07977	696465
0.04349	429306		0.07986	696667
0.04357	429833		0.07994	707475
0.04365	429972		0.08003	706667
0.04372	430278		0.08011	706061
0.0438	430694		0.0802	698182
0.04389	432361		0.08028	693030
0.04397	431694		0.08036	688889
0.04406	433667		0.08045	687980
0.04414	433361		0.08053	683232
0.04422	434083		0.08061	685455
0.04431	434667		0.0807	688283
0.04439	435056		0.08078	690303
0.04447	435361		0.08087	700606
0.04456	436278		0.08095	703434
0.04464	436556		0.08104	709899
0.04473	438611		0.08112	710202
0.04481	438667		0.08121	710808
0.0449	438722		0.08129	705354
0.04499	440083		0.08137	703535
0.04507	440306		0.08146	696869
0.04515	440806		0.08155	690101
0.04523	441639		0.08164	685960
0.04532	441806		0.08171	684040
0.04541	442472		0.08179	685859
0.04549	443306		0.08187	688283
0.04557	444250		0.08196	695758
0.04565	444222		0.08204	701313
0.04574	444472		0.08212	703131
0.04582	444861		0.0822	706667
0.0459	445000		0.08227	710404
0.04599	446194		0.08236	706566
0.04607	446861		0.08244	708788
0.04615	446917		0.08253	700000
0.04623	446583		0.08262	695354
0.04631	447889		0.0827	688788
0.04639	447500		0.08278	685556
0.04647	449444		0.08286	687172
0.04656	449583		0.08295	690101
0.04664	449333		0.08303	689495
0.04672	451333		0.08312	693838
0.04681	450583		0.0832	699495
0.04689	451472		0.08328	711515
0.04697	452194		0.08336	706263
0.04706	453333		0.08345	712727
0.04714	453083		0.08354	706667
0.04722	453306		0.08362	700909
0.0473	453889		0.08371	697778
0.04739	455528		0.08379	695253
0.04749	455667		0.08387	691111
0.04757	455972		0.08395	686465
0.04765	456028		0.08404	689596
0.04774	457278		0.08412	690909
0.04782	458306		0.0842	698990
0.0479	458500		0.08428	698889
0.04798	458222		0.08436	706869
0.04807	458611		0.08445	713131
0.04815	459361		0.08453	709091
0.04823	459944		0.08461	713434
0.04831	460806		0.0847	710000
0.04839	461278		0.08478	704242
0.04848	461750		0.08487	698889
0.04856	460806		0.08495	697374
0.04865	462278		0.08503	686566
0.04873	463389		0.08512	693434
0.04881	463889		0.0852	691717
0.04889	464361		0.08529	697172
0.04898	464694		0.08537	703535
0.04906	465139		0.08545	708384
0.04914	465806		0.08554	712727
0.04923	466361		0.08562	716364
0.04931	466778		0.0857	718283
0.04939	467750		0.08579	712020
0.04948	468444		0.08588	711414
0.04956	468972		0.08596	700606
0.04964	468111		0.08604	699091
0.04973	470417		0.08612	702121
0.04981	469778		0.0862	692727
0.04989	470194		0.08629	690808
0.04997	471000		0.08637	694646
0.05006	472694		0.08645	696768
0.05014	472389		0.08654	706869
0.05022	474444		0.08662	710606
0.05031	473444		0.0867	709596
0.05039	474000		0.08678	713535
0.05047	475083		0.08687	711515
0.05056	475889		0.08695	706667
0.05064	476222		0.08704	706263
0.05073	476028		0.08712	698889
0.05081	477278		0.0872	690404
0.0509	476722		0.08729	698889
0.05098	478611		0.08737	687576
0.05107	479028		0.08745	691717
0.05115	479556		0.08754	695253
0.05124	479583		0.08762	696768
0.05132	479917		0.08769	706768
0.0514	481028		0.08778	711818
0.05148	481111		0.08787	708283
0.05155	480750		0.08795	714848
0.05164	482083		0.08804	709697
0.05173	482028		0.08812	706869
0.05182	482111		0.0882	700909
0.0519	484250		0.08828	699091
0.05198	483444		0.08836	692424
0.05207	484694		0.08844	691818
0.05215	485694		0.08853	690101
0.05223	485639		0.08862	695859
0.05231	486417		0.0887	695253
0.05239	486667		0.08878	702424
0.05247	486389		0.08887	706061
0.05256	487861		0.08895	711313
0.05264	487833		0.08904	710000
0.05272	489139		0.08912	712929
0.05281	489444		0.08921	705455
0.05289	488806		0.0893	705960
0.05298	489694		0.08938	700303
0.05306	490278		0.08946	694242
0.05315	491694		0.08954	691111
0.05324	492333		0.08963	689495
0.05332	491306		0.08971	689697
0.0534	492944		0.08979	690909
0.05349	493083		0.08987	697475
0.05357	494028		0.08996	706162
0.05366	495194		0.09004	705960
0.05374	495806		0.09012	710707
0.05382	495111		0.09021	708586
0.0539	496083		0.09029	704141
0.05398	496444		0.09037	703636
0.05407	497167		0.09045	696768
0.05415	498167		0.09053	693333
0.05423	497833		0.09061	689596
0.05431	498139		0.0907	687879
0.05439	499083		0.09078	685657
0.05447	499722		0.09086	690000
0.05456	500306		0.09095	697172
0.05464	500806		0.09103	699899
0.05472	501250		0.09112	706061
0.05481	501639		0.0912	706768
0.05489	501778		0.09128	706869
0.05497	502694		0.09137	711414
0.05506	503056		0.09145	703232
0.05514	503639		0.09154	705253
0.05522	503694		0.09163	693636
0.05531	503917		0.09172	690000
0.05539	505083		0.0918	688283
0.05548	504694		0.09187	688081
0.05556	504222		0.09195	689394
0.05564	505583		0.09204	692020
0.05572	506333		0.09213	695960
0.0558	507361		0.09221	699596
0.0559	509056		0.09229	704444
0.05599	509583		0.09237	705253
0.05608	510500		0.09245	708586
0.05616	509611		0.09254	704949
0.05624	510389		0.09261	703737
0.05632	509944		0.09269	698990
0.0564	511583		0.09277	692525
0.05648	512111		0.09286	686869
0.05656	512000		0.09295	685859
0.05664	512528		0.09303	675960
0.05672	513556		0.09312	675960
0.0568	513694		0.0932	669495
0.05688	514750		0.09328	667475
0.05697	515444		0.09337	667677
0.05706	516222		0.09345	670101
0.05714	516361		0.09353	671111
0.05722	516583		0.09362	683333
0.05731	517028		0.0937	689899
0.05739	518500		0.0938	689596
0.05748	518611		0.09388	690606
0.05756	518556		0.09396	692020
0.05764	518806		0.09404	691818
0.05773	519528		0.09412	698485
0.05781	520278		0.09421	695657
0.05789	520778		0.0943	685354
0.05798	520917		0.09438	690606
0.05806	522389		0.09446	685758
0.05815	522861		0.09454	693131
0.05824	523417		0.09462	693939
0.05832	523444		0.09471	692929
0.05841	523944		0.09479	694949
0.05849	524611		0.09487	694848
0.05857	525167		0.09495	695152
0.05865	525500		0.09504	694646
0.05874	525833		0.09511	697172
0.05882	526667		0.09519	690202
0.0589	526722		0.09528	692727
0.05898	527778		0.09537	689293
0.05906	527417		0.09545	689293
0.05914	528778		0.09553	687576
0.05922	529167		0.09562	685455
0.0593	529556		0.0957	684646
0.05939	530639		0.09578	686667
0.05947	531056		0.09587	685960
0.05956	531250		0.09595	689192
0.05964	531667		0.09604	685152
0.05973	532500		0.09611	688081
0.05981	532944		0.09619	687475
0.05989	533611		0.09629	688687
0.05997	533722		0.09638	687778
0.06006	533750		0.09646	685354
0.06015	535056		0.09654	685455
0.06023	535611		0.09663	685556
0.06032	536167		0.09671	683636
0.0604	536500		0.09679	685455
0.06049	536944		0.09687	682626
0.06057	537083		0.09695	681818
0.06065	537333		0.09704	683535
0.06073	538278		0.09712	685455
0.06081	538833		0.0972	684848
0.06089	538389		0.09729	684444
0.06097	538417		0.09737	681616
0.06106	539944		0.09745	680202
0.06114	539806		0.09754	682424
0.06123	541389		0.09762	681818
0.06131	541694		0.0977	683131
0.0614	540944		0.09778	681414
0.06148	543278		0.09787	679596
0.06157	543361		0.09795	679192
0.06165	543444		0.09804	683131
0.06173	544444		0.09812	681616
0.06182	544944		0.0982	680101
0.0619	544667		0.09828	679495
0.06198	545361		0.09837	676970
0.06207	545778		0.09845	676465
0.06215	546917		0.09853	682828
0.06224	547444		0.09862	674545
0.06232	548417		0.0987	673636
0.0624	548889		0.09879	675960
0.06249	548750		0.09887	671717
0.06257	548194		0.09895	676667
0.06265	550806		0.09903	674747
0.06273	549639		0.09911	673232
0.06281	551722		0.0992	674343
0.0629	551750		0.09928	678990
0.06298	551750		0.09936	673838
0.06306	552167		0.09945	671414
0.06314	552528		0.09953	676061
0.06322	553250		0.09962	673737
0.06331	553694		0.0997	676364
0.06339	554333		0.09979	676667
0.06348	555194		0.09987	671919
0.06357	555000		0.09996	671313
0.06365	555056		0.10004	672929
0.06374	556694		0.10012	670303
0.06382	557056		0.10021	671818
0.0639	557889		0.10029	671616
0.06399	558389		0.10037	673030
0.06407	558167		0.10045	671616
0.06415	559361		0.10054	672929
0.06423	559111		0.10062	671010
0.06431	559556		0.1007	671818
0.0644	560500		0.10079	669192
0.06448	561222		0.10087	668081
0.06456	561750		0.10095	674848
0.06465	562806		0.10104	667677
0.06474	561917		0.10111	668687
0.06482	562944		0.10119	666970
0.0649	564083		0.10127	667475
0.06498	563278		0.10136	664848
0.06506	564028		0.10145	668687
0.06514	563972		0.10153	665152
0.06522	565333		0.10161	665960
0.06531	565056		0.1017	665960
0.06539	566167		0.10178	665859
0.06547	566694		0.10187	662727
0.06556	567167		0.10195	668788
0.06564	567250		0.10204	665253
0.06572	568139		0.10213	663030
0.06581	567500		0.10221	666061
0.06589	569278		0.10229	662424
0.06598	569722		0.10238	662020
0.06607	571333		0.10246	663131
0.06616	571694		0.10254	661919
0.06624	572139		0.10262	662121
0.06633	571833		0.10271	658485
0.06641	572667		0.10279	660101
0.06649	572778		0.10288	661414
0.06657	573833		0.10296	660303
0.06666	573750		0.10304	657879
0.06674	574222		0.10312	655354
0.06682	574972		0.1032	656667
0.0669	574944		0.10328	659091
0.06698	575611		0.10336	656465
0.06707	576028		0.10345	654949
0.06715	576417		0.10353	656162
0.06723	576556		0.10361	653737
0.06731	578056		0.1037	656364
0.06739	577333		0.10378	655657
0.06747	578306		0.10387	653939
0.06755	578639		0.10395	655051
0.06764	579611		0.10403	653232
0.06772	579278		0.10412	656263
0.06781	580944		0.1042	654242
0.06789	581472		0.10428	653535
0.06798	581278		0.10437	653838
0.06806	581778		0.10445	652323
0.06814	582694		0.10454	654444
0.06822	582472		0.10462	652121
0.06831	584306		0.1047	649697
0.06839	583167		0.10479	656465
0.06847	584139		0.10488	649697
0.06856	584306		0.10496	651313
0.06865	585556		0.10504	652828
0.06874	585722		0.10512	652323
0.06883	586444		0.10521	652121
0.06891	586972		0.10529	654444
0.06899	587500		0.10537	652929
0.06907	587306		0.10545	650505
0.06915	587806		0.10552	648788
0.06924	588222		0.1056	648586
0.06932	588417		0.10569	651717
0.0694	589000		0.10577	647677
0.06948	589083		0.10586	646667
0.06956	589361		0.10595	647677
0.06964	590361		0.10603	644949
0.06972	589778		0.10611	643838
0.06981	591028		0.10619	648283
0.06989	592667		0.10628	646263
0.06997	592306		0.10637	644242
0.07006	593139		0.10645	643838
0.07014	593333		0.10653	642828
0.07023	594139		0.10662	641919
0.07031	594583		0.1067	641717
0.07039	595583		0.10679	641818
0.07047	595667		0.10687	642727
0.07056	596167		0.10696	640000
0.07064	596750		0.10704	640707
0.07072	597278		0.10713	640101
0.07081	597389		0.10721	642626
0.07089	597806		0.1073	637172
0.07098	598722		0.10737	642727
0.07106	599278		0.10746	638485
0.07115	599861		0.10754	639899
0.07124	601250		0.10762	639293
0.07132	601528		0.10771	641616
0.0714	601028		0.10779	641616
0.07148	602278		0.10787	639596
0.07157	602056		0.10795	635859
0.07165	603750		0.10803	636869
0.07174	603694		0.10811	638081
0.07182	604111		0.1082	636364
0.0719	604278		0.10829	640000
0.07198	605278		0.10837	637374
0.07206	605083		0.10845	634242
0.07215	605361		0.10853	634848
0.07223	607167		0.10861	639697
0.07231	607972		0.1087	635354
0.0724	606778		0.10878	634848
0.07248	608111		0.10885	635152
0.07256	609139		0.10894	634141
0.07265	609889		0.10904	631919
0.07273	610167		0.10912	634242
0.07281	610167		0.1092	630909
0.07289	610306		0.10929	630606
0.07297	611750		0.10937	631010
0.07306	611333		0.10945	629596
0.07315	612333		0.10954	629091
0.07323	613528		0.10962	632222
0.07332	613028		0.1097	627172
0.0734	614139		0.10979	630101
0.07348	614389		0.10987	629798
0.07356	613917		0.10995	626869
0.07364	614528		0.11004	627071
0.07372	615750		0.11012	629192
0.07381	615722		0.1102	625051
0.07389	616889		0.11029	626364
0.07397	616833		0.11037	630707
0.07406	617361		0.11046	626061
0.07414	617222		0.11054	629899
0.07423	618944		0.11062	624949
0.07431	619194		0.1107	625253
0.0744	619861		0.11079	626364
0.07449	620000		0.11087	624848
0.07458	620639		0.11095	622828
0.07466	620972		0.11104	624444
0.07474	621722		0.11112	622121
0.07482	621750		0.1112	622626
0.0749	622389		0.11129	622424
0.07498	622222		0.11137	620303
0.07506	623444		0.11145	623131
0.07514	624083		0.11154	621515
0.07523	624972		0.11162	619899
0.07532	625389		0.1117	621616
0.0754	625139		0.11178	622626
0.07548	625750		0.11187	620707
0.07557	626583		0.11194	620909
0.07565	627444		0.11203	618081
0.07573	626917		0.11211	618182
0.07581	627361		0.1122	620000
0.0759	628250		0.11229	615354
0.07598	629111		0.11237	612626
0.07606	629139		0.11246	614848
0.07614	629917		0.11254	616061
0.07622	630278		0.11262	618384
0.07631	630611		0.11271	614343
0.07639	630361		0.11279	615253
0.07648	631806		0.11287	612323
0.07656	631917		0.11296	614545
0.07664	632333		0.11304	618586
0.07673	632500		0.11312	616768
0.07682	633722		0.11321	614747
0.0769	634278		0.11329	612121
0.07699	634750		0.11337	609495
0.07707	634917		0.11346	613535
0.07715	635361		0.11355	610707
0.07723	635944		0.11363	611111
0.07732	637139		0.1137	612424
0.0774	637389		0.11379	609596
0.07749	637417		0.11386	607475
0.07757	637472		0.11394	608485
0.07765	638972		0.11403	609596
0.07773	639167		0.11411	609293
0.07781	639389		0.1142	609091
0.07789	639972		0.11428	603636
0.07797	640667		0.11436	605657
0.07805	640806		0.11445	605253
0.07814	641861		0.11453	606869
0.07822	642056		0.11462	608687
0.07831	642472		0.1147	607273
0.07839	643167		0.11478	601010
0.07847	642056		0.11487	606061
0.07856	643333		0.11495	607475
0.07864	644667		0.11504	606162
0.07873	644306		0.11513	605455
0.07881	644889		0.11522	604040
0.0789	645889		0.1153	603333
0.07898	645944		0.11539	603030
0.07907	646222		0.11547	605455
0.07915	647194		0.11555	601919
0.07923	647667		0.11563	603939
0.07931	647861		0.11571	603232
0.0794	649139		0.11579	604848
0.07949	648278		0.11587	603131
0.07957	649417		0.11595	601212
0.07966	650083		0.11604	600404
0.07974	651139		0.11612	602222
0.07982	650750		0.1162	601515
0.0799	651194		0.11628	602929
0.07998	651750		0.11636	600101
0.08006	652333		0.11644	596869
0.08014	653306		0.11653	594141
0.08022	653111		0.11661	602828
0.0803	653722		0.1167	596970
0.08039	654056		0.11678	597273
0.08047	654639		0.11687	597071
0.08056	655944		0.11695	595960
0.08064	656083		0.11703	595657
0.08072	656278		0.11712	591818
0.0808	657333		0.1172	597273
0.08089	657889		0.11728	591717
0.08097	657750		0.11736	598485
0.08106	658778		0.11745	592323
0.08114	659361		0.11755	590707
0.08122	659833		0.11764	593030
0.0813	660139		0.11771	589091
0.08138	660306		0.11779	591717
0.08148	660972		0.11787	595051
0.08157	661833		0.11796	587576
0.08166	662833		0.11804	591616
0.08174	663000		0.11812	591111
0.08182	663361		0.1182	588182
0.0819	663111		0.11829	589697
0.08199	664833		0.11837	588788
0.08207	665361		0.11845	588788
0.08215	665417		0.11853	588990
0.08223	665444		0.11861	587374
0.08232	666556		0.1187	585960
0.0824	665556		0.11878	589091
0.08249	667111		0.11887	588889
0.08257	667722		0.11895	588384
0.08264	667528		0.11903	586667
0.08272	668556		0.11911	586364
0.08281	669361		0.1192	586465
0.08289	667972		0.11928	587172
0.08298	670278		0.11937	587475
0.08306	670194		0.11945	587374
0.08314	670778		0.11953	585657
0.08322	671833		0.11962	586465
0.08331	671306		0.1197	585758
0.08339	672111		0.11978	585758
0.08347	671861		0.11987	584949
0.08356	672944		0.11995	585354
0.08364	673250		0.12004	584848
0.08373	674556		0.12013	583838
0.08382	674194		0.1202	582828
0.0839	674389		0.12029	584242
0.08399	675500		0.12037	582727
0.08407	676611		0.12045	582020
0.08415	676361		0.12054	578788
0.08423	676917		0.12062	578586
0.08432	679139		0.1207	581414
0.0844	678861		0.12079	580707
0.08448	679111		0.12087	576768
0.08456	679000		0.12096	573636
0.08465	680306		0.12104	577273
0.08473	679694		0.12112	578586
0.08481	679917		0.12121	576263
0.08489	681000		0.12129	576768
0.08498	681167		0.12137	578485
0.08506	681694		0.12146	577071
0.08515	683611		0.12154	576162
0.08524	683139		0.12162	573737
0.08532	683944		0.12169	573333
0.0854	684306		0.12178	574848
0.08548	684500		0.12187	572525
0.08557	685389		0.12195	576970
0.08565	686500		0.12204	573939
0.08572	686139		0.12213	571919
0.0858	686667		0.1222	573030
0.08589	686444		0.12229	575253
0.08598	687917		0.12237	572020
0.08607	688306		0.12245	574949
0.08615	689139		0.12254	571616
0.08623	689667		0.12262	573939
0.08632	689528		0.1227	573131
0.0864	690083		0.12279	573636
0.08648	690028		0.12287	570606
0.08656	690833		0.12295	571515
0.08664	691306		0.12304	571212
0.08672	692111		0.12312	575051
0.08681	691417		0.12321	571515
0.08689	693306		0.12329	572929
0.08698	692889		0.12338	568283
0.08707	694306		0.12346	571414
0.08715	694722		0.12355	568283
0.08724	695694		0.12363	570808
0.08732	695083		0.12371	571313
0.0874	696083		0.12379	570202
0.08749	695778		0.12387	567778
0.08757	696750		0.12395	567374
0.08765	697139		0.12403	565152
0.08773	697583		0.12412	569192
0.08782	698000		0.12421	567273
0.0879	698472		0.12429	561010
0.08799	698528		0.12437	566869
0.08807	699639		0.12445	561919
0.08815	699528		0.12454	561818
0.08824	699917		0.12462	567677
0.08832	700111		0.1247	564343
0.0884	702111		0.12478	561111
0.08848	702389		0.12486	561919
0.08856	701889		0.12495	563434
0.08864	703194		0.12503	562929
0.08872	702917		0.12512	564949
0.08881	703111		0.1252	558788
0.08889	704944		0.12528	560505
0.08897	705306		0.12537	559596
0.08906	706000		0.12545	564040
0.08914	706222		0.12554	559899
0.08923	707250		0.12562	565657
0.08931	707028		0.1257	559192
0.08939	707528		0.12579	556364
0.08948	707889		0.12587	559798
0.08956	709500		0.12595	556566
0.08965	708972		0.12604	563535
0.08974	710944		0.12613	558990
0.08982	709250		0.12621	556162
0.0899	710333		0.12629	557576
0.08998	710694		0.12637	560707
0.09007	711417		0.12645	557980
0.09015	712389		0.12654	558889
0.09024	713083		0.12662	556869
0.09032	712250		0.1267	559091
0.0904	713750		0.12678	558081
0.09048	711889		0.12686	559899
0.09056	714194		0.12695	554646
0.09064	714111		0.12703	558384
0.09072	715667		0.12711	554848
0.0908	715917		0.1272	555758
0.09089	714861		0.12728	557475
0.09097	716389		0.12737	554141
0.09105	716556		0.12745	551919
0.09114	717889		0.12753	554343
0.09122	718583		0.12762	552121
0.09131	717806		0.1277	548485
0.09139	720222		0.12778	553838
0.09147	718389		0.12787	551111
0.09156	719861		0.12795	549596
0.09164	720028		0.12804	549293
0.09173	720806		0.12812	552727
0.09182	722167		0.1282	550707
0.09191	721833		0.12829	553535
0.09198	723083		0.12839	546465
0.09207	722889		0.12847	549798
0.09216	723361		0.12854	550101
0.09224	723861		0.12862	548586
0.09232	725389		0.1287	550202
0.0924	725139		0.12879	546364
0.09249	725778		0.12887	543434
0.09257	725528		0.12894	545556
0.09265	727417		0.12902	546566
0.09274	727444		0.12911	545859
0.09282	727694		0.12919	545758
0.0929	727806		0.12928	542727
0.09298	727944		0.12936	548182
0.09306	728694		0.12945	544545
0.09314	728917		0.12953	546667
0.09322	728361		0.12961	541616
0.0933	729306		0.1297	545152
0.09339	730083		0.12978	544444
0.09347	730583		0.12987	547273
0.09356	730528		0.12995	544040
0.09364	731083		0.13004	544444
0.09372	732083		0.13012	543030
0.09381	732306		0.13019	544444
0.09389	733222		0.13028	545354
0.09398	733500		0.13037	544545
0.09406	733778		0.13045	543434
0.09414	733444		0.13054	541414
0.09422	734556		0.13063	540404
0.09431	734444		0.13071	542121
0.0944	736611		0.13079	541111
0.09449	735833		0.13087	543030
0.09457	736417		0.13095	541010
0.09465	736833		0.13104	541717
0.09474	738528		0.13112	540202
0.09482	738861		0.1312	541313
0.0949	738750		0.13129	542121
0.09498	737556		0.13137	544848
0.09507	739917		0.13145	538485
0.09515	740028		0.13153	538384
0.09523	740889		0.13161	537374
0.09532	741556		0.13169	538081
0.0954	741472		0.13178	537475
0.09549	742000		0.13186	540303
0.09557	742889		0.13195	537879
0.09565	742972		0.13203	536566
0.09573	742389		0.13212	534646
0.09581	743528		0.1322	534242
0.0959	743917		0.13229	536061
0.09598	744611		0.13237	537475
0.09607	744861		0.13245	533030
0.09615	745611		0.13254	536566
0.09623	746028		0.13262	533535
0.09631	746806		0.13271	532323
0.0964	746667		0.13279	535253
0.09648	746167		0.13287	534848
0.09656	748806		0.13295	531313
0.09664	748639		0.13304	534545
0.09673	748972		0.13312	531313
0.09681	750222		0.1332	536667
0.0969	749806		0.13328	535455
0.09698	749639		0.13337	530404
0.09706	750722		0.13345	531919
0.09714	751278		0.13353	536162
0.09723	752944		0.13362	530202
0.09731	751167		0.1337	532727
0.09739	752833		0.13379	528384
0.09747	753861		0.13387	531111
0.09756	753306		0.13395	536566
0.09765	753694		0.13404	529495
0.09774	755389		0.13412	529899
0.09782	756306		0.1342	528283
0.09791	754778		0.13429	530000
0.09799	755917		0.13437	533434
0.09807	756389		0.13445	531414
0.09816	757528		0.13452	531616
0.09824	756833		0.1346	528586
0.09832	758472		0.1347	531010
0.09839	756917		0.13479	528687
0.09847	758694		0.13487	525960
0.09856	757389		0.13496	527172
0.09864	760639		0.13504	524141
0.09873	759917		0.13512	527879
0.09881	761000		0.1352	527677
0.09889	761111		0.13528	528182
0.09898	761472		0.13536	524747
0.09906	762250		0.13545	525354
0.09914	761472		0.13554	524747
0.09922	763028		0.13562	527475
0.0993	764194		0.1357	526667
0.09939	764028		0.13579	522525
0.09948	765306		0.13587	524646
0.09956	765333		0.13596	527475
0.09964	764694		0.13604	524848
0.09972	766639		0.13613	522727
0.09981	766861		0.13621	523434
0.0999	767361		0.1363	520303
0.09999	766389		0.13637	521616
0.10007	768111		0.13646	521818
0.10016	768361		0.13654	519798
0.10024	769278		0.13662	518889
0.10032	768722		0.13671	521414
0.1004	769389		0.13679	519495
0.10049	769806		0.13688	521010
0.10057	770056		0.13695	521616
0.10065	770611		0.13704	518283
0.10074	770722		0.13712	521616
0.10082	771556		0.1372	522323
0.1009	772167		0.13729	518384
0.10098	771306		0.13737	523434
0.10106	772056		0.13745	521010
0.10115	772806		0.13753	519596
0.10123	773639		0.13762	520707
0.10131	773861		0.1377	519495
0.10139	774111		0.13778	522121
0.10147	776000		0.13786	521515
0.10156	775278		0.13795	519697
0.10164	776111		0.13803	521212
0.10172	777139		0.13812	521010
0.10181	776028		0.1382	517980
0.10189	777667		0.13828	519495
0.10197	778083		0.13837	518081
0.10206	778833		0.13845	520606
0.10214	779667		0.13854	516566
0.10223	780444		0.13862	518081
0.10231	779361		0.13871	515455
0.10239	780528		0.13879	518182
0.10248	781972		0.13887	515556
0.10256	782111		0.13896	516263
0.10264	783028		0.13904	519192
0.10273	784000		0.13913	517677
0.10282	783028		0.13921	514343
0.10291	784611		0.13929	514444
0.10299	785833		0.13937	517273
0.10307	785500		0.13945	510505
0.10315	784972		0.13953	516768
0.10324	786528		0.13961	510707
0.10332	786028		0.13969	515455
0.1034	786306		0.13978	511818
0.10348	787889		0.13986	514949
0.10355	787694		0.13994	506566
0.10363	788167		0.14003	511919
0.10372	788222		0.14011	510303
0.1038	788250		0.1402	514949
0.10389	788667		0.14028	510303
0.10397	790417		0.14037	512828
0.10406	789417		0.14045	511313
0.10414	791750		0.14054	511616
0.10422	790056		0.14062	514949
0.10431	791806		0.14071	513333
0.10439	791972		0.14079	511010
0.10447	793194		0.14087	512323
0.10456	792472		0.14095	510505
0.10464	793944		0.14104	512727
0.10473	793444		0.14114	511717
0.10481	796139		0.14121	513030
0.1049	795778		0.14129	507273
0.10499	794417		0.14137	514949
0.10507	795806		0.14146	506162
0.10515	796306		0.14154	512727
0.10524	795972		0.14162	508384
0.10532	795056		0.14171	511010
0.1054	796167		0.14179	503838
0.10549	794111		0.14187	511414
0.10557	798472		0.14195	507879
0.10565	799667		0.14204	509091
0.10574	799528		0.14211	508889
0.10582	799917		0.14219	507677
0.1059	799250		0.14228	509697
0.10598	798361		0.14236	508586
0.10606	800778		0.14244	507677
0.10614	801083		0.14253	508586
0.10622	801889		0.14261	507879
0.10631	803083		0.1427	504545
0.10639	802528		0.14278	508384
0.10648	803306		0.14287	505758
0.10656	803917		0.14295	505960
0.10664	804500		0.14302	505152
0.10673	805583		0.14311	504242
0.10681	806222		0.1432	503434
0.10689	805528		0.14329	502525
0.10698	806556		0.14337	505253
0.10706	807639		0.14346	502121
0.10715	808139		0.14354	503434
0.10724	808028		0.14362	509192
0.10732	808333		0.1437	503333
0.1074	808361		0.14379	502828
0.10748	809417		0.14387	506566
0.10756	809944		0.14395	500202
0.10764	809944		0.14404	500606
0.10772	810389		0.14412	505354
0.10781	810972		0.14421	500606
0.10789	811306		0.14429	503939
0.10797	812000		0.14437	498384
0.10806	811222		0.14446	501010
0.10814	812972		0.14454	503838
0.10823	813583		0.14462	501313
0.10831	813750		0.1447	501212
0.1084	813694		0.14479	504040
0.10848	815056		0.14487	498081
0.10856	814472		0.14495	507172
0.10864	815667		0.14504	504545
0.10872	815417		0.14512	504242
0.10881	816417		0.1452	502727
0.10889	817000		0.14528	504848
0.10897	817444		0.14536	500303
0.10906	817083		0.14545	504242
0.10914	818306		0.14554	501010
0.10922	818278		0.14563	498889
0.10931	819889		0.14571	502222
0.10939	820639		0.14579	495556
0.10948	820361		0.14587	500505
0.10956	820306		0.14595	500404
0.10965	821694		0.14604	497778
0.10973	821278		0.14612	497374
0.10981	821722		0.1462	493939
0.10989	822083		0.14629	502323
0.10997	822778		0.14637	499394
0.11006	823444		0.14645	499192
0.11014	824028		0.14654	497172
0.11022	824667		0.14662	494646
0.11031	824306		0.14671	493434
0.1104	825333		0.14679	497071
0.11048	825972		0.14688	494242
0.11057	826389		0.14696	496465
0.11065	826694		0.14704	489697
0.11074	826806		0.14713	490606
0.11082	827667		0.1472	496970
0.1109	828917		0.14728	493737
0.11099	827972		0.14737	493434
0.11106	828556		0.14745	494242
0.11114	828806		0.14754	492424
0.11123	829278		0.14762	495556
0.11132	830306		0.14769	492424
0.1114	829972		0.14778	493030
0.11149	831389		0.14787	493333
0.11157	832222		0.14794	493636
0.11165	832333		0.14803	493030
0.11173	832500		0.14811	497475
0.11182	832694		0.14819	490606
0.1119	833083		0.14828	492929
0.11198	834500		0.14836	493434
0.11206	833917		0.14845	491414
0.11214	834444		0.14853	493737
0.11222	834472		0.14862	488889
0.11231	836167		0.1487	493838
0.11239	835528		0.14879	490707
[truncated: 42,765 more rows]

## Sheet: Supplementary Fig. 1c
Strain	Stress (Pa)	Strain	Stress (Pa)	Strain	Stress (Pa)	Strain	Stress (Pa)	Strain	Stress (Pa)
-0.000250667	222.222	-0.00362	-2537.04	-0.01896	-1259.26	-0.03534	-462.963	-0.10257	-259.259
-0.000249333	222.222	-0.00362	-1518.52	-0.01896	-592.593	--	-481.481	-0.10257	-148.148
-0.000212	-444.444	-0.00357	-870.37	-0.01891	-814.815	-0.03529	129.63	-0.10252	351.852
-9.86667e-05	666.667	-0.00345	-2148.15	-0.01879	-740.741	-0.03517	-1092.59	-0.10239	370.37
0.000141333	1018.52	-0.0032	-648.148	-0.01853	-222.222	-0.03491	-148.148	-0.10211	314.815
0.00028	-388.889	-0.00305	-6962.96	-0.01838	-2055.56	-0.03478	10851.9	-0.10195	4796.3
0.000342667	-6314.81	-0.00299	-5666.67	-0.01832	-7444.44	-0.03472	-6851.85	-0.10189	-7333.33
0.000669333	9814.81	-0.00268	8000	-0.01799	9092.59	-0.03434	351.852	-0.10155	7148.15
0.0014	-648.148	-0.00192	-6074.07	-0.01723	-3592.59	-0.0336	6037.04	-0.10079	962.963
0.00229	-2666.67	-0.00101	-1314.81	-0.01634	-4148.15	-0.03273	-6777.78	-0.09989	-5203.7
0.00305	5500	-0.000268771	2814.81	-0.0156	3351.85	-0.03199	462.963	-0.09916	3500
0.00364	-1111.11	0.000300562	-4888.89	-0.01502	-4037.04	-0.03141	2296.3	-0.0986	-1074.07
0.00413	1462.96	0.000791229	611.111	-0.01453	-1000	-0.03092	-4037.04	-0.09811	-1685.19
0.00461	4462.96	0.00127	1203.7	-0.01406	1907.41	-0.03045	1981.48	-0.09764	2888.89
0.00509	-259.259	0.00175	-3166.67	-0.01358	-3518.52	-0.02997	92.5926	-0.09717	-666.667
0.00556	2944.44	0.00222	1351.85	-0.01311	-888.889	-0.0295	-2425.93	-0.09668	-944.444
0.00604	3777.78	0.00271	888.889	-0.01261	277.778	-0.029	1259.26	-0.09618	1444.44
0.00654	1925.93	0.00321	-1666.67	-0.01211	-2000	-0.0285	-444.444	-0.09567	-1185.19
0.00704	4185.19	0.00371	1907.41	-0.01161	92.5926	-0.02799	-1037.04	-0.09517	296.296
0.00753	3907.41	0.00422	518.519	-0.01111	592.593	-0.02749	1518.52	-0.09466	1703.7
0.00805	3055.56	0.00474	-222.222	-0.01059	-1759.26	-0.02697	-1111.11	-0.09415	-629.63
0.00856	5111.11	0.00523	1722.22	-0.01009	-444.444	-0.02647	-629.63	-0.09365	481.481
0.00907	4611.11	0.00574	925.926	-0.00959	-55.5556	-0.02597	629.63	-0.09315	388.889
0.00957	4074.07	0.00624	925.926	-0.00909	-592.593	-0.02547	-888.889	-0.09265	-351.852
0.01007	5370.37	0.00674	2666.67	-0.00859	537.037	-0.02497	55.5556	-0.09215	1092.59
0.01057	5370.37	0.00725	1240.74	-0.00808	-666.667	-0.02446	555.556	-0.09164	314.815
0.01107	5740.74	0.00774	2407.41	-0.00757	-314.815	-0.02396	-685.185	-0.09114	-537.037
0.01155	6074.07	0.00822	2611.11	-0.00709	259.259	-0.02348	-259.259	-0.09066	351.852
0.01205	6388.89	0.00871	2907.41	-0.00659	0	-0.02298	111.111	-0.09017	388.889
0.01256	6703.7	0.00923	3203.7	-0.00609	-185.185	-0.02247	-222.222	-0.08965	-129.63
0.01306	6814.81	0.00973	2962.96	-0.0056	833.333	-0.02198	74.0741	-0.08916	444.444
0.01355	8000	0.01021	3074.07	-0.00512	-111.111	-0.02148	-92.5926	-0.08867	-18.5185
0.01405	7574.07	0.01072	4166.67	-0.00461	277.778	-0.02098	240.741	-0.08816	314.815
0.01457	8185.19	0.01124	4129.63	-0.00409	796.296	-0.02046	-222.222	-0.08764	-37.037
0.01509	8944.44	0.01177	4666.67	-0.00357	333.333	-0.01995	-92.5926	-0.08713	277.778
0.01561	9018.52	0.01229	4925.93	-0.00304	907.407	-0.01944	518.519	-0.08661	-92.5926
0.01613	9351.85	0.0128	4740.74	-0.00253	777.778	-0.01893	18.5185	-0.08611	240.741
0.01661	10092.6	0.01327	5888.89	-0.00206	740.741	-0.01845	648.148	-0.08563	351.852
0.0171	10407.4	0.01376	5518.52	-0.00157	685.185	-0.01795	166.667	-0.08513	925.926
0.01757	10963	0.01425	5777.78	-0.00108	629.63	-0.01746	537.037	-0.08465	37.037
0.01806	11370.4	0.01474	6333.33	-0.000593315	962.963	-0.01698	111.111	-0.08417	129.63
0.01855	11222.2	0.01522	7203.7	-0.000114648	1277.78	-0.0165	314.815	-0.08368	203.704
0.01904	12537	0.0157	6592.59	0.000373352	981.481	-0.016	1203.7	-0.08319	962.963
0.01956	12611.1	0.01622	7407.41	0.000901352	1000	-0.01547	611.111	-0.08267	518.519
0.02009	13592.6	0.01675	8092.59	0.00143	1240.74	-0.01496	370.37	-0.08214	796.296
0.02063	13963	0.01728	7740.74	0.00195	1148.15	-0.01443	111.111	-0.08161	314.815
0.02112	14240.7	0.01779	8388.89	0.00246	1574.07	-0.01393	629.63	-0.0811	370.37
0.02162	14944.4	0.0183	9333.33	0.00297	1611.11	-0.01342	574.074	-0.0806	759.259
0.02209	15648.1	0.01877	8962.96	0.00345	1425.93	-0.01295	703.704	-0.08012	888.889
0.02254	16092.6	0.01922	9759.26	0.00391	2148.15	-0.01249	1148.15	-0.07966	740.741
0.02302	16592.6	0.0197	11129.6	0.00438	1629.63	-0.01201	518.519	-0.07919	981.481
0.02353	17277.8	0.0202	10407.4	0.00487	2166.67	-0.0115	1018.52	-0.07868	1074.07
0.02405	17611.1	0.02072	10759.3	0.00539	2166.67	-0.01097	666.667	-0.07817	574.074
0.02457	18592.6	0.02124	12000	0.00591	2555.56	-0.01045	1296.3	-0.07765	629.63
0.02509	18814.8	0.02174	11370.4	0.00643	2407.41	-0.00995	481.481	-0.07713	462.963
0.0256	19944.4	0.02225	12148.1	0.00695	2314.81	-0.00944	611.111	-0.07662	814.815
0.02612	20185.2	0.02279	13222.2	0.00748	2462.96	-0.00892	1166.67	-0.0761	814.815
0.02663	20388.9	0.02331	13351.9	0.00797	3037.04	-0.00842	925.926	-0.07561	629.63
0.02712	21722.2	0.02379	14685.2	0.00845	3166.67	-0.00793	629.63	-0.07511	648.148
0.02761	22259.3	0.02428	14370.4	0.00894	2759.26	-0.00744	1333.33	-0.07462	592.593
0.02806	23037	0.02473	14925.9	0.0094	3462.96	-0.00698	1166.67	-0.07417	1296.3
0.02854	23814.8	0.02522	15259.3	0.0099	3370.37	-0.00649	814.815	-0.07367	277.778
0.02905	23944.4	0.02573	15666.7	0.01041	4111.11	-0.00598	1370.37	-0.07316	518.519
0.02957	24574.1	0.02624	16777.8	0.01092	3592.59	-0.00547	1314.81	-0.07265	1222.22
0.03008	26037	0.02674	17555.6	0.01142	3925.93	-0.00497	1222.22	-0.07215	944.444
0.0306	26500	0.02726	18000	0.01194	3481.48	-0.00443	1240.74	-0.07163	1259.26
0.0311	26851.9	0.02778	18277.8	0.01245	3870.37	-0.00392	1574.07	-0.07111	777.778
0.03159	27555.6	0.02827	19074.1	0.01294	4555.56	-0.00343	1555.56	-0.07063	1037.04
0.03207	28537	0.02875	19555.6	0.01343	5111.11	-0.00296	1555.56	-0.07015	1407.41
0.03257	29444.4	0.02924	20185.2	0.01392	4314.81	-0.00247	1925.93	-0.06965	1296.3
0.03308	29796.3	0.02974	20648.1	0.01441	5166.67	-0.00198	1870.37	-0.06915	574.074
0.03357	30537	0.03023	21574.1	0.01489	4870.37	-0.00149	1740.74	-0.06865	574.074
0.03407	32166.7	0.03074	22129.6	0.0154	5629.63	-0.000974517	1925.93	-0.06815	833.333
0.03457	32203.7	0.03125	22222.2	0.01592	5555.56	-0.000461184	2240.74	-0.06764	1351.85
0.03507	33407.4	0.03174	24018.5	0.01641	6111.11	3.08162e-05	1462.96	-0.06715	1925.93
0.03557	34463	0.03225	24463	0.01692	5518.52	0.000530816	2314.81	-0.06665	1444.44
0.03608	35351.9	0.03275	24777.8	0.01742	6388.89	0.00104	2185.19	-0.06615	925.926
0.03658	36518.5	0.03325	26296.3	0.01793	6037.04	0.00155	2074.07	-0.06565	925.926
0.03709	37314.8	0.03375	26296.3	0.01844	6648.15	0.00205	2092.59	-0.06513	1388.89
0.03761	37907.4	0.03427	27148.1	0.01895	6981.48	0.00256	2425.93	-0.06461	1703.7
0.03812	38259.3	0.03478	28111.1	0.01947	6962.96	0.00308	2555.56	-0.06409	1592.59
0.03862	39333.3	0.03528	29148.1	0.01997	7425.93	0.00359	2777.78	-0.06361	1203.7
0.03909	40963	0.03576	29629.6	0.02044	7351.85	0.00406	2166.67	-0.06313	1574.07
0.03958	41463	0.03627	30518.5	0.02094	7740.74	0.00455	2351.85	-0.06263	1462.96
0.04008	41963	0.03677	30685.2	0.02143	8481.48	0.00505	2333.33	-0.06213	1055.56
0.04056	43629.6	0.03724	32314.8	0.02191	8685.19	0.00552	2611.11	-0.06166	1222.22
0.04104	44333.3	0.03771	32907.4	0.0224	9129.63	0.006	3296.3	-0.06118	1500
0.04155	45203.7	0.03822	33685.2	0.0229	9574.07	0.00651	2851.85	-0.06067	1740.74
0.04207	46425.9	0.03874	34722.2	0.02341	9388.89	0.00703	2259.26	-0.06015	1203.7
0.0426	47574.1	0.03927	35129.6	0.02393	9777.78	0.00756	2666.67	-0.05963	1759.26
0.04312	48092.6	0.03978	36388.9	0.02445	10518.5	0.00807	3462.96	-0.05911	1537.04
0.04362	49055.6	0.04029	37592.6	0.02496	10444.4	0.00857	3444.44	-0.05861	1740.74
0.0441	50685.2	0.04078	37814.8	0.02545	10981.5	0.00905	3111.11	-0.05813	1962.96
0.04459	51444.4	0.04127	38925.9	0.02594	11185.2	0.00955	3018.52	-0.05763	1351.85
0.04508	52444.4	0.04174	39500	0.02642	11666.7	0.01004	3129.63	-0.05714	1537.04
0.04556	53333.3	0.04221	41222.2	0.0269	12055.6	0.01052	3444.44	-0.05666	1870.37
0.04605	54463	0.04271	41851.9	0.02739	12574.1	0.01101	3611.11	-0.05617	2277.78
0.04654	55481.5	0.04321	42407.4	0.0279	13129.6	0.01152	3537.04	-0.05567	2000
0.04706	56740.7	0.04374	43555.6	0.02842	13666.7	0.01203	3388.89	-0.05515	1240.74
0.04758	58296.3	0.04426	44888.9	0.02893	13592.6	0.01255	3500	-0.05464	1518.52
0.04809	59055.6	0.04477	45500	0.02944	14851.9	0.01306	3814.81	-0.05415	2037.04
0.04863	60055.6	0.0453	46907.4	0.02996	14907.4	0.01358	3814.81	-0.05362	1592.59
0.04915	61148.1	0.04581	47907.4	0.03047	15111.1	0.01408	3648.15	-0.05309	1703.7
0.0496	62703.7	0.04626	48444.4	0.03093	16166.7	0.01454	4296.3	-0.05263	2092.59
0.05004	63870.4	0.0467	49537	0.03137	17129.6	0.01499	3962.96	-0.05218	1925.93
0.05052	65092.6	0.04719	51314.8	0.03187	17259.3	0.01549	4629.63	-0.05168	2333.33
0.05103	65981.5	0.0477	51907.4	0.03238	17277.8	0.01601	4314.81	-0.05117	2203.7
0.05154	66740.7	0.04821	53351.9	0.03289	18240.7	0.01651	4814.81	-0.05067	2333.33
0.05205	68259.3	0.04872	54814.8	0.03341	18888.9	0.01702	5092.59	-0.05015	1740.74
0.05257	70314.8	0.04924	55314.8	0.03392	19500	0.01754	4740.74	-0.04964	2277.78
0.0531	71592.6	0.04978	55925.9	0.03445	19870.4	0.01807	4759.26	-0.04913	2611.11
0.05362	72351.9	0.05031	57925.9	0.03497	21500	0.01859	5129.63	-0.04861	1944.44
0.05412	73796.3	0.05079	59481.5	0.03546	21037	0.01907	5000	-0.04811	2018.52
0.05461	75111.1	0.05127	59777.8	0.03594	21629.6	0.01955	5518.52	-0.04762	2462.96
0.05509	75981.5	0.05174	61166.7	0.03642	22925.9	0.02004	6000	-0.04714	1666.67
0.05556	77944.4	0.05222	62222.2	0.03689	23370.4	0.02051	5333.33	-0.04666	2240.74
0.05605	79148.1	0.05272	63277.8	0.0374	24500	0.02101	5981.48	-0.04616	2314.81
0.05656	80407.4	0.05324	65574.1	0.03793	24629.6	0.02153	5537.04	-0.04566	2092.59
0.05706	81888.9	0.05373	66888.9	0.03841	25740.7	0.02202	6018.52	-0.04517	2314.81
0.05758	83870.4	0.05425	66814.8	0.03892	26222.2	0.02254	6148.15	-0.04466	2240.74
0.05809	84407.4	0.05476	69037	0.03942	26833.3	0.02304	6296.3	-0.04414	1629.63
0.05858	85759.3	0.05524	70037	0.03991	27703.7	0.02353	6370.37	-0.04365	2629.63
0.05906	87537	0.05574	70870.4	0.04041	28796.3	0.02403	6722.22	-0.04315	2351.85
0.05957	89444.4	0.05625	72981.5	0.04091	29833.3	0.02455	6537.04	-0.04262	2407.41
0.06008	90092.6	0.05676	74537	0.04142	30648.1	0.02507	7444.44	-0.04211	2462.96
0.06058	91333.3	0.05726	75129.6	0.04193	31518.5	0.02557	7277.78	-0.04162	2037.04
0.06107	93074.1	0.05775	76648.1	0.04243	31388.9	0.02604	7425.93	-0.04115	3185.19
0.06157	94796.3	0.05824	77796.3	0.04293	33481.5	0.02653	7907.41	-0.04065	3277.78
0.0621	96500	0.05876	79296.3	0.04345	34296.3	0.02705	7500	-0.04012	2759.26
0.0626	97796.3	0.05927	81259.3	0.04394	35166.7	0.02756	7462.96	-0.03963	2814.81
0.06309	98722.2	0.05977	82240.7	0.04444	36240.7	0.02806	8240.74	-0.03913	2907.41
0.06358	100296	0.06025	83925.9	0.04492	37018.5	0.02853	8407.41	-0.03865	3296.3
0.06407	102333	0.06074	85166.7	0.04541	37796.3	0.02902	8370.37	-0.03816	3203.7
0.06457	104019	0.06124	86500	0.04592	39370.4	0.02952	8833.33	-0.03765	3333.33
0.06511	105389	0.06178	87537	0.04645	40000	0.03006	8944.44	-0.03711	2500
0.06563	106519	0.06229	89463	0.04696	41185.2	0.03058	9018.52	-0.03659	2981.48
0.06611	108352	0.06277	91444.4	0.04744	42611.1	0.03107	9333.33	-0.03612	2814.81
0.06658	109759	0.06325	92148.1	0.04792	43185.2	0.03155	10037	-0.03564	3314.81
0.06708	110796	0.06376	93370.4	0.04844	44259.3	0.03206	9870.37	-0.03513	3092.59
0.06757	112648	0.06426	95592.6	0.04893	45407.4	0.03255	10407.4	-0.03463	2962.96
0.06806	114926	0.06474	96777.8	0.04941	46222.2	0.03302	10685.2	-0.03415	3611.11
0.06855	115870	0.06522	97703.7	0.04989	47777.8	0.0335	10888.9	-0.03367	3370.37
0.06906	117852	0.06573	100278	0.0504	49611.1	0.03401	11537	-0.03316	2944.44
0.06958	119037	0.06625	101556	0.05092	50314.8	0.03454	11777.8	-0.03265	3000
0.07009	121204	0.06677	102630	0.05144	51111.1	0.03507	11814.8	-0.03212	3314.81
0.07062	123167	0.06729	104870	0.05197	52259.3	0.03559	12333.3	-0.03159	3537.04
0.07114	124722	0.0678	106296	0.05248	54092.6	0.03611	12259.3	-0.03107	3685.19
0.07162	125704	0.06828	107926	0.05296	55074.1	0.03659	12407.4	-0.03059	3518.52
0.07208	127315	0.06875	109185	0.05342	56407.4	0.03705	13259.3	-0.03013	3629.63
0.07255	128722	0.06922	110926	0.05389	57648.1	0.03752	13222.2	-0.02967	3685.19
0.07304	131111	0.06972	112204	0.05439	58925.9	0.038	13407.4	-0.02919	4111.11
0.07355	133130	0.07023	114130	0.0549	60129.6	0.03851	14592.6	-0.02867	3851.85
0.07407	134574	0.07074	116296	0.05541	61259.3	0.03903	14425.9	-0.02815	3481.48
0.07459	136463	0.07126	117870	0.05593	62351.9	0.03954	15018.5	-0.02763	3944.44
0.07509	138444	0.07176	119204	0.05643	64740.7	0.04004	15888.9	-0.02713	4407.41
0.07561	140204	0.07228	121389	0.05696	65703.7	0.04056	16018.5	-0.02661	4018.52
0.07614	142148	0.0728	123481	0.05749	66925.9	0.0411	16388.9	-0.02608	3574.07
0.07664	143907	0.07331	125037	0.05799	68314.8	0.04161	16777.8	-0.02559	4092.59
0.0771	145370	0.07377	126815	0.05845	69111.1	0.04206	17240.7	-0.02515	4907.41
0.07755	147019	0.07424	128000	0.0589	71185.2	0.04251	18222.2	-0.02469	4537.04
0.07804	148889	0.07472	129426	0.05939	72537	0.043	18666.7	-0.02419	4296.3
0.07855	150981	0.07522	131796	0.05989	73963	0.0435	19166.7	-0.02367	4611.11
0.07907	152593	0.07573	133556	0.06041	75370.4	0.04403	19703.7	-0.02314	4333.33
0.07957	154704	0.07624	135370	0.06091	76796.3	0.04454	19537	-0.02263	4722.22
0.08008	156685	0.07674	137278	0.06142	78037	0.04506	20648.1	-0.02212	4777.78
0.08059	158167	0.07725	139204	0.06193	80222.2	0.04557	21500	-0.02162	4666.67
0.08111	160519	0.07778	141444	0.06244	81666.7	0.04607	21666.7	-0.02111	4425.93
0.08161	163037	0.07829	142870	0.06295	82851.9	0.04656	22685.2	-0.02062	4796.3
0.08211	164630	0.07879	144667	0.06345	85037	0.04706	23148.1	-0.02012	4703.7
0.08262	166444	0.07929	147130	0.06396	86500	0.04756	23629.6	-0.01961	4944.44
0.0831	168537	0.07977	148722	0.06444	87981.5	0.04805	24981.5	-0.01913	5000
0.08359	170741	0.08025	150111	0.06494	89703.7	0.04854	25907.4	-0.01864	4944.44
0.08409	172796	0.08074	152389	0.06543	90703.7	0.04903	26296.3	-0.01816	5000
0.08458	174722	0.08123	154593	0.06591	92888.9	0.04953	26611.1	-0.01766	5351.85
0.08508	176778	0.08175	156778	0.06642	94833.3	0.05005	28092.6	-0.01714	4944.44
0.08559	178759	0.08226	158778	0.06693	95666.7	0.05057	28555.6	-0.01663	6018.52
0.08606	180352	0.08274	160574	0.06741	98129.6	0.05104	29370.4	-0.01615	5259.26
0.08655	183222	0.08323	162352	0.06791	99796.3	0.05152	29944.4	-0.01566	5981.48
0.08707	185556	0.08374	164630	0.06842	101315	0.05203	31148.1	-0.01515	5407.41
0.08759	187426	0.08426	167463	0.06893	103593	0.05256	32018.5	-0.01462	5500
0.08811	189537	0.08478	169444	0.06947	104667	0.05309	32703.7	-0.0141	5685.19
0.08861	191926	0.08528	171130	0.06995	106778	0.05357	33777.8	-0.01361	6203.7
0.08909	193759	0.08576	173778	0.07042	108741	0.05405	34870.4	-0.01314	6203.7
0.08959	197074	0.08626	176222	0.07092	110981	0.05455	35370.4	-0.01264	5370.37
0.0901	198574	0.08677	178278	0.07143	112519	0.05505	36777.8	-0.01213	6055.56
0.09058	201481	0.08726	180278	0.07192	114185	0.05553	37481.5	-0.01165	6314.81
0.09107	203407	0.08775	182944	0.07241	116389	0.05602	38018.5	-0.01116	6759.26
0.09156	205722	0.08823	184963	0.0729	118093	0.05651	39333.3	-0.01066	6314.81
0.09206	208574	0.08872	187444	0.0734	120185	0.05702	41111.1	-0.01016	6574.07
0.09259	211241	0.08924	189426	0.07393	122333	0.05755	41796.3	-0.00963	6666.67
0.09312	213259	0.08976	191759	0.07446	124463	0.05808	42314.8	-0.0091	6333.33
0.09361	216667	0.09028	194648	0.07496	126611	0.05857	43833.3	-0.0086	7555.56
0.0941	218611	0.09079	197296	0.07545	128537	0.05906	44963	-0.0081	6925.93
0.09459	221037	0.09127	200574	0.07593	130370	0.05955	45814.8	-0.00763	7259.26
0.09507	224019	0.09174	202093	0.07641	131944	0.06004	46925.9	-0.00716	7333.33
0.09555	225741	0.09221	204389	0.07688	135000	0.06052	48296.3	-0.00668	7555.56
0.09604	228778	0.09271	206667	0.07738	136685	0.06101	49018.5	-0.00619	7648.15
0.09654	231889	0.09322	209722	0.07789	139185	0.06152	50463	-0.00569	8351.85
0.09707	234315	0.09374	212593	0.07841	141278	0.06203	51425.9	-0.00516	7703.7
0.09759	237426	0.09425	215481	0.07892	143370	0.06254	53203.7	-0.00464	8055.56
0.09809	240204	0.09476	217519	0.07943	146667	0.06305	53907.4	-0.00413	7944.44
0.0986	242426	0.09528	220407	0.07995	148926	0.06355	55463	-0.00361	8240.74
0.09912	246000	0.09581	223037	0.08048	150519	0.06408	56518.5	-0.00309	8722.22
0.09961	248407	0.09628	225426	0.08096	153685	0.06456	57814.8	-0.00261	8259.26
0.10007	251296	0.09674	228111	0.08142	155444	0.06502	58555.6	-0.00216	8555.56
0.10053	254463	0.0972	231000	0.08188	157296	0.06549	60592.6	-0.00168	9240.74
0.10104	256852	0.0977	234093	0.08238	160667	0.066	61925.9	-0.00118	8648.15
0.10156	260019	0.09822	237222	0.08289	162722	0.06651	63166.7	-0.000671979	9111.11
0.10207	263667	0.09874	239111	0.08341	165611	0.06703	64296.3	-0.000158646	9203.7
0.10256	265889	0.09924	243056	0.08391	168444	0.06753	65963	0.000334687	9740.74
0.10307	269370	0.09974	246963	0.08442	171167	0.06803	67333.3	0.000849354	9148.15
0.1036	272037	0.10026	249000	0.08494	173426	0.06855	69055.6	0.00138	9703.7
0.10411	275019	0.10077	252019	0.08545	176204	0.06907	70277.8	0.00188	9518.52
0.10459	278037	0.10126	255370	0.08594	179204	0.06956	72314.8	0.00237	10000
0.10508	281093	0.10175	257685	0.08643	182278	0.07004	73777.8	0.00286	10111.1
0.10557	283778	0.10224	261204	0.08692	184074	0.07053	74814.8	0.00335	10759.3
0.10607	286537	0.10274	264241	0.08741	188056	0.07103	76907.4	0.00385	10740.7
0.10657	289370	0.10324	266796	0.08791	190648	0.07153	77592.6	0.00435	10666.7
0.10707	293685	0.10374	270537	0.08841	193204	0.07203	79574.1	0.00485	11074.1
0.10757	296741	0.10424	273074	0.08891	196333	0.07253	82259.3	0.00535	11129.6
0.1081	299093	0.10476	275759	0.08943	199704	0.07304	83092.6	0.00587	11314.8
0.1086	303000	0.10526	279630	0.08993	202130	0.07355	84592.6	0.00638	12259.3
0.1091	305741	0.10577	282148	0.09044	205778	0.07405	86888.9	0.00688	12407.4
0.10959	309093	0.10626	284778	0.09093	207981	0.07455	87703.7	0.00737	12055.6
0.11008	311944	0.10676	289204	0.09143	211593	0.07504	89648.1	0.00785	12388.9
0.11058	314815	0.10727	291574	0.09194	214167	0.07555	91185.2	0.00835	12481.5
0.11107	318370	0.10775	294333	0.09243	216796	0.07605	92925.9	0.00884	13018.5
0.11156	321333	0.10823	297852	0.09291	220796	0.07653	94333.3	0.00933	13148.1
0.11206	324389	0.10872	301648	0.0934	223870	0.07702	96296.3	0.00984	13611.1
0.11257	328130	0.10924	304796	0.09391	226204	0.07754	98611.1	0.01036	13759.3
0.11307	330981	0.10974	307444	0.09441	230241	0.07803	100759	0.01085	14111.1
0.11355	335056	0.11023	310889	0.09489	233352	0.07851	101907	0.01132	14518.5
0.11407	338167	0.11074	314352	0.0954	236241	0.07902	103870	0.01183	14685.2
0.11458	340981	0.11125	318019	0.09592	240352	0.07953	106333	0.01235	14888.9
0.1151	344611	0.11178	321185	0.09645	243296	0.08005	108204	0.01288	15092.6
0.11562	348444	0.11229	324222	0.09697	246537	0.08057	110759	0.0134	15481.5
0.11612	351296	0.11279	327556	0.09746	249370	0.08108	112852	0.0139	15777.8
0.11661	354741	0.11329	330778	0.09796	253093	0.08158	114481	0.0144	15981.5
0.1171	357778	0.11377	333685	0.09845	256444	0.08207	117889	0.01489	16703.7
0.11758	360519	0.11425	338037	0.09893	259722	0.08256	118870	0.01537	17129.6
0.11808	364444	0.11474	340593	0.09943	262852	0.08305	121630	0.01586	17648.1
0.11856	367444	0.11523	344352	0.09992	266333	0.08354	123259	0.01635	17963
0.11905	370907	0.11573	348056	0.10041	269148	0.08403	126667	0.01685	18574.1
0.11956	374778	0.11623	351259	0.10091	272759	0.08453	128333	0.01735	18518.5
0.12	377648	0.11674	353537	0.10142	276889	0.08503	131352	0.01786	18685.2
0.12001	377611	0.11725	358852	0.10194	279778	0.08555	133981	0.01837	19333.3
0.12035	377444	0.11776	361907	0.10245	284352	0.08606	136630	0.01888	20092.6
0.12028	376037	0.11828	364926	0.10296	286685	0.08658	138222	0.01939	19796.3
0.12011	373500	0.11877	368463	0.10343	290870	0.08706	141259	0.01986	20111.1
0.11979	370889	0.11923	371704	0.10389	293963	0.08752	144630	0.02033	20666.7
0.11968	374241	0.11971	374444	0.10439	297444	0.088	146463	0.02083	21333.3
0.11945	363444	0.12022	378056	0.10489	301185	0.0885	148796	0.02134	21574.1
0.11892	357130	0.12073	382000	0.1054	304907	0.08902	152074	0.02185	22111.1
0.11818	354611	0.12124	385111	0.10592	307870	0.08954	154056	0.02235	22111.1
0.11742	343833	0.12175	388259	0.10643	312259	0.09006	158056	0.02285	22685.2
0.11678	336556	0.12225	392611	0.10693	315000	0.09055	161148	0.02335	23203.7
0.11623	334074	0.12278	396796	0.10746	318815	0.09107	163259	0.02388	24537
0.11572	326167	0.1233	399463	0.10797	323241	0.09158	166556	0.0244	24777.8
0.11522	321407	0.12379	403741	0.10847	326481	0.09207	169185	0.0249	24963
0.11476	319222	0.12428	406500	0.10895	329574	0.09256	170870	0.02539	25888.9
0.11429	312574	0.12475	409500	0.10943	333685	0.09305	176352	0.02587	26463
0.11381	307815	0.12523	413722	0.10991	336537	0.09353	179556	0.02636	27092.6
0.11331	303611	0.12573	416630	0.11041	340556	0.09403	181352	0.02685	27796.3
0.1128	298111	0.12624	419667	0.11091	344241	0.09453	183537	0.02735	28500
0.11227	293222	0.12674	424093	0.11141	347778	0.09503	189241	0.02785	29314.8
0.11175	289222	0.12727	427278	0.11193	352185	0.09555	191056	0.02837	29407.4
0.11124	283944	0.12777	431241	0.11244	355426	0.09605	194593	0.02887	30407.4
0.11075	280037	0.12826	434426	0.11293	358833	0.09653	198500	0.02935	30481.5
0.11028	274944	0.12874	438130	0.11342	363185	0.09702	201019	0.02984	31314.8
0.10979	271426	0.12922	441778	0.11391	366611	0.09752	203222	0.03034	31963
0.10929	267000	0.12974	444389	0.11443	369630	0.09805	207833	0.03087	32981.5
0.10879	262648	0.13026	448944	0.11494	374648	0.09857	211741	0.03137	33148.1
0.10829	257944	0.13077	452685	0.11544	377759	0.09906	215241	0.03187	33925.9
0.10777	254019	0.13127	455889	0.11595	381833	0.09956	216981	0.03238	34925.9
0.10725	249463	0.13176	460315	0.11644	385463	0.10005	221926	0.03287	35351.9
0.10675	245648	0.13226	464222	0.11693	389444	0.10056	225333	0.03338	35740.7
0.10625	241500	0.13275	466741	0.11742	392796	0.10105	228241	0.03386	35870.4
0.10578	237500	0.13325	470259	0.11791	396852	0.10154	232389	0.03436	37129.6
0.10529	233519	0.13374	474037	0.11841	400296	0.10203	235407	0.03485	38277.8
0.10479	229611	0.13425	477741	0.11892	404630	0.10254	238019	0.03536	39259.3
0.10428	226000	0.13477	481537	0.11944	407759	0.10306	242315	0.03588	39888.9
0.10375	222019	0.13527	484000	0.11994	411889	0.10357	246500	0.03638	39740.7
0.10325	217667	0.13575	488370	0.12042	415537	0.10405	251241	0.03686	40759.3
0.10274	214556	0.13626	491074	0.12092	419222	0.10454	254259	0.03737	42740.7
0.10225	210667	0.13676	494130	0.12143	422833	0.10504	256759	0.03787	42463
0.10176	206481	0.13723	498815	0.12191	427537	0.10552	260685	0.03835	43796.3
0.10129	203500	0.13772	501611	0.12239	431241	0.106	264463	0.03884	44703.7
0.1008	199870	0.13823	504759	0.1229	435370	0.10652	268963	0.03934	45537
0.1003	196130	0.13876	509111	0.12343	438574	0.10705	272370	0.03986	46037
0.09978	193407	0.13929	512611	0.12396	442704	0.10759	276500	0.04039	46981.5
0.09927	189407	0.13979	516500	0.12446	446833	0.10809	280889	0.04088	47851.9
0.09874	185704	0.14027	520019	0.12494	450704	0.10855	283389	0.04137	49092.6
0.09821	182389	0.14078	522556	0.12545	454741	0.10907	287685	0.04189	49444.4
0.09772	179889	0.14128	526833	0.12595	457963	0.10957	292185	0.04238	50037
0.09726	176352	0.14175	529574	0.12643	461426	0.11005	294278	0.04286	51666.7
0.09679	173389	0.14223	533056	0.1269	465259	0.11052	298648	0.04333	52388.9
0.09631	169759	0.14271	536870	0.12738	469296	0.111	302852	0.04382	53148.1
0.09582	166611	0.14321	539222	0.12788	472741	0.11149	305648	0.04432	54907.4
0.09532	163315	0.14372	543074	0.1284	477074	0.11201	310444	0.04483	54944.4
0.0948	160296	0.14424	547000	0.12893	480648	0.11254	314741	0.04536	55648.1
0.09426	156759	0.14475	549796	0.12943	485093	0.11304	318259	0.04585	57648.1
0.09371	153759	0.14527	554130	0.12996	488685	0.11357	323056	0.04638	58055.6
0.09319	150778	0.1458	557833	0.13046	492389	0.11408	325389	0.0469	58814.8
0.09271	148296	0.14628	560759	0.13093	495852	0.11456	329870	0.04738	59870.4
0.09229	145722	0.14673	563241	0.13139	499463	0.11502	335259	0.04783	61259.3
0.09182	143593	0.14721	566704	0.13188	503278	0.1155	337241	0.04831	61814.8
0.09131	140500	0.14772	570167	0.13239	507259	0.11599	340519	0.04882	62759.3
0.09081	138333	0.14822	573778	0.13291	510741	0.11651	346130	0.04935	63740.7
0.0903	135148	0.14874	577500	0.13342	515185	0.11703	349796	0.04986	64611.1
0.08978	132630	0.14925	580463	0.13393	518481	0.11755	354444	0.05037	65963
0.08923	130333	0.14977	583963	0.13444	522685	0.11807	358074	0.05088	67703.7
0.08871	127185	0.15028	587389	0.13495	526704	0.11858	363056	0.05138	67555.6
0.08821	124315	0.15077	591056	0.13545	529889	0.11907	365907	0.05188	69129.6
0.08772	122241	0.15126	593981	0.13593	533333	0.11955	370370	0.05237	70648.1
0.08725	119722	0.15175	597204	0.13642	537315	0.12005	374389	0.05286	71722.2
0.08679	117963	0.15224	600333	0.13691	540741	0.12053	378333	0.05335	72870.4
0.08632	115907	0.15274	603519	0.13741	545056	0.12102	382111	0.05385	73314.8
0.0858	113278	0.15324	607500	0.13791	548296	0.12152	387000	0.05435	74537
0.08527	111315	0.15373	611537	0.1384	552167	0.12202	390537	0.05484	76240.7
0.08476	108981	0.15424	614426	0.13891	556574	0.12254	395463	0.05536	76944.4
0.08425	107000	0.15476	618407	0.13943	559889	0.12305	399759	0.05586	78074.1
0.08373	105019	0.15526	620648	0.13993	563407	0.12355	402722	0.05635	79185.2
0.08326	102537	0.15575	624111	0.14042	568074	0.12404	407481	0.05684	80314.8
0.08276	100426	0.15623	626778	0.14091	571000	0.12453	410111	0.05734	81351.9
0.08224	99185.2	0.15672	630037	0.14141	574667	0.12503	414870	0.05784	83018.5
0.08175	96666.7	0.15724	633204	0.14192	578759	0.12554	419278	0.05836	83500
0.08125	94592.6	0.15774	636611	0.14242	581796	0.12604	422722	0.05887	85092.6
0.08074	92203.7	0.15824	639963	0.14291	585407	0.12653	427296	0.05937	86333.3
0.08022	90666.7	0.15875	642722	0.14342	589704	0.12703	431222	0.05987	87777.8
0.07972	88425.9	0.15925	646185	0.14392	592833	0.12753	434407	0.06036	88981.5
0.07924	86833.3	0.15976	649648	0.14442	596500	0.12804	439463	0.06086	89907.4
0.07876	84537	0.16025	653444	0.14491	600148	0.12853	443889	0.06135	91296.3
0.07827	83314.8	0.16075	655852	0.14541	603944	0.12903	447463	0.06185	93018.5
0.07779	80814.8	0.16126	659352	0.14594	607981	0.12955	451204	0.06236	93666.7
0.0773	78888.9	0.16178	662685	0.14646	611630	0.13007	455537	0.06288	95055.6
0.07677	77000	0.16228	664574	0.14695	614667	0.13056	459796	0.06339	95925.9
0.07624	75388.9	0.16277	668741	0.14744	619093	0.13104	463963	0.06387	97537
0.07573	73259.3	0.16328	671963	0.14794	622407	0.13156	467352	0.06438	99166.7
0.07523	71185.2	0.16377	674352	0.14844	625593	0.13206	472463	0.06487	100556
0.07474	69944.4	0.16426	677722	0.14893	628759	0.13255	475759	0.06535	101333
0.07427	68444.4	0.16473	680537	0.14941	632407	0.13302	479333	0.06583	102759
0.07377	66759.3	0.16521	682926	0.14988	635722	0.13351	483852	0.06633	104296
0.07327	65463	0.1657	685944	0.15038	639259	0.13401	487222	0.06684	105537
0.07278	63833.3	0.16623	690444	0.15091	643185	0.13453	491574	0.06737	107333
0.07228	62055.6	0.16677	693259	0.15144	646722	0.13505	495796	0.06789	108222
0.07176	60333.3	0.1673	695833	0.15197	650648	0.13557	500296	0.0684	109833
0.07121	58925.9	0.16781	699426	0.15249	654981	0.13609	503556	0.0689	111296
0.07067	57685.2	0.1683	703056	0.15297	657611	0.13658	507611	0.06939	112444
0.07022	55518.5	0.16878	704796	0.15345	660574	0.13707	511796	0.06988	113944
0.06976	53463	0.16925	708296	0.15392	664315	0.13755	515722	0.07034	115222
0.06929	52240.7	0.16972	711944	0.1544	667685	0.13802	518519	0.07083	116685
0.06881	51314.8	0.17021	713796	0.15489	670852	0.13852	523019	0.07133	118648
0.06831	49629.6	0.17072	716778	0.15539	675056	0.13902	526944	0.07183	119130
0.0678	48018.5	0.17123	721370	0.15591	678481	0.13953	530611	0.07235	121259
0.06728	46574.1	0.17174	723296	0.15643	682389	0.14003	535944	0.07285	122778
0.06674	45166.7	0.17228	726500	0.15696	685870	0.14056	538778	0.07339	124352
0.06621	43648.1	0.1728	729981	0.15748	689204	0.14108	543056	0.07391	126019
0.0657	41407.4	0.17329	732352	0.15797	692630	0.14157	547000	0.0744	127111
0.06521	40851.9	0.17376	735407	0.15844	695537	0.14205	550074	0.07486	128333
0.06476	39425.9	0.17423	737815	0.15891	698352	0.14253	554167	0.07534	130315
0.06428	38629.6	0.17472	740519	0.15939	702056	0.14301	557019	0.07583	131611
0.06381	36907.4	0.17524	744111	0.15989	705222	0.14352	561352	0.07633	133463
0.0633	36092.6	0.17574	747444	0.16041	709000	0.14403	566333	0.07685	135000
0.06278	34463	0.17624	750685	0.16091	712796	0.14453	570204	0.07735	136407
0.06225	34370.4	0.17664	752000	0.16142	715648	0.14504	574019	0.07787	138278
0.06172	32481.5	0.17664	752074	0.16193	719463	0.14556	578370	0.07838	140056
0.06122	30888.9	0.17698	751981	0.16246	723185	0.14609	582259	0.0789	141296
0.06074	29833.3	0.17692	750593	0.16295	726222	0.14657	585630	0.07937	143574
0.06025	29611.1	0.17675	744722	0.16343	729537	0.14704	590037	0.07985	145111
0.05977	28463	0.17644	745741	0.16394	732389	0.14756	593407	0.08037	146741
0.05929	27963	0.17633	738759	0.16444	735704	0.14807	597926	0.08088	148278
0.0588	25870.4	0.17615	729185	0.16492	738833	0.14854	601352	0.08136	150296
0.05829	24370.4	0.1756	729537	0.1654	741704	0.14901	605185	0.08183	152296
0.05777	23500	0.17483	716926	0.1659	745370	0.1495	608407	0.08233	154056
0.05725	22314.8	0.17409	705870	0.16642	749056	0.15002	612963	0.08285	155648
0.05673	21759.3	0.17346	701037	0.16693	751796	0.15055	617426	0.08337	157870
0.05624	20685.2	0.17293	691944	0.16743	755130	0.15105	620981	0.08386	159667
0.05577	19833.3	0.17241	685037	0.16793	758981	0.15155	624148	0.08436	161463
0.05528	19759.3	0.1719	679778	0.16843	761704	0.15204	628130	0.08486	164019
0.05478	18777.8	0.17141	672056	0.16894	765056	0.15255	632500	0.08537	165519
0.05427	17907.4	0.17094	665796	0.16946	768241	0.15307	636352	0.08589	167389
0.05375	17203.7	0.17046	660741	0.16996	771315	0.15358	640019	0.0864	169296
0.05324	16851.9	0.16997	654167	0.17043	774056	0.15405	642815	0.08687	171852
0.05272	16055.6	0.16948	648611	0.17091	777519	0.15453	646537	0.08736	173519
0.05222	15111.1	0.16896	642204	0.17141	780574	0.15504	650741	0.08786	174852
0.05175	14444.4	0.16842	636037	0.17189	783259	0.15552	654463	0.08835	177722
0.05128	14259.3	0.16787	629889	0.17241	786481	0.15602	657685	0.08884	179796
0.05081	13463	0.16734	623370	0.17292	789907	0.15653	661370	0.08935	181778
0.05032	13611.1	0.16686	616648	0.17342	792815	0.15704	665204	0.08985	183833
0.04982	12259.3	0.16639	612722	0.17393	795815	0.15754	669074	0.09036	186778
0.04929	11203.7	0.16592	606537	0.17444	799111	0.15806	672870	0.09087	188593
0.04874	11296.3	0.16546	600648	0.17495	802037	0.15857	677019	0.09138	191241
0.0482	10388.9	0.16498	595537	0.17547	805037	0.15908	680778	0.0919	193278
0.04771	9944.44	0.16449	588574	0.17595	807352	0.15957	683889	0.09238	195889
0.04724	9462.96	0.16396	583296	0.17641	810741	0.16003	687889	0.09285	197796
0.04677	9000	0.16342	576648	0.17688	813389	0.16051	690815	0.09333	200704
0.04628	8648.15	0.16289	572278	0.17739	815907	0.161	694556	0.09383	203148
0.0458	7870.37	0.16238	567000	0.17791	819630	0.16151	698537	0.09434	205685
0.0453	7166.67	0.1619	561722	0.17843	823204	0.16204	702778	0.09486	208426
0.0448	6722.22	0.16142	556667	0.17894	825611	0.16255	706648	0.09536	211370
0.04427	6814.81	0.16091	553222	0.17943	828630	0.16305	709796	0.09586	213611
0.04372	5685.19	0.16043	545926	0.17995	831667	0.16357	713222	0.09638	215944
0.04319	5722.22	0.15995	540833	0.18047	833944	0.1641	717111	0.09691	219389
0.0427	5055.56	0.15945	535333	0.18096	837130	0.16458	720815	0.0974	221944
0.04224	5074.07	0.15892	529019	0.18143	839870	0.16504	723852	0.09786	224556
0.04179	4925.93	0.1584	523037	0.18189	841778	0.16551	727167	0.09832	227130
0.04131	4333.33	0.15789	517778	0.18238	845148	0.16599	730852	0.09881	229926
0.04082	2685.19	0.15741	512407	0.1829	847889	0.1665	734093	0.09933	232889
0.04031	2351.85	0.15692	507222	0.18341	850741	0.16702	737815	0.09984	236093
0.03978	2388.89	0.15644	501278	0.18391	853704	0.16753	741963	0.10034	239148
0.03925	2388.89	0.15596	497741	0.18442	856444	0.16804	745537	0.10085	242426
0.0387	2481.48	0.15547	491056	0.18493	859315	0.16855	749204	0.10138	244796
0.03819	1888.89	0.15498	486259	0.18544	861870	0.16906	752611	0.10189	248056
0.03773	537.037	0.15447	481296	0.18593	864630	0.16955	756019	0.10236	251556
0.03725	259.259	0.15392	474889	0.18643	867204	0.17005	759222	0.10286	254537
0.03675	537.037	0.15339	469278	0.18691	869296	0.17054	762519	0.10335	257685
0.03627	351.852	0.1529	463907	0.18741	872185	0.17103	765944	0.10384	261000
0.03578	37.037	0.15244	458815	0.18791	874907	0.17153	769833	0.10435	263704
0.03527	518.519	0.15194	454463	0.18841	877296	0.17203	772593	0.10484	266796
0.03475	-666.667	0.15145	450630	0.18891	879852	0.17253	776593	0.10534	270852
0.03424	-833.333	0.15095	444204	0.18944	882426	0.17305	779870	0.10587	274074
0.03375	-574.074	0.15042	438852	0.18994	885537	0.17356	783204	0.10638	277333
0.03325	-759.259	0.1499	434796	0.19044	887259	0.17405	786389	0.10688	280407
0.03276	-777.778	0.14938	428889	0.19093	889463	0.17455	790111	0.10736	284093
0.03227	-555.556	0.14889	423741	0.19143	892648	0.17506	792796	0.10786	287111
0.03178	-1407.41	0.14843	419537	0.19194	894981	0.17556	796722	0.10837	291352
0.03127	-1444.44	0.14795	413685	0.19244	896278	0.17605	799259	0.10888	294852
0.03077	-1685.19	0.14747	409222	0.19292	899500	0.17653	802296	0.10936	297926
0.03025	-2444.44	0.14698	406130	0.19341	901648	0.17702	806796	0.10985	301556
0.02973	-1351.85	0.14646	399667	0.19391	904352	0.17753	808833	0.11035	305389
0.02924	-2351.85	0.14593	393630	0.1944	906722	0.17803	812685	0.11083	308370
0.02876	-2851.85	0.14539	388815	0.19488	908630	0.17851	815963	0.11133	312204
0.02828	-2759.26	0.14486	384981	0.19539	910722	0.17901	818963	0.11183	315556
0.02777	-2851.85	0.14437	378500	0.19592	913648	0.17953	821741	0.11237	320130
0.02727	-3092.59	0.14391	374019	0.19645	916037	0.18005	826722	0.11288	323556
0.02676	-2388.89	0.14346	370778	0.19697	918759	0.18057	828852	0.11339	326278
0.02623	-3203.7	0.14297	365537	0.19747	920056	0.18108	831926	0.1139	330259
0.02571	-3777.78	0.14248	360870	0.19795	922019	0.18157	835222	0.11438	334500
0.02521	-3722.22	0.14197	356185	0.19844	925278	0.18206	838778	0.11488	336222
0.02473	-3666.67	0.14146	351593	0.19892	926389	0.18254	841315	0.11536	341093
0.02426	-3425.93	0.14092	345741	0.19941	928685	0.18304	844926	0.11586	345426
0.0238	-3703.7	0.14038	340963	0.1999	931444	0.18353	847296	0.11634	349093
0.02331	-3907.41	0.13986	335296	0.20041	932926	0.18403	851111	0.11684	353000
0.02281	-4129.63	0.13939	331222	0.20093	935778	0.18455	853944	0.11736	358000
0.02229	-4592.59	0.13891	325944	0.20144	938185	0.18506	856722	0.11788	361056
0.02176	-3703.7	0.13844	322185	0.20195	939574	0.18556	860315	0.11839	364889
0.02123	-3425.93	0.13796	317833	0.20245	942333	0.18607	863611	0.11889	368944
0.0207	-3870.37	0.13746	312611	0.20297	944519	0.18658	866648	0.1194	373407
0.02019	-4018.52	0.13695	307574	0.20346	946019	0.18707	869037	0.11989	376907
0.01973	-4240.74	0.13643	303500	0.20391	948167	0.18752	871759	0.12033	379944
0.01928	-4500	0.1359	298241	0.20439	949074	0.188	874111	0.12081	383944
0.0188	-3833.33	0.13537	293370	0.20489	951852	0.18851	878204	0.12132	388130
0.01831	-4129.63	0.13487	287963	0.20541	954537	0.18902	881259	0.12184	391907
0.01779	-4018.52	0.1344	285167	0.20592	956278	0.18954	884259	0.12235	396111
0.01728	-4185.19	0.13392	279463	0.20643	957759	0.19005	886370	0.12287	400019
0.01675	-5000	0.13343	275093	0.20694	960167	0.19055	889981	0.12339	403926
0.01621	-4129.63	0.13296	270870	0.20747	962148	0.19108	892815	0.12392	408537
0.0157	-4537.04	0.13246	267685	0.20798	964630	0.19159	895796	0.12442	412426
0.01521	-4925.93	0.13194	262111	0.20847	966630	0.19209	899093	0.1249	415630
0.01475	-5111.11	0.13141	257167	0.20894	967241	0.19256	901556	0.12536	419593
0.01428	-5148.15	0.1309	252574	0.20941	969352	0.19302	903500	0.12583	423407
0.0138	-5148.15	0.13039	247352	0.20989	971259	0.19351	907593	0.12633	427185
0.0133	-4759.26	0.1299	243741	0.2104	973111	0.19402	909704	0.12684	431093
0.01279	-4592.59	0.12943	239833	0.21091	974704	0.19454	912093	0.12735	434926
0.01227	-5685.19	0.12893	235537	0.21142	976870	0.19503	915944	0.12784	439259
0.01175	-5555.56	0.12844	231296	0.21195	979167	0.19556	918981	0.12838	443074
0.01123	-5388.89	0.12793	226926	0.21245	980296	0.19607	921000	0.12888	447241
0.01073	-4981.48	0.12743	223167	0.21293	981778	0.19655	924037	0.12937	450759
0.01027	-5500	0.12692	218500	0.21341	983741	0.19704	927389	0.12985	454315
0.00978	-5629.63	0.1264	214130	0.21392	985315	0.19754	929148	0.13036	458296
0.00927	-4851.85	0.1259	209315	0.21442	987370	0.19805	931741	0.13085	462667
0.00878	-5333.33	0.12541	206333	0.21491	988685	0.19855	935389	0.13135	466963
0.00828	-5296.3	0.12493	202759	0.21541	990333	0.19903	937574	0.13185	470796
0.00776	-5240.74	0.12444	198185	0.21592	992167	0.19953	940574	0.13237	474704
0.00725	-5870.37	0.12392	193519	0.21643	994056	0.20003	943630	0.13287	479426
0.00675	-5481.48	0.12342	189722	0.21694	995852	0.20054	945315	0.13337	482481
0.00625	-4666.67	0.1229	185167	0.21743	997278	0.20104	948278	0.13387	486444
0.00578	-5037.04	0.12237	180833	0.21793	998870	0.20153	951111	0.13435	491019
0.00528	-4796.3	0.12186	177296	0.21842	999722	0.20203	954056	0.13485	494463
0.00478	-5703.7	0.12139	173778	0.21893	1.00176e+06	0.20254	956741	0.13536	498667
0.00425	-5259.26	0.12093	170241	0.21946	1003000	0.20307	959148	0.13589	502685
0.00373	-5111.11	0.12047	166111	0.21997	1.0043e+06	0.20358	961074	0.1364	505796
0.00324	-5166.67	0.11997	162833	0.22043	1.00593e+06	0.20404	964000	0.13686	510111
0.00274	-5277.78	0.11947	159296	0.22091	1.00683e+06	0.20452	966000	0.13735	514130
0.00224	-5629.63	0.11894	155963	0.22131	1.00781e+06	0.20502	969019	0.13784	517852
0.00175	-6203.7	0.11841	150907	0.22132	1.00774e+06	0.2055	971407	0.13832	521870
0.00129	-5425.93	0.11787	148148	0.22164	1.00515e+06	0.206	973389	0.13881	525648
0.000810667	-5425.93	0.11734	143870	0.22158	1.00256e+06	0.20651	976389	0.13933	529463
0.000321333	-5518.52	0.11685	140759	0.22143	997648	0.20703	979352	0.13985	533704
-6.66667e-06	-5907.41	0.11639	138296	0.22113	992074	0.20757	981519	0.14039	537667
-1.6e-05	-5814.81	0.11595	134130	0.22101	982426	0.20809	984648	0.14091	541852
-2.66667e-05	-5703.7	0.11548	130852	0.22085	989833	0.20859	987167	0.14141	545685
-2e-05	-14555.6	0.11498	127407	0.22036	970130	0.20908	989204	0.1419	548889
4e-06	-10092.6	0.11445	124000	0.21956	962870	0.20957	990944	0.14238	552722
-1.2e-05	3314.81	0.11392	120296	0.21879	959093	0.21004	993815	0.14285	556278
-2.53333e-05	-10944.4	0.11338	116481	0.21818	943407	0.21051	995833	0.14333	559667
-4e-05	-6759.26	0.11285	113556	0.21769	937037	0.211	997926	0.14382	563500
-6.13333e-05	-981.481	0.11235	110185	0.21719	934352	0.2115	1.00002e+06	0.14432	567685
-8.26667e-05	-10037	0.11187	108148	0.21667	922222	0.21203	1.00261e+06	0.14485	571426
-0.000101333	-4351.85	0.11142	104296	0.21614	916037	0.21255	1.00446e+06	0.14536	575259
-0.000118667	-3055.56	0.11094	102704	0.21562	911074	0.21305	1.00785e+06	0.14586	579278
-0.000136	-8648.15	0.11047	99074.1	0.21512	901407	0.21357	1.00994e+06	0.14639	583481
-0.000150667	-4185.19	0.10997	96777.8	0.21463	895759	0.21409	1.01189e+06	0.14691	587407
-0.000162667	-4851.85	0.10945	94648.1	0.21416	890315	0.21456	1.01357e+06	0.14738	590537
-0.000174667	-6037.04	0.10892	91277.8	0.21365	882074	0.21501	1.0153e+06	0.14782	594167
-0.000186667	-2685.19	0.1084	88037	0.21315	876185	0.2155	1.01746e+06	0.14831	597907
-0.0002	-6314.81	0.1079	85444.4	0.21265	870778	0.216	1.01963e+06	0.14882	601407
-0.000209333	-7444.44	0.1074	82555.6	0.21215	863519	0.21651	1.02178e+06	0.14933	605463
-0.000218667	-5481.48	0.10693	80611.1	0.21164	857778	0.21703	1.02409e+06	0.14985	609481
-0.000225333	-8055.56	0.10644	78500	0.21113	851222	0.21754	1.0263e+06	0.15036	613778
-0.000236	-7888.89	0.10593	75148.1	0.21062	844315	0.21806	1.02857e+06	0.15088	617296
-0.000237333	-5611.11	0.10543	71963	0.21013	839111	0.21857	1.03109e+06	0.15139	621130
-0.000242667	-7240.74	0.10494	70611.1	0.20966	832944	0.21908	1.03215e+06	0.15189	624889
-0.000250667	-7055.56	0.10443	68222.2	0.20917	826963	0.21956	1.03402e+06	0.15237	628093
-0.000250667	-5425.93	0.10392	65944.4	0.20867	820981	0.22004	1.03561e+06	0.15285	631222
-0.000249333	-5351.85	0.10341	63555.6	0.20816	814556	0.22051	1.03743e+06	0.15333	635630
-0.000261333	-5518.52	0.10291	61592.6	0.20765	808519	0.22101	1.03919e+06	0.15384	639185
-0.000262667	-5555.56	0.10243	59037	0.20711	802630	0.22153	1.04137e+06	0.15435	642444
-0.000262667	-5333.33	0.10194	57463	0.20658	796611	0.22202	1.04306e+06	0.15483	646667
-0.000262667	-4833.33	0.10144	56296.3	0.2061	790815	0.22253	1.04474e+06	0.15535	650241
-0.000262667	-4092.59	0.10094	53648.1	0.20563	784593	0.22305	1.04659e+06	0.15586	653926
-0.000262667	-4740.74	0.1004	51592.6	0.20517	779519	0.22353	1.04824e+06	0.15634	657704
-0.000262667	-4814.81	0.0999	49444.4	0.20469	773852	0.22401	1.05024e+06	0.15682	661111
-0.000262667	-5111.11	0.0994	47777.8	0.2042	767889	0.22452	1.05113e+06	0.15735	664759
-0.000262667	-4888.89	0.09891	46055.6	0.20367	761889	0.22504	1.05248e+06	0.15787	668370
-0.000262667	-5037.04	0.09842	44648.1	0.20314	756426	0.22557	1.05444e+06	0.15839	671963
-0.000262667	-4981.48	0.09795	42111.1	0.20259	750000	0.22606	1.05506e+06	0.15887	675630
-0.000262667	-5592.59	0.09746	40240.7	0.20207	744037	0.22655	1.05726e+06	0.15936	679333
-0.000262667	-5092.59	0.09696	38388.9	0.20157	738685	0.22705	1.05843e+06	0.15987	682963
-0.000262667	-5462.96	0.09644	37833.3	0.20111	733407	0.22755	1.05974e+06	0.16036	686185
-0.000262667	-5629.63	0.09592	36407.4	0.20064	729259	0.22805	1.06087e+06	0.16085	689833
-0.000262667	-5351.85	0.09538	34074.1	0.20018	723778	0.22853	1.06165e+06	0.16133	693648
-0.000262667	-5518.52	0.09486	32833.3	0.19968	717889	0.22902	1.06348e+06	0.16184	697315
-0.000262667	-5666.67	0.09438	32666.7	0.19917	713000	0.22954	1.06491e+06	0.16236	700407
-0.000262667	-5407.41	0.09392	30296.3	0.19866	707074	0.23008	1.0657e+06	0.1629	704037
-0.000262667	-4092.59	0.09344	29370.4	0.19813	700926	0.23059	1.06678e+06	0.16342	707815
-0.000262667	-4648.15	0.09297	27944.4	0.1976	695759	0.23108	1.06783e+06	0.1639	711148
-0.000262667	-4444.44	0.09248	26740.7	0.19709	690556	0.23157	1.06856e+06	0.16438	714685
-0.000262667	-4537.04	0.09198	25666.7	0.1966	685407	0.23206	1.06967e+06	0.16487	717407
-0.000262667	-4592.59	0.09145	23629.6	0.19613	680000	0.23254	1.07076e+06	0.16535	720981
-0.000262667	-4685.19	0.09092	22648.1	0.19564	675222	0.23302	1.07156e+06	0.16583	724352
		0.09037	21833.3	0.19517	669722	0.23351	1.07128e+06	0.16632	727407
		0.08984	19981.5	0.19468	664148	0.234	1.07237e+06	0.16682	731426
		0.08936	19518.5	0.19418	659352	0.23453	1.07344e+06	0.16734	734407
		0.08894	18185.2	0.19366	654259	0.23505	1075000	0.16787	738185
		0.08848	16537	0.19314	647944	0.23559	1.07546e+06	0.1684	742389
		0.08797	16074.1	0.19262	642796	0.2361	1.07626e+06	0.16892	745370
		0.08745	15574.1	0.19212	637870	0.23659	1.0762e+06	0.16941	748574
		0.08695	14259.3	0.19165	633130	0.23706	1.07576e+06	0.16988	751796
		0.08643	13277.8	0.19117	628000	0.23753	1.07706e+06	0.17034	754907
		0.0859	11907.4	0.19066	622815	0.23801	1.07744e+06	0.17082	758130
		0.08538	11537	0.19015	617167	0.23851	1.07696e+06	0.17133	761463
		0.08487	10463	0.18965	612204	0.23902	1.07783e+06	0.17185	764889
		0.08438	9685.19	0.18915	606778	0.23953	1078500	0.17236	768352
		0.08391	9333.33	0.18862	601889	0.24003	1.07883e+06	0.17286	771852
		0.08344	9018.52	0.18812	596574	0.24057	1.07931e+06	0.17339	774944
		0.08297	7851.85	0.18763	590963	0.2411	1.07996e+06	0.17392	778778
		0.08246	7629.63	0.18715	586722	0.24161	1.07972e+06	0.17442	781704
		0.08193	5574.07	0.18667	581852	0.24207	1.07891e+06	0.17488	784741
		0.08142	5574.07	0.18616	576389	0.24253	1079000	0.17533	787852
		0.0809	5222.22	0.18565	571796	0.243	1.07891e+06	0.17582	790389
		0.0804	4907.41	0.18514	566519	0.24351	1.0792e+06	0.17633	793907
		0.07991	3981.48	0.18463	561056	0.24402	1.07954e+06	0.17684	797370
		0.07941	4037.04	0.18411	555963	0.24453	1.07978e+06	0.17735	801148
		0.07889	3037.04	0.18362	550926	0.24504	1.07943e+06	0.17786	804056
		0.07841	2518.52	0.18314	546463	0.24554	1.0793e+06	0.17836	807222
		0.07792	2037.04	0.18267	541648	0.24606	1.07998e+06	0.17887	810111
		0.07741	1925.93	0.18219	536352	0.24656	1.07987e+06	0.17937	814185
		0.07689	1259.26	0.18169	531537	0.24706	1.07957e+06	0.17988	817000
		0.07639	-314.815	0.18116	526167	0.24755	1.07913e+06	0.18037	820241
		0.07591	-222.222	0.18064	520815	0.24804	1.07937e+06	0.18086	823000
		0.07542	-37.037	0.18011	515907	0.24854	1.07941e+06	0.18136	825852
		0.07493	-407.407	0.17957	510500	0.24903	1.07872e+06	0.18185	829778
		0.07445	-629.63	0.17907	505630	0.24951	1.0788e+06	0.18233	832685
		0.07396	-629.63	0.17862	501204	0.25003	1.07885e+06	0.18286	835759
		0.07343	-1222.22	0.17815	496741	0.25055	1.07881e+06	0.18338	839167
		0.07289	-1296.3	0.17768	491667	0.25104	1.07861e+06	0.18385	842130
		0.07238	-1055.56	0.17719	486815	0.25153	1.07881e+06	0.18434	845111
		0.07189	-1074.07	0.17668	481815	0.25203	1.07828e+06	0.18485	847963
		0.0714	-1962.96	0.17615	477074	0.25254	1.07826e+06	0.18537	851037
		0.07092	-2666.67	0.17564	471241	0.25307	1.07793e+06	0.18591	854019
		0.07042	-1444.44	0.1751	466204	0.25358	1.07754e+06	0.18641	856796
		0.06992	-2037.04	0.17458	461593	0.25405	1.07754e+06	0.18687	860185
		0.06944	-2611.11	0.17409	456796	0.25454	1.07702e+06	0.18736	863185
		0.06895	-3037.04	0.17363	452444	0.25505	1.07724e+06	0.18787	865426
		0.06842	-3314.81	0.17317	447685	0.25553	1.07669e+06	0.18834	868944
		0.06787	-3148.15	0.17268	442778	0.25603	1.07617e+06	0.18884	871926
		0.06734	-3129.63	0.17218	438278	0.25653	1.0757e+06	0.18934	874333
		0.06689	-3611.11	0.17166	433111	0.25704	1.07563e+06	0.18985	877741
		0.06643	-3537.04	0.17114	427778	0.25756	1.07581e+06	0.19037	880741
		0.06596	-3370.37	0.17061	423074	0.25807	1.07546e+06	0.19088	883648
		0.06547	-4481.48	0.1701	417704	0.25857	1.0753e+06	0.19139	886278
		0.06496	-3277.78	0.16961	413167	0.25907	1.07489e+06	0.19189	888741
		0.06445	-4222.22	0.16911	408444	0.25955	1.07478e+06	0.19237	891889
		0.06393	-4000	0.16863	403907	0.26003	1.07422e+06	0.19285	894611
		0.0634	-4703.7	0.16815	399778	0.26051	1.07428e+06	0.19332	897130
		0.06287	-4888.89	0.16767	394852	0.261	1.07356e+06	0.19382	900648
		0.06236	-5055.56	0.16717	390241	0.26152	1.07352e+06	0.19434	903333
		0.06187	-4833.33	0.16665	385111	0.26203	1.07346e+06	0.19485	905870
		0.06142	-5277.78	0.16613	379870	0.26254	1.07354e+06	0.19536	908944
		0.06094	-4240.74	0.16561	375167	0.26305	1.07378e+06	0.19587	911852
		0.06046	-5037.04	0.16511	370426	0.26355	1.07348e+06	0.19638	914981
		0.05996	-5037.04	0.16462	365537	0.26408	1.07272e+06	0.19691	917630
		0.05945	-5148.15	0.16414	361185	0.26457	1.07265e+06	0.19738	920019
		0.05892	-4425.93	0.16364	356833	0.26503	1.07191e+06	0.19784	922333
		0.05839	-4074.07	0.16315	352056	0.2655	1.07183e+06	0.19831	924296
		0.05788	-3962.96	0.16265	347352	0.266	1.07198e+06	0.19881	927241
		0.0574	-4592.59	0.16214	342370	0.26651	1.07157e+06	0.19933	930130
		0.0569	-3574.07	0.16161	337778	0.26703	1.07231e+06	0.19985	933111
		0.05641	-3888.89	0.1611	333296	0.26753	1.07154e+06	0.20035	935500
		0.05593	-4055.56	0.16062	328296	0.26804	1.07228e+06	0.20086	938074
		0.05546	-4259.26	0.16013	323500	0.26856	1.07204e+06	0.20137	940444
		0.05496	-4388.89	0.15965	319481	0.26905	1.07178e+06	0.20187	942944
		0.05444	-4148.15	0.15916	314759	0.26953	1.07161e+06	0.20236	945796
		0.05392	-4537.04	0.15867	310537	0.27003	1.07143e+06	0.20285	948019
		0.0534	-4296.3	0.15815	305778	0.27052	1071000	0.20334	950352
		0.0529	-4037.04	0.15762	301241	0.27102	1.07104e+06	0.20384	952611
		0.05242	-4388.89	0.1571	296037	0.27153	1.07135e+06	0.20435	956185
		0.05193	-4574.07	0.1566	292093	0.27203	1.07113e+06	0.20484	958111
		0.05143	-4018.52	0.15611	287204	0.27252	1.07163e+06	0.20534	961370
		0.05093	-4277.78	0.15564	282870	0.27305	1.07122e+06	0.20588	964093
		0.05042	-4314.81	0.15516	278093	0.27356	1.07117e+06	0.20638	966296
		0.04991	-4314.81	0.15467	274593	0.27406	1.07167e+06	0.20687	968370
		0.0494	-4092.59	0.15419	269278	0.27455	1.07091e+06	0.20736	971204
		0.04889	-3777.78	0.15367	265074	0.27505	1.07133e+06	0.20787	973889
		0.04841	-4222.22	0.15313	260426	0.27556	1.07137e+06	0.20838	976148
		0.04794	-4166.67	0.15256	255000	0.27605	1.07078e+06	0.20887	978259
		0.04746	-4444.44	0.15203	250741	0.27653	1.07089e+06	0.20935	980278
		0.04696	-4537.04	0.15155	246630	0.27702	1.07115e+06	0.20983	982981
		0.04646	-4111.11	0.1511	242185	0.27754	1.07094e+06	0.21035	985056
		0.04594	-4425.93	0.15064	238870	0.27804	1.07126e+06	0.21084	987407
		0.0454	-5148.15	0.15018	234463	0.27852	1.07115e+06	0.21133	990241
		0.04488	-4111.11	0.1497	230093	0.27903	1.07117e+06	0.21185	991537
		0.04438	-4444.44	0.14919	225648	0.27954	1.07131e+06	0.21237	994407
		0.0439	-4833.33	0.14866	221111	0.28005	1.07122e+06	0.21289	997185
		0.04345	-4574.07	0.14812	216019	0.28057	1.0717e+06	0.21339	999185
		0.04295	-4148.15	0.14759	212241	0.28108	1.07161e+06	0.2139	1.00102e+06
		0.04245	-4740.74	0.14708	207093	0.28156	1.07119e+06	0.21438	1.00341e+06
		0.04196	-4537.04	0.14661	203611	0.28205	1.07206e+06	0.21487	1.00496e+06
		0.04145	-4796.3	0.14613	199370	0.28255	1.07143e+06	0.21535	1.00748e+06
		0.04093	-4407.41	0.14564	194981	0.28305	1.07183e+06	0.21585	1.00946e+06
		0.04038	-3907.41	0.14517	191685	0.28353	1.07202e+06	0.21633	1.01139e+06
		0.03986	-4240.74	0.14468	187333	0.28402	1.07183e+06	0.21683	1.01387e+06
		0.03936	-4277.78	0.14417	182593	0.28452	1.07193e+06	0.21734	1.01574e+06
		0.0389	-4074.07	0.14364	177815	0.28504	1.07246e+06	0.21786	1.01839e+06
		0.03846	-4574.07	0.14309	173407	0.28557	1.07265e+06	0.21839	1.02011e+06
		0.03798	-3796.3	0.14258	169407	0.28607	1.07344e+06	0.21889	1.02226e+06
		0.03749	-4611.11	0.14211	165537	0.28657	1.07298e+06	0.2194	1.02446e+06
		0.03697	-4907.41	0.14164	161556	0.28706	1.07296e+06	0.21987	1.02609e+06
		0.03644	-4166.67	0.14117	158204	0.28752	1.07304e+06	0.22033	1.0277e+06
		0.0359	-4500	0.14068	153926	0.288	1.07256e+06	0.22081	1.0297e+06
		0.03537	-4648.15	0.14019	149815	0.2885	1.07378e+06	0.22132	1.03217e+06
		0.03486	-3870.37	0.13968	145981	0.28902	1.0738e+06	0.22184	1.03398e+06
		0.03439	-4814.81	0.13916	141500	0.28954	1.07363e+06	0.22236	1.03619e+06
		0.0339	-4277.78	0.13862	136963	0.29006	1.07461e+06	0.22287	1.03802e+06
		0.0334	-4166.67	0.1381	133167	0.29056	1.07493e+06	0.22339	1.04054e+06
		0.03293	-4314.81	0.13761	128981	0.29108	1.07537e+06	0.22391	1.04209e+06
		0.03244	-4574.07	0.13714	125481	0.29158	1.07539e+06	0.2244	1.04433e+06
		0.03193	-4055.56	0.13665	122148	0.29207	1.07585e+06	0.22489	1.04652e+06
		0.03142	-4129.63	0.13616	118167	0.29256	1.07539e+06	0.22537	1.04711e+06
		0.0309	-4240.74	0.13565	114222	0.29302	1.0757e+06	0.22583	1.04902e+06
		0.03041	-4870.37	0.13513	110278	0.29351	1.07567e+06	0.22632	1.05143e+06
		0.02991	-3888.89	0.13461	106611	0.29401	1.07652e+06	0.22683	1.05326e+06
		0.02943	-4259.26	0.13411	103704	0.29452	1.07683e+06	0.22734	1.05509e+06
		0.02894	-4000	0.13361	99722.2	0.29502	1.07737e+06	0.22785	1.05737e+06
		0.02846	-4444.44	0.13314	95907.4	0.29555	1.0782e+06	0.22837	1.05889e+06
		0.02794	-4166.67	0.13266	93222.2	0.29607	1.07854e+06	0.22888	1.06085e+06
		0.02743	-4685.19	0.13218	89370.4	0.29655	1.07824e+06	0.22936	1.0627e+06
		0.0269	-4777.78	0.13169	86500	0.29704	1.07865e+06	0.22985	1.06446e+06
		0.02638	-4333.33	0.13118	82870.4	0.29755	1.07856e+06	0.23036	1.06609e+06
		0.0259	-4000	0.13065	79370.4	0.29805	1.07919e+06	0.23087	1.06752e+06
		0.02542	-4592.59	0.13012	75611.1	0.29853	1.07935e+06	0.23136	1.06902e+06
		0.02494	-4648.15	0.12958	72203.7	0.29902	1.07969e+06	0.23185	1.07133e+06
		0.02444	-4037.04	0.1291	69444.4	0.29953	1.07987e+06	0.23236	1.07246e+06
		0.02393	-4351.85	0.12863	66296.3	0.30005	1.08074e+06	0.23287	1.07474e+06
		0.02342	-4370.37	0.12816	63592.6	0.30056	1.08133e+06	0.23337	1.07678e+06
		0.0229	-3574.07	0.12768	61111.1	0.30106	1.08185e+06	0.23387	1.07796e+06
		0.02238	-4092.59	0.12717	57851.9	0.30156	1.0818e+06	0.23437	1.07957e+06
		0.02188	-4370.37	0.12667	54463	0.30205	1.08215e+06	0.23487	1.08215e+06
		0.02139	-4500	0.12617	52092.6	0.30255	1.08222e+06	0.23538	1.08361e+06
		0.02091	-4074.07	0.12564	48963	0.30307	1.08304e+06	0.23589	1.08504e+06
		0.02045	-4462.96	0.1251	46611.1	0.30359	1.08317e+06	0.2364	1.08613e+06
		0.01997	-4240.74	0.12457	43963	0.30406	1.08387e+06	0.23687	1.08806e+06
		0.01947	-3981.48	0.12409	40592.6	0.30454	1.0837e+06	0.23736	1.08946e+06
		0.01896	-4074.07	0.12362	39000	0.30504	1084000	0.23785	1.09102e+06
		0.01843	-4666.67	0.12316	36388.9	0.30552	1.08506e+06	0.23834	1.09274e+06
		0.01789	-4148.15	0.12268	33888.9	0.30601	1.08485e+06	0.23883	1.09361e+06
		0.01735	-4055.56	0.12218	31777.8	0.30652	1.08524e+06	0.23933	1.09519e+06
		0.01684	-3888.89	0.12167	29333.3	0.30703	1.0857e+06	0.23986	1.09719e+06
		0.01639	-4333.33	0.12116	26777.8	0.30756	1.08604e+06	0.24039	1.09893e+06
		0.01594	-4092.59	0.12062	25277.8	0.30807	1.08657e+06	0.24089	1.10006e+06
		0.01546	-4666.67	0.12008	22666.7	0.30857	1.08798e+06	0.24139	1.1013e+06
		0.01498	-4222.22	0.11957	21259.3	0.30907	1.08852e+06	0.24188	1.10244e+06
		0.01446	-3907.41	0.11911	19518.5	0.30956	1.08863e+06	0.24237	1.10426e+06
		0.01395	-3759.26	0.11863	18092.6	0.31003	1.08863e+06	0.24284	1.10517e+06
		0.01342	-4685.19	0.11814	16981.5	0.31051	1.0888e+06	0.24333	1.1067e+06
		0.01288	-4407.41	0.11768	15203.7	0.311	1.08893e+06	0.24383	1.10794e+06
		0.01236	-4222.22	0.11719	13777.8	0.3115	1.08939e+06	0.24433	1109000
		0.01187	-3944.44	0.11666	12666.7	0.31202	1.09019e+06	0.24484	1.11046e+06
		0.01141	-4888.89	0.11613	11537	0.31254	1.09056e+06	0.24536	1.11176e+06
		0.01095	-3629.63	0.11561	10000	0.31304	1.09044e+06	0.24586	1.11322e+06
		0.01047	-4962.96	0.1151	9037.04	0.31357	1.09052e+06	0.2464	1.11393e+06
		0.00997	-4740.74	0.11461	8000	0.31407	1.09204e+06	0.2469	1.11574e+06
		0.00945	-4296.3	0.11414	6944.44	0.31455	1.09261e+06	0.24737	1.11681e+06
		0.00893	-4296.3	0.11364	6500	0.315	1.0917e+06	0.24782	1.11756e+06
		0.00841	-4351.85	0.11315	5537.04	0.31549	1.09339e+06	0.2483	1.1183e+06
		0.00789	-3611.11	0.11264	4796.3	0.316	1093000	0.2488	1.12007e+06
		0.00738	-4185.19	0.11214	4555.56	0.31652	1.09426e+06	0.24932	1.12141e+06
		0.00691	-4166.67	0.11163	3407.41	0.31704	1.0962e+06	0.24985	1.12189e+06
		0.00642	-4500	0.11112	2777.78	0.31755	1.09569e+06	0.25036	1.12441e+06
		0.00593	-4055.56	0.11062	2370.37	0.31807	1.09609e+06	0.25088	1125500
		0.00545	-3759.26	0.11013	2129.63	0.31859	1.09693e+06	0.2514	1126000
		0.00496	-4555.56	0.10965	1685.19	0.31908	1.09748e+06	0.2519	1.12731e+06
		0.00444	-4148.15	0.10916	1351.85	0.31956	1.09817e+06	0.25238	1.12831e+06
		0.00391	-3907.41	0.10864	981.481	0.32004	1.09807e+06	0.25286	1.12852e+06
		0.00341	-4444.44	0.10813	55.5556	0.32051	1.09772e+06	0.25333	1.1292e+06
		0.00291	-3796.3	0.10761	-111.111	0.321	1.09906e+06	0.25383	1.13039e+06
		0.00243	-3981.48	0.10708	-166.667	0.32152	1.09943e+06	0.25434	1.13131e+06
		0.00194	-4555.56	0.10659	-351.852	0.32202	1.10006e+06	0.25483	1.13298e+06
		0.00144	-4055.56	0.10612	-240.741	0.32254	1.10037e+06	0.25536	1.13409e+06
		0.000921896	-3870.37	0.10565	-1203.7	0.32306	1.10144e+06	0.25588	1.13541e+06
		0.000400562	-4037.04	0.10518	-1481.48	0.32355	1.10137e+06	0.25637	1.13617e+06
		-0.000103438	-3777.78	0.10468	-1222.22	0.32405	1.10326e+06	0.25685	1136500
		-0.000608771	-4240.74	0.10418	-1296.3	0.32455	1.10291e+06	0.25735	1.1377e+06
		-0.0011	-3666.67	0.10366	-1129.63	0.32492	1.10381e+06	0.25786	1.13883e+06
		-0.00158	-3500	0.10314	-1351.85	0.32493	1.10387e+06	0.25838	1.13926e+06
		-0.00206	-4166.67	0.10259	-2148.15	0.32527	1.10024e+06	0.25885	1.14069e+06
		-0.00253	-3907.41	0.10207	-1833.33	0.3252	1.09515e+06	0.25934	1.14119e+06
		-0.00301	-3962.96	0.10157	-1777.78	0.32502	1.09152e+06	0.25986	1.14167e+06
		-0.00338	-4333.33	0.1011	-2296.3	0.32469	1.08556e+06	0.26037	1.14343e+06
		-0.00339	-4203.7	0.10066	-1851.85	0.32455	1.07435e+06	0.26087	1.14391e+06
		-0.0034	-4074.07	0.1002	-1851.85	0.32442	1.07719e+06	0.26135	1.14498e+06
		-0.00339	-14222.2	0.09969	-2185.19	0.32392	1.06261e+06	0.26185	1.14559e+06
		-0.00336	-8592.59	0.09917	-2388.89	0.32315	1.05141e+06	0.26236	1.14659e+06
		-0.00339	5462.96	0.09865	-2296.3	0.32235	1.0458e+06	0.26289	1.14765e+06
		-0.0034	-10555.6	0.09811	-2166.67	0.32171	1.03202e+06	0.26341	1.14798e+06
		-0.00341	-4222.22	0.09758	-2407.41	0.32119	1.02383e+06	0.26389	1.14904e+06
		-0.00343	907.407	0.09707	-2425.93	0.32072	1.01944e+06	0.26437	1.14931e+06
		-0.00345	-9444.44	0.09658	-1814.81	0.32022	1.00978e+06	0.26487	1.15017e+06
		-0.00347	-2962.96	0.09612	-3092.59	0.31973	1.00307e+06	0.26536	1.15069e+06
		-0.00349	-2000	0.09565	-2444.44	0.31923	997870	0.26583	1.15104e+06
		-0.00351	-7000	0.09519	-2444.44	0.31871	988852	0.26632	1.15193e+06
		-0.00352	-2111.11	0.09469	-2481.48	0.31821	982093	0.26684	1.15294e+06
		-0.00354	-3462.96	0.09417	-2518.52	0.31769	976167	0.26735	1.15352e+06
		-0.00355	-6518.52	0.09364	-2203.7	0.31717	968481	0.26787	1.15424e+06
		-0.00356	-2314.81	0.09311	-2611.11	0.31669	962000	0.2684	1.1552e+06
		-0.00357	-4203.7	0.09261	-2240.74	0.31622	956315	0.26893	1.15565e+06
		-0.00358	-4870.37	0.09211	-1740.74	0.31574	948852	0.2694	1.15628e+06
		-0.0036	-2666.67	0.09164	-2537.04	0.31524	942704	0.26987	1.15633e+06
		-0.0036	-3962.96	0.09115	-2537.04	0.31473	936796	0.27033	1.15628e+06
		-0.00361	-4296.3	0.09065	-2685.19	0.31421	930093	0.27082	1.15752e+06
		-0.00362	-3129.63	0.09016	-2444.44	0.31369	923926	0.27134	1.15774e+06
		-0.00362	-4129.63	0.08967	-2166.67	0.31317	918278	0.27184	1.15869e+06
		-0.00362	-4444.44	0.08915	-2870.37	0.31267	911907	0.27235	1.15974e+06
		-0.00363	-3537.04	0.08862	-2462.96	0.3122	905704	0.27284	1.16011e+06
		-0.00363	-3740.74	0.08812	-2462.96	0.31173	900611	0.27337	1.16054e+06
		-0.00363	-3370.37	0.08763	-2888.89	0.31125	894444	0.27391	1.16119e+06
		-0.00364	-3888.89	0.08714	-2833.33	0.31075	888889	0.27442	1.16154e+06
		-0.00364	-4055.56	0.08666	-2740.74	0.31025	883167	0.27487	1.16185e+06
		-0.00364	-3537.04	0.08616	-2666.67	0.30975	876963	0.27534	1162000
		-0.00364	-3833.33	0.08566	-3000	0.30922	870907	0.27582	1.16256e+06
		-0.00364	-3796.3	0.08512	-2314.81	0.30867	865019	0.27633	1.16296e+06
		-0.00364	-3685.19	0.08462	-2888.89	0.30815	858870	0.27686	1.16309e+06
		-0.00364	-3777.78	0.08412	-3129.63	0.30765	853278	0.27737	1.16443e+06
		-0.00364	-3851.85	0.08362	-3018.52	0.30718	848889	0.27787	1.16519e+06
		-0.00364	-3981.48	0.08313	-2444.44	0.30672	842759	0.27838	1.16526e+06
		-0.00364	-3685.19	0.08266	-2888.89	0.30624	838037	0.27889	1166000
		-0.00364	-3759.26	0.08218	-3407.41	0.30574	831944	0.27938	1.16619e+06
		-0.00364	-3777.78	0.08168	-2629.63	0.30524	826074	0.27988	1.1663e+06
		-0.00364	-3629.63	0.08116	-2611.11	0.30472	820926	0.28036	1.16702e+06
		-0.00364	-3907.41	0.08064	-3296.3	0.30417	815722	0.28085	1.1672e+06
		-0.00364	-3537.04	0.0801	-2425.93	0.30365	809815	0.28135	1.16735e+06
		-0.00364	-3981.48	0.07957	-2555.56	0.30316	804593	0.28184	1.16774e+06
		-0.00364	-3351.85	0.0791	-3111.11	0.30268	798833	0.28234	1.16783e+06
		-0.00364	-4129.63	0.07865	-2555.56	0.3022	794074	0.28286	1.16863e+06
		-0.00364	-3648.15	0.07817	-2407.41	0.3017	789352	0.28337	1.16902e+06
		-0.00364	-4074.07	0.07769	-3407.41	0.30122	783667	0.28384	1168500
		-0.00364	-3722.22	0.07719	-2685.19	0.30073	778741	0.28434	1.16956e+06
		-0.00364	-3407.41	0.07669	-3129.63	0.30022	773333	0.28487	1.16965e+06
		-0.00363	-3277.78	0.07616	-2574.07	0.29969	767333	0.28539	1170000
		-0.00363	-3740.74	0.07563	-2962.96	0.29916	762352	0.28591	1.17002e+06
		-0.00363	-3981.48	0.07508	-2240.74	0.29867	757389	0.2864	1.17024e+06
		-0.00363	-3518.52	0.07456	-2555.56	0.29819	752796	0.28687	1.17028e+06
		-0.00363	-3796.3	0.07408	-2574.07	0.29771	748000	0.28736	1.17044e+06
		-0.00363	-3888.89	0.07364	-2981.48	0.29722	742889	0.28787	1.17087e+06
		-0.00363	-3722.22	0.07318	-2685.19	0.29672	737352	0.28835	1.17098e+06
		-0.00363	-2962.96	0.07267	-3037.04	0.2962	732667	0.28884	1.17065e+06
		-0.00363	-3333.33	0.07217	-2611.11	0.2957	727333	0.28934	1.17113e+06
				0.07167	-2611.11	0.29519	722333	0.28985	1.17131e+06
				0.07116	-3111.11	0.29468	717093	0.29037	1.1718e+06
				0.07062	-2370.37	0.29418	712000	0.29089	1.17178e+06
				0.0701	-2611.11	0.29369	706926	0.29139	1.17207e+06
				0.0696	-2592.59	0.29322	702000	0.29187	1.17169e+06
				0.0691	-2925.93	0.29273	696833	0.29235	1.17211e+06
				0.06862	-2907.41	0.29222	692833	0.29283	1.17272e+06
				0.06814	-2611.11	0.29169	687463	0.29332	1.17272e+06
				0.06767	-2685.19	0.29117	681815	0.29382	1.17298e+06
				0.06717	-3314.81	0.29065	677148	0.29433	1.17294e+06
				0.06666	-2962.96	0.29015	671704	0.29485	1.17331e+06
				0.06614	-2537.04	0.28967	667741	0.29537	1.17404e+06
				0.06561	-2944.44	0.28921	663537	0.29588	1.17439e+06
				0.0651	-2962.96	0.28874	658537	0.2964	1.17465e+06
				0.06461	-3092.59	0.28824	653241	0.29691	1.17463e+06
				0.06413	-3444.44	0.28773	648278	0.29739	1.17437e+06
				0.06361	-3037.04	0.28722	643389	0.29784	1.17433e+06
				0.06312	-2925.93	0.2867	638907	0.29832	1.17467e+06
				0.06264	-2888.89	0.28616	633370	0.29882	1.17494e+06
				0.06215	-3518.52	0.28563	628537	0.29933	1.17522e+06
				0.06163	-2944.44	0.28513	623056	0.29984	1.17554e+06
				0.06111	-2722.22	0.28466	619204	0.30035	1.17583e+06
				0.06061	-2888.89	0.28422	614796	0.30087	1.17609e+06
				0.06013	-2981.48	0.28375	610870	0.3014	1.17678e+06
				0.05964	-2370.37	0.28324	605500	0.30189	1.17657e+06
				0.05916	-2870.37	0.28272	600222	0.30237	1.17687e+06
				0.05867	-2537.04	0.2822	595370	0.30285	1.17652e+06
				0.05816	-3259.26	0.28167	590889	0.30333	1.17674e+06
				0.05762	-2629.63	0.28114	585370	0.30383	1.17593e+06
				0.0571	-2666.67	0.28064	580611	0.30434	1.17748e+06
				0.05659	-2907.41	0.28016	576519	0.30485	1.17735e+06
				0.05611	-2777.78	0.27971	571556	0.30534	1.17741e+06
				0.05563	-3037.04	0.27921	567481	0.30586	1.1777e+06
				0.05514	-3166.67	0.27874	562815	0.30638	1.17813e+06
				0.05464	-2740.74	0.27824	558056	0.30687	1.17809e+06
				0.05416	-2629.63	0.27773	553278	0.30737	1.17896e+06
				0.05367	-3092.59	0.2772	548407	0.30789	1.17833e+06
				0.05315	-3055.56	0.27668	543389	0.30837	1.17907e+06
				0.05259	-2611.11	0.27616	539111	0.30884	1.17915e+06
				0.05205	-2777.78	0.27566	534315	0.30933	1.17926e+06
				0.05159	-2425.93	0.2752	530204	0.30983	1.17961e+06
				0.05113	-2796.3	0.27472	525537	0.31034	1.18004e+06
				0.05065	-2703.7	0.27421	521352	0.31084	1.17956e+06
				0.05018	-2907.41	0.27371	516278	0.31134	1.18137e+06
				0.04968	-2537.04	0.27322	512296	0.31185	1.18107e+06
				0.04918	-2907.41	0.2727	506870	0.31238	1.18113e+06
				0.04866	-2814.81	0.27217	501796	0.31288	1.18185e+06
				0.04813	-3314.81	0.27167	496981	0.31339	1.18217e+06
				0.0476	-2629.63	0.27118	492593	0.31389	1.18191e+06
				0.04709	-2685.19	0.27072	488426	0.31437	1.18252e+06
				0.04658	-3037.04	0.27023	484167	0.31487	1.18274e+06
				0.04612	-2037.04	0.26973	479907	0.31536	1.18309e+06
				0.04565	-2555.56	0.26922	474630	0.31585	1.18337e+06
				0.04519	-2814.81	0.2687	470444	0.31634	1.18348e+06
				0.04469	-2851.85	0.2682	465889	0.31684	1.1843e+06
				0.04418	-2574.07	0.2677	460796	0.31735	1.18406e+06
				0.04363	-2759.26	0.2672	456630	0.31786	1.18502e+06
				0.04309	-2296.3	0.26671	452704	0.31838	1.18554e+06
				0.04259	-2481.48	0.26622	447296	0.31889	1.18576e+06
				0.04211	-2925.93	0.26573	443537	0.31941	1.18631e+06
				0.04162	-2851.85	0.26523	439000	0.31988	1.18663e+06
				0.04113	-2703.7	0.26471	434111	0.32032	1.18626e+06
				0.04066	-2240.74	0.2642	429519	0.32081	1.18657e+06
				0.04018	-2944.44	0.26367	424870	0.32133	1.18741e+06
				0.03967	-3148.15	0.26313	420278	0.32186	1.18839e+06
				0.03915	-2888.89	0.26265	416389	0.32237	1.1888e+06
				0.03863	-2703.7	0.2622	411704	0.32287	1.18913e+06
				0.03811	-2666.67	0.26174	408722	0.32338	1.18998e+06
				0.03762	-2518.52	0.26126	403926	0.3239	1.18998e+06
				0.03714	-2870.37	0.26075	399352	0.3244	1.19081e+06
				0.03665	-2462.96	0.26024	394537	0.32489	1.19117e+06
				0.03615	-3370.37	0.25972	390519	0.32537	1.19081e+06
				0.03565	-2685.19	0.25919	385611	0.32583	1.19074e+06
				0.03514	-2907.41	0.25865	381278	0.32633	1.19194e+06
				0.03464	-3333.33	0.25814	376815	0.32684	1.19281e+06
				0.03413	-2148.15	0.25764	372648	0.32735	1.19291e+06
				0.03361	-2722.22	0.25719	368519	0.32783	1.19376e+06
				0.03313	-3462.96	0.25673	364741	0.32835	1.19465e+06
				0.03265	-2870.37	0.25623	360870	0.32888	1.19531e+06
				0.03218	-2629.63	0.25572	356074	0.32937	1.19537e+06
				0.03169	-2537.04	0.25522	351593	0.32986	1.19606e+06
				0.03118	-3074.07	0.25471	347833	0.33038	1.19667e+06
				0.03064	-3111.11	0.25419	342519	0.33088	1.19722e+06
				0.03011	-2537.04	0.25366	337852	0.33137	1.19765e+06
				0.02958	-2833.33	0.25314	334037	0.33186	1.19828e+06
				0.0291	-2925.93	0.25265	330259	0.33237	1.19846e+06
				0.02863	-2537.04	0.25219	326000	0.33286	1.19937e+06
				0.02817	-2777.78	0.25172	322185	0.33335	1.19972e+06
				0.02768	-2870.37	0.25125	318204	0.33385	1.2002e+06
				0.02717	-2592.59	0.25074	314167	0.33435	1.20106e+06
				0.02666	-2888.89	0.25022	309722	0.33486	1201000
				0.02616	-2777.78	0.24969	304889	0.33537	1.20265e+06
				0.02563	-2722.22	0.24917	300796	0.33588	1.20222e+06
				0.02508	-2259.26	0.24868	296444	0.33637	1.20278e+06
				0.02457	-2296.3	0.2482	292778	0.33684	1.20356e+06
				0.02408	-3444.44	0.24771	288611	0.33736	1.20448e+06
				0.02361	-2611.11	0.24719	284574	0.33787	1.20391e+06
				0.02317	-2685.19	0.24668	280667	0.33833	1.20563e+06
				0.02269	-3055.56	0.24618	276667	0.33882	1.20576e+06
				0.0222	-3148.15	0.24569	271778	0.33933	1.20644e+06
				0.02168	-2777.78	0.24519	267759	0.33986	1.20739e+06
				0.02116	-3203.7	0.24468	263963	0.34038	1.20769e+06
				0.02063	-2740.74	0.24419	259852	0.3409	1.20883e+06
				0.0201	-2333.33	0.2437	255926	0.34139	1.20911e+06
				0.01959	-3129.63	0.24322	251426	0.34187	1.20948e+06
				0.01909	-2777.78	0.24273	248167	0.34237	1.21035e+06
				0.01861	-2351.85	0.24223	244000	0.34285	1.21107e+06
				0.01812	-2925.93	0.24171	239241	0.34334	1.21085e+06
				0.01764	-2703.7	0.24118	235481	0.34382	1.21207e+06
				0.01716	-2648.15	0.24064	231519	0.34433	1.21241e+06
				0.01664	-2740.74	0.24013	226722	0.34485	1.21352e+06
				0.01612	-2833.33	0.23966	223426	0.34537	1.21428e+06
				0.01561	-2759.26	0.2392	219537	0.34587	1.21565e+06
				0.01513	-2851.85	0.23871	215537	0.3464	1.21559e+06
				0.01463	-2666.67	0.23822	212870	0.34691	1216000
				0.01415	-3148.15	0.23773	208981	0.34737	1.21707e+06
				0.01365	-2611.11	0.23723	203907	0.34783	1.21796e+06
				0.01316	-3092.59	0.2367	200037	0.34832	1.2168e+06
				0.01265	-3370.37	0.23614	196130	0.34881	1.21869e+06
				0.01215	-2814.81	0.23561	192296	0.34934	1.21956e+06
				0.01163	-3111.11	0.23512	188500	0.34986	1.2193e+06
				0.0111	-3018.52	0.23468	185259	0.35038	1.22093e+06
				0.01061	-3092.59	0.23422	181481	0.35089	1.22237e+06
				0.01013	-2407.41	0.23375	178093	0.3514	1.22174e+06
				0.00965	-2907.41	0.23326	174259	0.35189	1.2228e+06
				0.00915	-3185.19	0.23275	170722	0.35237	1.22376e+06
				0.00865	-2333.33	0.23222	166167	0.35285	1.22324e+06
				0.00813	-2574.07	0.23168	162074	0.35333	1.22461e+06
				0.00761	-3222.22	0.23114	157981	0.35384	1.2252e+06
				0.00709	-3000	0.23064	154463	0.35435	1.2257e+06
				0.0066	-2962.96	0.23017	151426	0.35484	1226500
				0.00612	-2814.81	0.22969	148259	0.35535	1227000
				0.00564	-2666.67	0.2292	144759	0.35585	1.22824e+06
				0.00518	-2962.96	0.22872	141574	0.35635	1.22839e+06
				0.00468	-2722.22	0.22823	136630	0.35684	1229000
				0.00417	-3351.85	0.22772	133685	0.35735	1.23063e+06
				0.00365	-3462.96	0.22719	129944	0.35788	1.23076e+06
				0.00313	-2092.59	0.22666	126148	0.35838	1.23102e+06
				0.0026	-3037.04	0.22616	122148	0.35886	1.23183e+06
				0.00207	-2500	0.22568	119407	0.35935	1.23291e+06
				0.00157	-2166.67	0.22518	115426	0.35986	1.23337e+06
				0.00112	-3592.59	0.22469	112463	0.36034	1.23428e+06
				0.000672018	-3148.15	0.22421	109111	0.36085	1.23491e+06
				0.000185352	-2814.81	0.22373	106204	0.36134	1.23511e+06
				-0.000321315	-3574.07	0.22325	102574	0.36184	1.23581e+06
				-0.000845315	-2666.67	0.22273	99018.5	0.36236	1.23769e+06
				-0.00135	-3277.78	0.2222	95500	0.3629	1.23815e+06
				-0.00187	-2981.48	0.22167	92018.5	0.3634	1.23817e+06
				-0.0024	-2925.93	0.22117	88685.2	0.36387	1.23872e+06
				-0.00292	-2814.81	0.22071	85740.7	0.36437	1.24019e+06
				-0.00341	-2425.93	0.22022	82185.2	0.36488	1.24028e+06
				-0.00387	-2629.63	0.21972	79555.6	0.36536	1.24057e+06
				-0.00433	-3222.22	0.21921	75851.9	0.36583	1.24154e+06
				-0.00481	-2777.78	0.21869	73314.8	0.36632	1.24202e+06
				-0.00532	-2851.85	0.21817	70018.5	0.36682	1.24206e+06
				-0.00583	-2722.22	0.21766	66703.7	0.36735	1.24415e+06
				-0.00636	-2666.67	0.21717	64703.7	0.36788	1.2453e+06
				-0.00688	-2685.19	0.2167	61425.9	0.36841	1.24604e+06
				-0.00739	-3314.81	0.21622	58963	0.36893	1.24667e+06
				-0.0079	-2944.44	0.21574	56870.4	0.36943	1.24711e+06
				-0.00837	-3000	0.21524	54037	0.3699	1.24776e+06
				-0.00885	-3092.59	0.21473	51185.2	0.37037	1.24878e+06
				-0.00935	-2814.81	0.21421	49148.1	0.37085	1.24935e+06
				-0.00984	-2925.93	0.21368	46000	0.37134	1.24954e+06
				-0.01034	-2277.78	0.21315	44129.6	0.37185	1.25074e+06
				-0.01085	-2722.22	0.21265	42500	0.37235	1.25117e+06
				-0.01137	-2444.44	0.21219	40370.4	0.37284	1.25194e+06
				-0.01187	-2685.19	0.21173	38333.3	0.37338	1.25359e+06
				-0.01237	-2870.37	0.21123	36796.3	0.37391	1.25372e+06
				-0.01285	-2611.11	0.21072	34740.7	0.3744	1.25433e+06
				-0.01333	-3574.07	0.21022	33000	0.37487	1.2553e+06
				-0.01384	-2648.15	0.20972	31722.2	0.37534	1.25481e+06
				-0.01434	-2814.81	0.20919	30370.4	0.37583	1.25572e+06
				-0.01486	-2481.48	0.20866	29185.2	0.37633	1.25669e+06
				-0.01537	-3444.44	0.20815	27777.8	0.37684	1.2572e+06
				-0.01588	-2740.74	0.20766	26259.3	0.37736	1.25826e+06
				-0.01639	-2944.44	0.20719	25777.8	0.37768	1258500
				-0.01688	-2740.74	0.20673	24870.4	0.37769	1.25861e+06
				-0.01735	-2518.52	0.20623	23592.6	0.37802	1.25615e+06
				-0.01782	-3055.56	0.20572	22777.8	0.37796	1.25269e+06
				-0.01831	-2907.41	0.20522	20981.5	0.37778	1.24615e+06
				-0.0187	-2759.26	0.20471	20777.8	0.37746	1.24041e+06
				-0.01871	-2796.3	0.20417	19629.6	0.37729	1.23924e+06
				-0.01872	-2796.3	0.20366	19296.3	0.37719	1.22563e+06
				-0.01871	-11740.7	0.20317	18092.6	0.37674	1222000
				-0.01868	-6129.63	0.20269	17111.1	0.37598	1.21378e+06
				-0.0187	4944.44	0.2022	16203.7	0.37521	1.19952e+06
				-0.01871	-7648.15	0.2017	16203.7	0.37456	1.19213e+06
				-0.01873	-3481.48	0.20122	14981.5	0.37399	1.18513e+06
				-0.01875	1037.04	0.20072	15166.7	0.37347	1.17507e+06
				-0.01877	-7074.07	0.20021	14129.6	0.37297	1.16946e+06
				-0.01879	-2000	0.19969	13833.3	0.37247	1.16222e+06
				-0.01881	-1111.11	0.19918	12666.7	0.37199	1.15457e+06
				-0.01883	-4925.93	0.19869	12351.9	0.37152	1.14837e+06
				-0.01885	-2111.11	0.19819	11703.7	0.37102	1.14172e+06
				-0.01886	-2092.59	0.19771	11055.6	0.37053	1.13461e+06
				-0.01887	-4611.11	0.1972	10740.7	0.37001	1.12824e+06
				-0.01889	-1703.7	0.1967	10444.4	0.36947	1.1208e+06
				-0.0189	-2407.41	0.19619	9648.15	0.3689	1.11365e+06
				-0.01891	-3425.93	0.19567	8722.22	0.36838	1.1078e+06
				-0.01892	-1888.89	0.19516	8907.41	0.36791	1.10128e+06
				-0.01893	-2888.89	0.19466	8574.07	0.36747	1.0953e+06
				-0.01893	-3092.59	0.19418	8129.63	0.367	1.09031e+06
				-0.01894	-2185.19	0.1937	7240.74	0.36653	1.08369e+06
				-0.01895	-3222.22	0.19322	6574.07	0.36603	1.07746e+06
				-0.01895	-3129.63	0.19272	6351.85	0.36553	1.07161e+06
				-0.01896	-2148.15	0.1922	6388.89	0.36501	1.06541e+06
				-0.01896	-3129.63	0.1917	5925.93	0.36448	1.05935e+06
				-0.01896	-3000	0.19119	5796.3	0.36394	1.05324e+06
				-0.01896	-3037.04	0.19066	5500	0.36343	1.04717e+06
				-0.01896	-3055.56	0.19015	4537.04	0.36295	1.04148e+06
				-0.01896	-2685.19	0.18966	4981.48	0.36248	1.03676e+06
				-0.01896	-2240.74	0.18919	4481.48	0.362	1.03091e+06
				-0.01896	-2740.74	0.18873	4314.81	0.36151	1.02563e+06
				-0.01896	-2537.04	0.18823	4759.26	0.36101	1.01889e+06
				-0.01896	-2833.33	0.18774	3574.07	0.3605	1.01385e+06
				-0.01896	-2481.48	0.18721	3518.52	0.35998	1.00839e+06
				-0.01896	-2203.7	0.18669	3870.37	0.35946	1.00252e+06
				-0.01896	-2537.04	0.18616	3537.04	0.35896	996704
				-0.01896	-2851.85	0.18564	3611.11	0.35848	991241
				-0.01896	-2370.37	0.18514	3185.19	0.35797	985944
				-0.01896	-2888.89	0.18467	2407.41	0.35747	980963
				-0.01896	-2296.3	0.18422	2574.07	0.35699	976019
				-0.01896	-2611.11	0.18374	2555.56	0.35653	970519
				-0.01896	-2500	0.18325	2740.74	0.35602	965130
				-0.01896	-2814.81	0.18273	2518.52	0.3555	959074
				-0.01896	-2555.56	0.18221	2240.74	0.35497	954370
				-0.01896	-2388.89	0.18167	1870.37	0.35446	948481
				-0.01896	-1833.33	0.18114	2537.04	0.35396	943333
				-0.01896	-2074.07	0.18064	1888.89	0.35349	938537
				-0.01896	-2259.26	0.18015	2296.3	0.35299	933241
				-0.01896	-2629.63	0.17969	1703.7	0.35249	927981
				-0.01896	-3129.63	0.17921	1759.26	0.35199	923333
				-0.01896	-1981.48	0.17873	1666.67	0.35148	918241
				-0.01896	-2092.59	0.17824	1351.85	0.35099	912963
				-0.01896	-2611.11	0.17772	1092.59	0.35047	907611
				-0.01896	-2629.63	0.1772	1203.7	0.34996	901889
				-0.01896	-2500	0.17668	981.481	0.34947	897407
				-0.01896	-2203.7	0.17617	1240.74	0.34899	892056
				-0.01896	-2518.52	0.17568	388.889	0.34851	887389
				-0.01896	-2870.37	0.17521	314.815	0.34804	883056
				-0.01896	-2148.15	0.17472	944.444	0.34753	877093
				-0.01895	-2537.04	0.17421	1074.07	0.34699	872000
				-0.01895	-2574.07	0.17371	296.296	0.34645	867148
				-0.01895	-2055.56	0.17322	351.852	0.34591	861519
				-0.01895	-2814.81	0.17271	407.407	0.34543	856778
				-0.01895	-2518.52	0.17218	203.704	0.34497	852407
				-0.01895	-1851.85	0.17168	481.481	0.34451	847463
				-0.01895	-2759.26	0.17119	740.741	0.34402	842667
				-0.01895	-2481.48	0.17071	611.111	0.34351	837759
				-0.01895	-2259.26	0.17022	370.37	0.34301	832704
				-0.01895	-2092.59	0.16972	592.593	0.34251	827444
				-0.01895	-2277.78	0.16921	203.704	0.34198	822500
				-0.01895	-1962.96	0.1687	462.963	0.34143	817056
				-0.01895	-2277.78	0.16819	222.222	0.3409	812296
				-0.01895	-2314.81	0.16768	333.333	0.34042	807407
				-0.01895	-2314.81	0.16718	129.63	0.33995	803500
				-0.01895	-1425.93	0.16669	277.778	0.33951	798907
				-0.01895	-2314.81	0.16622	74.0741	0.33903	794241
				-0.01895	-2388.89	0.16574	425.926	0.33853	789093
				-0.01895	-1629.63	0.16524	-166.667	0.33802	784278
				-0.01895	-2018.52	0.16473	0	0.33749	779815
				-0.01895	-2240.74	0.16421	-37.037	0.33697	774426
				-0.01895	-1851.85	0.16366	55.5556	0.33643	768704
				-0.01895	-2296.3	0.16314	240.741	0.33592	764130
				-0.01895	-2333.33	0.16264	240.741	0.33545	759926
				-0.01895	-1796.3	0.16218	-444.444	0.33497	755611
				-0.01895	-2296.3	0.16171	166.667	0.33448	751722
				-0.01895	-2462.96	0.16124	111.111	0.33402	745981
				-0.01895	-2388.89	0.16075	-148.148	0.33352	741500
				-0.01895	-2425.93	0.16025	-388.889	0.33299	737093
				-0.01895	-2277.78	0.15972	-333.333	0.33247	731667
				-0.01895	-2148.15	0.15918	-185.185	0.33195	726741
				-0.01895	-2722.22	0.15864	74.0741	0.33145	722389
				-0.01895	-1759.26	0.15812	-166.667	0.33096	717611
				-0.01895	-1851.85	0.15764	-333.333	0.33049	712907
				-0.01895	-2388.89	0.15719	-333.333	0.32999	708815
				-0.01895	-2203.7	0.15673	-870.37	0.32948	704278
				-0.01895	-2092.59	0.15625	-537.037	0.32897	699148
				-0.01895	-2092.59	0.15573	222.222	0.32847	694148
				-0.01895	-2018.52	0.15522	-296.296	0.32796	689833
				-0.01895	-2481.48	0.1547	-703.704	0.32745	684667
				-0.01895	-2166.67	0.15418	-277.778	0.32696	680148
				-0.01895	-2555.56	0.15367	-722.222	0.32648	676389
				-0.01895	-2148.15	0.15317	-314.815	0.32601	671315
				-0.01895	-1740.74	0.15267	-222.222	0.3255	666500
				-0.01895	-2407.41	0.1522	-500	0.32497	662074
				-0.01895	-1962.96	0.15171	-462.963	0.32446	657481
				-0.01895	-1777.78	0.15123	-407.407	0.32395	652722
				-0.01895	-1925.93	0.15072	-444.444	0.32345	647611
				-0.01895	-1833.33	0.1502	-444.444	0.32295	643000
				-0.01895	-1222.22	0.14968	-185.185	0.32246	639444
				-0.01895	-2000	0.14917	296.296	0.32197	634704
				-0.01895	-2296.3	0.14867	222.222	0.32151	629926
				-0.01895	-1944.44	0.14819	-370.37	0.32102	625981
				-0.01895	-1851.85	0.14771	-592.593	0.32052	620741
				-0.01895	-2222.22	0.14721	-444.444	0.31999	616481
				-0.01895	-2018.52	0.14671	-333.333	0.31947	611241
				-0.01895	-2018.52	0.14621	-92.5926	0.31892	606389
				-0.01895	-2277.78	0.1457	-648.148	0.3184	601778
				-0.01895	-1925.93	0.14518	-611.111	0.31792	597389
				-0.01895	-1833.33	0.14466	-740.741	0.31746	593389
				-0.01895	-2148.15	0.14418	-277.778	0.31701	588889
				-0.01895	-2185.19	0.1437	-574.074	0.31653	584093
				-0.01895	-2018.52	0.14321	-740.741	0.31602	580704
				-0.01895	-1555.56	0.14271	-74.0741	0.3155	575593
				-0.01895	-2092.59	0.14222	-851.852	0.31498	570426
				-0.01895	-2111.11	0.1417	-796.296	0.31446	566111
				-0.01895	-1907.41	0.14118	-370.37	0.31393	561667
				-0.01895	-2166.67	0.14066	333.333	0.31343	557167
				-0.01895	-2425.93	0.14017	-796.296	0.31293	553444
				-0.01895	-1962.96	0.13968	-1000	0.31246	548593
				-0.01895	-2370.37	0.13921	-740.741	0.31198	544926
				-0.01895	-2018.52	0.13873	-833.333	0.31151	539870
				-0.01895	-1888.89	0.13823	-1111.11	0.31102	536241
				-0.01895	-1648.15	0.13773	-703.704	0.31051	531796
				-0.01895	-2074.07	0.13722	-888.889	0.30998	526500
						0.13668	-1407.41	0.30946	522037
						0.13612	-1148.15	0.30895	517870
						0.1356	-666.667	0.30844	513426
						0.13511	-314.815	0.30797	509352
						0.13467	-777.778	0.30748	505778
						0.13422	-351.852	0.30698	501000
						0.13376	-1000	0.3065	497259
						0.13327	-814.815	0.306	492889
						0.13275	-537.037	0.30548	488296
						0.1322	-314.815	0.30497	484167
						0.13166	-574.074	0.30447	479259
						0.13115	-777.778	0.30398	475426
						0.13065	-759.259	0.3035	471167
						0.13017	-370.37	0.30301	467037
						0.12969	-833.333	0.30252	463222
						0.12918	-888.889	0.302	458778
						0.12871	-648.148	0.30147	454204
						0.12823	-629.63	0.30096	449889
						0.12772	-962.963	0.30046	445685
						0.12719	-1111.11	0.29996	441185
						0.12667	-870.37	0.29947	437815
						0.12617	-500	0.29898	433630
						0.12568	18.5185	0.2985	429444
						0.12519	-555.556	0.29801	424574
						0.12472	-1425.93	0.2975	420926
						0.12423	-1074.07	0.29698	416648
						0.12375	-629.63	0.29645	412630
						0.12325	-962.963	0.29592	408167
						0.12272	-796.296	0.29545	404593
						0.12218	-796.296	0.29499	400056
						0.12166	-1222.22	0.29451	396481
						0.12117	-888.889	0.29402	392593
						0.1207	-629.63	0.29353	388944
						0.12021	-1037.04	0.29303	384704
						0.11971	-1425.93	0.29251	380148
						0.11921	-1333.33	0.29198	375296
						0.11869	-1111.11	0.29143	371833
						0.11817	-462.963	0.29091	367519
						0.11766	-1148.15	0.29043	364000
						0.11718	-722.222	0.28999	360537
						0.1167	-1111.11	0.28953	355815
						0.11623	-1129.63	0.28901	352667
						0.11575	-1351.85	0.28851	349593
						0.11526	-425.926	0.28801	344037
						0.11474	-1037.04	0.28749	340444
						0.11421	-1092.59	0.28694	335630
						0.11366	-1018.52	0.28642	331074
						0.11313	-592.593	0.28591	327778
						0.11265	-1055.56	0.28542	324574
						0.11219	-518.519	0.28496	320111
						0.11173	-925.926	0.2845	317167
						0.11125	-870.37	0.28402	313000
						0.11073	-1240.74	0.28351	309000
						0.11023	-814.815	0.283	304926
						0.10973	-1222.22	0.28247	301574
						0.10919	-1185.19	0.28195	297259
						0.10866	-685.185	0.28145	293500
						0.10814	-777.778	0.28097	289333
						0.10766	-1203.7	0.28049	285852
						0.10718	-777.778	0.27998	282722
						0.10673	-1092.59	0.27948	278759
						0.10624	-1314.81	0.27898	274944
						0.10574	-1000	0.27848	270759
						0.10523	-907.407	0.27795	267259
						0.10471	-944.444	0.27745	263500
						0.10417	-1333.33	0.27696	260111
						0.10364	-1240.74	0.27648	256352
						0.10314	-518.519	0.276	252500
						0.10267	-833.333	0.27551	249519
						0.10219	-1351.85	0.27501	245833
						0.1017	-648.148	0.27449	241722
						0.10123	-1314.81	0.27396	238204
						0.10074	-851.852	0.27345	234093
						0.10021	-592.593	0.27294	230667
						0.09969	-1018.52	0.27246	227130
						0.09918	-907.407	0.27199	223241
						0.09867	-981.481	0.2715	220556
						0.09817	-759.259	0.27101	217241
						0.0977	-1111.11	0.27051	212407
						0.0972	-1074.07	0.26999	209685
						0.09671	-907.407	0.26947	205185
						0.09619	-1055.56	0.26892	201241
						0.0957	-1481.48	0.26838	198296
						0.09519	-888.889	0.26791	194537
						0.09468	-777.778	0.26746	191741
						0.09419	-1129.63	0.26699	188778
						0.09369	-833.333	0.26653	185111
						0.09321	-1055.56	0.26604	182130
						0.09272	-1481.48	0.26553	178241
						0.09221	-944.444	0.265	174481
						0.0917	-666.667	0.26446	171148
						0.09117	-1074.07	0.26392	167037
						0.09063	-740.741	0.26341	163722
						0.09015	-1314.81	0.26293	160981
						0.08968	-740.741	0.26246	157593
						0.08921	-944.444	0.26197	155204
						0.08874	-1518.52	0.26151	152611
						0.08824	-1092.59	0.26102	148352
						0.08774	-685.185	0.26051	145500
						0.08722	-703.704	0.25998	141963
						0.08668	-1166.67	0.25945	138667
						0.08614	-1185.19	0.25894	135648
						0.08563	-833.333	0.25846	132500
						0.08514	-1018.52	0.25797	129704
						0.08468	-648.148	0.25748	127333
						0.08424	-907.407	0.257	123630
						0.08376	-1055.56	0.25651	121500
						0.08326	-1388.89	0.25602	117907
						0.08273	-537.037	0.2555	114852
						0.0822	-1388.89	0.25496	111778
						0.08167	-888.889	0.25444	108796
						0.08114	-851.852	0.25395	106093
						0.08064	-1296.3	0.25348	103148
						0.08015	-962.963	0.25299	100944
						0.07968	-1462.96	0.25249	98333.3
						0.0792	-685.185	0.25199	94796.3
						0.07873	-648.148	0.25148	92388.9
						0.07824	-1148.15	0.25097	90333.3
						0.07774	-1333.33	0.25045	86851.9
						0.07721	-1351.85	0.24994	84685.2
						0.07667	-1037.04	0.24947	82055.6
						0.07616	-166.667	0.24899	80000
						0.07566	-907.407	0.24851	77759.3
						0.07519	-1203.7	0.24803	74907.4
						0.0747	-1037.04	0.24752	73259.3
						0.07421	-1574.07	0.24699	70759.3
						0.07373	-1166.67	0.24645	67259.3
						0.07323	-777.778	0.24593	65870.4
						0.07271	-1314.81	0.24544	64537
						0.07218	-574.074	0.24497	61518.5
						0.07167	-1055.56	0.24451	60796.3
						0.07119	-1537.04	0.24403	58370.4
						0.07071	-1055.56	0.24353	55833.3
						0.07022	-1277.78	0.24302	54666.7
						0.06971	-1388.89	0.24252	53074.1
						0.06922	-1703.7	0.24197	51018.5
						0.06869	-1222.22	0.24142	49740.7
						0.06818	-1129.63	0.24092	48203.7
						0.06768	-944.444	0.24043	46388.9
						0.06718	-1240.74	0.23995	45963
						0.06669	-870.37	0.2395	44796.3
						0.06622	-1962.96	0.23902	43685.2
						0.06574	-1092.59	0.23852	42166.7
						0.06524	-944.444	0.23802	40722.2
						0.06472	-1111.11	0.2375	40537
						0.0642	-1351.85	0.23697	40185.2
						0.06366	-1148.15	0.23644	37277.8
						0.06313	-1166.67	0.23592	37851.9
						0.06265	-907.407	0.23544	36388.9
						0.0622	-1092.59	0.23497	36166.7
						0.06173	-851.852	0.23447	36074.1
						0.06125	-1722.22	0.234	34240.7
						0.06075	-1000	0.2335	33925.9
						0.06025	-1203.7	0.23299	33333.3
						0.05973	-851.852	0.23248	32537
						0.0592	-1111.11	0.23196	31833.3
						0.05865	-555.556	0.23145	31277.8
						0.05813	-888.889	0.23096	30833.3
						0.05764	-740.741	0.23048	30000
						0.05721	-1148.15	0.22999	29333.3
						0.05674	-1240.74	0.22949	28648.1
						0.05623	-518.519	0.22898	28166.7
						0.05573	-722.222	0.22848	27277.8
						0.05522	-1018.52	0.22797	26963
						0.0547	-944.444	0.22745	26388.9
						0.05416	1925.93	0.22697	25963
						0.05365	-722.222	0.22647	25500
						0.05315	-1703.7	0.22599	24777.8
						0.05267	-740.741	0.2255	24407.4
						0.05219	-1055.56	0.22499	24166.7
						0.05171	-1018.52	0.22448	23259.3
						0.05123	-851.852	0.22397	22963
						0.05072	-1296.3	0.22344	22463
						0.05021	-1518.52	0.22293	21592.6
						0.04969	-851.852	0.22245	21796.3
						0.04918	-1666.67	0.22198	21629.6
						0.04868	-1462.96	0.22151	20685.2
						0.04819	-1111.11	0.22101	20796.3
						0.04769	-1074.07	0.22052	20129.6
						0.04717	-1500	0.22	20370.4
						0.04668	-1074.07	0.21948	19537
						0.04619	-1685.19	0.21894	19203.7
						0.0457	-1259.26	0.21841	19407.4
						0.04519	-425.926	0.21791	18537
						0.04467	-1814.81	0.21744	19000
						0.04417	-1351.85	0.21699	18592.6
						0.04368	-1037.04	0.21652	18185.2
						0.04321	-1518.52	0.21602	18185.2
						0.04273	-833.333	0.21551	17833.3
						0.04223	-907.407	0.21498	17388.9
						0.04171	-1777.78	0.21445	17240.7
						0.04118	-1018.52	0.21393	17296.3
						0.04067	-1092.59	0.21343	16722.2
						0.04017	-1166.67	0.21294	17555.6
						0.03967	-1222.22	0.21248	16314.8
						0.03921	-1555.56	0.21199	16314.8
						0.0387	-907.407	0.21151	16240.7
						0.03819	-629.63	0.21102	15888.9
						0.03771	-1740.74	0.21051	16166.7
						0.03722	-1425.93	0.20998	15574.1
						0.0367	-796.296	0.20946	15166.7
						0.03615	-1462.96	0.20894	15000
						0.03561	-1055.56	0.20845	15333.3
						0.03515	-1277.78	0.20798	14944.4
						0.0347	-1314.81	0.20749	14777.8
						0.03423	-1370.37	0.20699	14722.2
						0.03374	-1222.22	0.2065	14555.6
						0.03325	-1203.7	0.20601	14018.5
						0.03274	-1074.07	0.20549	14074.1
						0.03222	-1481.48	0.20496	14222.2
						0.03169	-1425.93	0.20445	13611.1
						0.03115	-796.296	0.20396	13851.9
						0.03064	-1444.44	0.20348	13518.5
						0.03015	-1351.85	0.20299	13129.6
						0.02967	-1388.89	0.2025	13296.3
						0.02921	-537.037	0.202	12740.7
						0.02874	-1814.81	0.20148	13425.9
						0.02823	-1333.33	0.20097	12574.1
						0.02772	-1018.52	0.20047	12703.7
						0.0272	-1500	0.19998	12111.1
						0.02667	-1018.52	0.19948	12981.5
						0.02616	-870.37	0.199	11870.4
						0.02568	-1907.41	0.19851	12111.1
						0.02518	-759.259	0.19801	11703.7
						0.02469	-1185.19	0.1975	12463
						0.02422	-1370.37	0.19699	12518.5
						0.02373	-925.926	0.19647	11629.6
						0.02323	-1148.15	0.19593	12129.6
						0.02271	-1722.22	0.19544	11870.4
						0.02219	-925.926	0.19499	11129.6
						0.02168	-981.481	0.19451	11592.6
						0.02119	-925.926	0.19403	11629.6
						0.02071	-777.778	0.19352	11037
						0.02021	-1833.33	0.19302	11277.8
						0.01971	-1388.89	0.1925	10907.4
						0.0192	-1111.11	0.19197	10703.7
						0.01868	-981.481	0.19143	10666.7
						0.01817	-1259.26	0.19091	10537
						0.01767	-944.444	0.19042	10685.2
						0.01718	-1462.96	0.18996	11092.6
						0.0167	-1092.59	0.18951	9925.93
						0.01623	-740.741	0.18901	10555.6
						0.01575	-944.444	0.18851	10518.5
						0.01525	-1851.85	0.18801	10092.6
						0.01473	-1092.59	0.18749	9574.07
						0.0142	-1592.59	0.18696	10000
						0.01366	-1296.3	0.18644	9462.96
						0.01313	-870.37	0.18594	9351.85
						0.01264	-1462.96	0.18544	9851.85
						0.01219	-1574.07	0.18497	9277.78
						0.01173	-1333.33	0.18449	9259.26
						0.01125	-1314.81	0.18401	9296.3
						0.01074	-1462.96	0.18351	9555.56
						0.01023	-1148.15	0.183	8888.89
						0.00972	-1925.93	0.18247	8962.96
						0.00919	-1444.44	0.18195	9574.07
						0.00865	-925.926	0.18145	9481.48
						0.00813	-1166.67	0.18098	8833.33
						0.00765	-703.704	0.18048	8759.26
						0.00719	-1259.26	0.17996	8833.33
						0.00674	-1888.89	0.17946	8740.74
						0.00625	-925.926	0.17897	8981.48
						0.00575	-962.963	0.17848	8648.15
						0.00524	-1462.96	0.17797	8925.93
						0.00472	-814.815	0.17746	8407.41
						0.00418	-1648.15	0.17697	8518.52
						0.00365	-1277.78	0.17648	8537.04
						0.00315	-1296.3	0.176	7962.96
						0.00266	-981.481	0.17551	8685.19
						0.00217	-1148.15	0.17501	8425.93
						0.00168	-1629.63	0.1745	7981.48
						0.00121	-1685.19	0.17396	8166.67
						0.000721483	-1555.56	0.17343	8277.78
						0.00020415	-1481.48	0.17293	8370.37
						-0.000317184	-1222.22	0.17245	7981.48
						-0.00083185	-888.889	0.17199	6944.44
						-0.00132	-1462.96	0.1715	7740.74
						-0.00181	-1518.52	0.17099	7555.56
						-0.00229	-1648.15	0.17049	7462.96
						-0.00279	-1777.78	0.16999	7518.52
						-0.00329	-1425.93	0.16947	6537.04
						-0.00379	-1222.22	0.16892	6703.7
						-0.00428	-1870.37	0.16839	7500
						-0.0048	-1388.89	0.16791	7111.11
						-0.00533	-1629.63	0.16746	6907.41
						-0.00582	-1185.19	0.167	6722.22
						-0.00631	-1259.26	0.16652	6407.41
						-0.00678	-1629.63	0.16604	6518.52
						-0.00729	-1740.74	0.16553	6777.78
						-0.0078	-1203.7	0.165	6555.56
						-0.00831	-1388.89	0.16448	6518.52
						-0.00884	-1333.33	0.16394	6555.56
						-0.00935	-907.407	0.16343	5796.3
						-0.00984	-1462.96	0.16295	6055.56
						-0.01032	-1537.04	0.16246	6018.52
						-0.0108	-1018.52	0.16196	6518.52
						-0.01127	-1537.04	0.16149	6462.96
						-0.01177	-1314.81	0.16101	5574.07
						-0.01226	-1129.63	0.1605	5592.59
						-0.01277	-1388.89	0.15997	6000
						-0.0133	-1611.11	0.15945	6148.15
						-0.01385	-1388.89	0.15895	6203.7
						-0.01438	-851.852	0.15847	5833.33
						-0.01488	-981.481	0.15797	5944.44
						-0.01533	-1092.59	0.15747	5666.67
						-0.01578	-1814.81	0.15699	5500
						-0.01626	-1629.63	0.15651	5962.96
						-0.01676	-1037.04	0.15602	5185.19
						-0.01728	-1314.81	0.1555	5425.93
						-0.01778	-1481.48	0.15497	5518.52
						-0.01831	-1666.67	0.15447	4888.89
						-0.01885	-2148.15	0.15397	5425.93
						-0.01936	-1148.15	0.1535	4814.81
						-0.01985	-796.296	0.153	4870.37
						-0.02031	-1833.33	0.1525	5407.41
						-0.02077	-1333.33	0.15199	4500
						-0.02125	-1407.41	0.15147	4925.93
						-0.02175	-2018.52	0.15095	4851.85
						-0.02227	-1074.07	0.15043	4462.96
						-0.0228	-1148.15	0.14995	4796.3
						-0.02333	-1129.63	0.14948	5277.78
						-0.02385	-1296.3	0.14901	4185.19
						-0.02435	-1259.26	0.14853	4555.56
						-0.02481	-1370.37	0.14803	4407.41
						-0.02529	-1722.22	0.14751	4333.33
						-0.02579	-1407.41	0.14699	4518.52
						-0.02628	-1166.67	0.14646	4611.11
						-0.02677	-1370.37	0.14593	4814.81
						-0.02728	-2000	0.14544	4462.96
						-0.02781	-518.519	0.14497	4055.56
						-0.02831	-1444.44	0.14451	4129.63
						-0.0288	-1333.33	0.14401	4685.19
						-0.02928	-1388.89	0.14351	4148.15
						-0.02977	-1648.15	0.143	4111.11
						-0.03028	-1407.41	0.1425	3944.44
						-0.03079	-1185.19	0.14197	3481.48
						-0.03131	-1240.74	0.14143	4537.04
						-0.03181	-1351.85	0.14092	4277.78
						-0.03232	-1407.41	0.14043	3759.26
						-0.03282	-1240.74	0.13995	3796.3
						-0.03332	-1185.19	0.13951	3666.67
						-0.0338	-1555.56	0.13903	4129.63
						-0.03428	-1444.44	0.13853	3518.52
						-0.03477	-814.815	0.13801	3796.3
						-0.03509	-1277.78	0.13749	3740.74
						-0.0351	-1351.85	0.13695	3444.44
						-0.03511	-1444.44	0.13643	3166.67
						-0.03504	-8685.19	0.13594	3481.48
						-0.035	-3611.11	0.13547	3111.11
						-0.03503	4444.44	0.13498	3592.59
						-0.03505	-5611.11	0.13447	3388.89
						-0.03507	-1074.07	0.13399	3074.07
						-0.0351	1314.81	0.1335	2981.48
						-0.03513	-4962.96	0.133	3129.63
						-0.03516	-370.37	0.13247	2907.41
						-0.03518	-240.741	0.13196	3592.59
						-0.03521	-3000	0.13146	2814.81
						-0.03524	-462.963	0.13097	3444.44
						-0.03527	-1277.78	0.13049	2796.3
						-0.0353	-2888.89	0.12999	2777.78
						-0.03532	-370.37	0.12949	3000
						-0.03534	-1259.26	0.12898	3166.67
						-0.03535	-1722.22	0.12846	2481.48
						-0.03536	-592.593	0.12794	3000
						-0.03536	-1148.15	0.12744	2722.22
						-0.03536	-1518.52	0.12696	2277.78
						-0.03536	-944.444	0.12648	2574.07
						-0.03536	-1037.04	0.126	2518.52
						-0.03536	-1444.44	0.12551	2666.67
						-0.03536	-1037.04	0.125	1851.85
						-0.03536	-981.481	0.12448	2314.81
						-0.03536	-1074.07	0.12397	2370.37
						-0.03536	-777.778	0.12344	2814.81
						-0.03536	-1185.19	0.12292	2203.7
						-0.03536	-814.815	0.12244	2814.81
						-0.03536	-592.593	0.12198	2796.3
						-0.03536	-1351.85	0.12152	2370.37
								0.12102	2851.85
								0.12051	2537.04
								0.11998	2796.3
								0.11947	2092.59
								0.11895	2203.7
								0.11842	2370.37
								0.11791	2462.96
								0.11744	2592.59
								0.11699	2370.37
								0.11651	1611.11
								0.11601	2111.11
								0.1155	2296.3
								0.11499	2240.74
								0.11446	2111.11
								0.11393	2259.26
								0.11343	1611.11
								0.11294	2370.37
								0.11247	1537.04
								0.11199	2148.15
								0.11151	1611.11
								0.11102	1148.15
								0.11051	1629.63
								0.10999	1907.41
								0.10947	1814.81
								0.10894	2351.85
								0.10844	1740.74
								0.10798	1722.22
								0.10749	1777.78
								0.10699	1722.22
								0.1065	1537.04
								0.10601	1444.44
								0.10549	1685.19
								0.10496	2000
								0.10445	1111.11
								0.10397	1388.89
								0.10349	1666.67
								0.10301	685.185
								0.10251	1277.78
								0.10199	1462.96
								0.10147	1500
								0.10096	1388.89
								0.10045	1555.56
								0.09997	1351.85
								0.09949	1370.37
								0.09901	944.444
								0.09852	1500
								0.09803	1370.37
								0.09751	1037.04
								0.09699	1555.56
								0.09645	870.37
								0.09592	1222.22
								0.09542	1314.81
								0.09496	1222.22
								0.09449	1074.07
								0.09402	1148.15
								0.09354	981.481
								0.09303	1462.96
								0.09249	1314.81
								0.09196	759.259
								0.09142	1222.22
								0.09091	1222.22
								0.09043	777.778
								0.08997	1314.81
								0.08951	740.741
								0.08902	722.222
								0.08851	1203.7
								0.08801	1203.7
								0.08749	1092.59
								0.08695	1018.52
								0.08643	1129.63
								0.08593	611.111
								0.08545	1037.04
								0.08498	1240.74
								0.0845	1000
								0.08401	796.296
								0.08351	759.259
								0.08299	1111.11
								0.08246	740.741
								0.08195	1500
								0.08146	1203.7
								0.08097	685.185
								0.08049	537.037
								0.07998	814.815
								0.07948	981.481
								0.07899	592.593
								0.07849	481.481
								0.07797	555.556
								0.07745	166.667
								0.07696	500
								0.07648	1018.52
								0.076	185.185
								0.0755	592.593
								0.075	703.704
								0.07448	722.222
								0.07396	833.333
								0.07345	148.148
								0.07296	611.111
								0.07247	759.259
								0.07199	666.667
								0.07149	537.037
								0.07099	962.963
								0.0705	18.5185
								0.06999	574.074
								0.06947	629.63
								0.06892	629.63
								0.06839	592.593
								0.06791	685.185
								0.06746	444.444
								0.06699	296.296
								0.06652	425.926
								0.06603	666.667
								0.06552	592.593
								0.065	55.5556
								0.06446	555.556
								0.06392	-18.5185
								0.06342	166.667
								0.06295	277.778
								0.06247	111.111
								0.06197	574.074
								0.0615	-185.185
								0.06102	370.37
								0.06052	351.852
								0.05998	37.037
								0.05944	648.148
								0.05893	870.37
								0.05846	-277.778
								0.05797	240.741
								0.0575	648.148
								0.05701	74.0741
								0.05652	203.704
								0.05602	-92.5926
								0.0555	-444.444
								0.05497	92.5926
								0.05444	0
								0.05395	629.63
								0.05349	-277.778
								0.05299	18.5185
								0.0525	37.037
								0.052	296.296
								0.05148	-55.5556
								0.05096	407.407
								0.05045	92.5926
								0.04996	444.444
								0.04948	92.5926
								0.04899	-74.0741
								0.04852	-240.741
								0.04801	74.0741
								0.04751	129.63
								0.04699	-240.741
								0.04645	-166.667
								0.04592	-18.5185
								0.04543	333.333
								0.04496	-407.407
								0.0445	-148.148
								0.04401	92.5926
								0.04351	-166.667
								0.04301	92.5926
								0.04252	-203.704
								0.04198	-166.667
								0.04144	277.778
								0.04092	185.185
								0.04045	-388.889
								0.03997	-148.148
								0.03951	-611.111
								0.03903	481.481
								0.03853	-259.259
								0.03802	-518.519
								0.03749	55.5556
								0.03694	-55.5556
								0.03642	-18.5185
								0.03592	74.0741
								0.03545	-500
								0.03497	0
								0.03447	370.37
								0.03401	-129.63
								0.03351	185.185
								0.03299	-462.963
								0.03247	-759.259
								0.03196	277.778
								0.03145	-18.5185
								0.03096	407.407
								0.03048	-111.111
								0.02998	-55.5556
								0.02949	18.5185
								0.02897	-129.63
								0.02847	-185.185
								0.02797	129.63
								0.02747	-55.5556
								0.02698	92.5926
								0.02648	-166.667
								0.02599	-555.556
								0.0255	55.5556
								0.02499	-129.63
								0.02447	-629.63
								0.02394	-444.444
								0.02341	-240.741
								0.02292	-462.963
								0.02245	-296.296
								0.02199	-333.333
								0.02153	-944.444
								0.02103	-333.333
								0.02052	-574.074
								0.02	-370.37
								0.01948	-703.704
								0.01893	-740.741
								0.01841	74.0741
								0.01791	-518.519
								0.01745	-500
								0.01701	-74.0741
								0.01654	-555.556
								0.01604	-592.593
								0.01551	203.704
								0.01498	-388.889
								0.01444	240.741
								0.01391	92.5926
								0.01342	-185.185
								0.01293	425.926
								0.01247	-925.926
								0.012	277.778
								0.01153	-240.741
								0.01103	-814.815
								0.01052	-518.519
								0.00998	314.815
								0.00944	-277.778
								0.00893	-74.0741
								0.00845	-592.593
								0.00798	-1037.04
								0.00749	-611.111
								0.00699	-333.333
								0.0065	-500
								0.00601	-1055.56
								0.00549	-685.185
								0.00496	-240.741
								0.00445	0
								0.00397	-796.296
								0.00348	-759.259
								0.003	-833.333
								0.0025	-370.37
								0.002	-888.889
								0.00147	-518.519
								0.000957354	-148.148
								0.000461354	-592.593
								-3.0646e-05	-111.111
								-0.000519979	-148.148
								-0.000998646	-1203.7
								-0.00149	-777.778
								-0.00199	-555.556
								-0.0025	-351.852
								-0.00301	-425.926
								-0.00355	-537.037
								-0.00408	-203.704
								-0.00458	-277.778
								-0.00503	-1000
								-0.0055	148.148
								-0.00597	-944.444
								-0.00646	-962.963
								-0.00696	-481.481
								-0.00749	-518.519
								-0.00803	-592.593
								-0.00858	-55.5556
								-0.0091	-629.63
								-0.00958	-18.5185
								-0.01002	-444.444
								-0.01048	-666.667
								-0.01099	-296.296
								-0.01149	-740.741
								-0.01199	-629.63
								-0.01251	-500
								-0.01305	-518.519
								-0.01357	-92.5926
								-0.01407	-555.556
								-0.01455	-370.37
								-0.01502	-796.296
								-0.01551	-685.185
								-0.01599	-611.111
								-0.01649	-981.481
								-0.017	-870.37
								-0.01753	-592.593
								-0.01805	-1055.56
								-0.01855	-1092.59
								-0.01904	-518.519
								-0.01953	-796.296
								-0.02004	-740.741
								-0.02054	-888.889
								-0.02104	-888.889
								-0.02153	-870.37
								-0.02204	-203.704
								-0.02254	-648.148
								-0.02303	-314.815
								-0.02352	-407.407
								-0.02401	-500
								-0.0245	-333.333
								-0.025	-333.333
								-0.02551	-388.889
								-0.02604	-351.852
								-0.02657	-685.185
								-0.02706	-277.778
								-0.02755	-388.889
								-0.02801	-962.963
								-0.02851	-611.111
								-0.02901	-574.074
								-0.0295	-574.074
								-0.03	-981.481
								-0.03053	-740.741
								-0.03108	-296.296
								-0.0316	-462.963
								-0.03207	-1296.3
								-0.03252	-296.296
								-0.03299	-611.111
								-0.03347	-888.889
								-0.03396	-925.926
								-0.03448	-481.481
								-0.03501	-629.63
								-0.03554	-907.407
								-0.03609	-314.815
								-0.03657	-518.519
								-0.03706	-962.963
								-0.03753	-462.963
								-0.03802	55.5556
								-0.03849	-1055.56
								-0.03897	-518.519
								-0.03948	-648.148
								-0.04003	-759.259
								-0.04057	-444.444
								-0.04107	-129.63
								-0.04154	-1148.15
								-0.04204	-537.037
								-0.04253	-500
								-0.04301	-518.519
								-0.04349	-722.222
								-0.04398	-1129.63
								-0.04449	-629.63
								-0.04503	-481.481
								-0.04555	-648.148
								-0.04604	-870.37
								-0.0465	-981.481
								-0.047	-1037.04
								-0.04751	-1203.7
								-0.04801	-888.889
								-0.04853	-592.593
								-0.04905	-833.333
								-0.04955	-203.704
								-0.05005	-481.481
								-0.05052	-1481.48
								-0.051	-648.148
								-0.05148	-518.519
								-0.05197	-240.741
								-0.05248	-462.963
								-0.05301	-796.296
								-0.05355	-833.333
								-0.05408	-370.37
								-0.05457	-962.963
								-0.05503	-740.741
								-0.05549	-944.444
								-0.05598	-796.296
								-0.05649	-425.926
								-0.05699	-722.222
								-0.0575	-962.963
								-0.05802	-555.556
								-0.05856	-796.296
								-0.05908	-537.037
								-0.05958	-703.704
								-0.06004	-777.778
								-0.06049	-1037.04
								-0.06097	-870.37
								-0.06146	-592.593
								-0.06197	-1074.07
								-0.0625	-1462.96
								-0.06303	-888.889
								-0.06357	-444.444
								-0.06408	-1333.33
								-0.06457	-703.704
								-0.06505	-740.741
								-0.06555	-888.889
								-0.06601	-703.704
								-0.06649	-1074.07
								-0.06701	-833.333
								-0.06754	-888.889
								-0.06805	-629.63
								-0.06854	-500
								-0.06903	-1000
								-0.06951	-1222.22
								-0.07001	-500
								-0.0705	-574.074
								-0.07101	-1277.78
								-0.0715	-962.963
								-0.07203	-981.481
								-0.07255	-1000
								-0.07305	-481.481
								-0.07354	-666.667
								-0.07401	-555.556
								-0.07451	-703.704
								-0.07501	-1277.78
								-0.07552	-462.963
								-0.07604	-777.778
								-0.07656	-611.111
								-0.07705	-907.407
								-0.07755	-907.407
								-0.07803	-870.37
								-0.07851	-722.222
								-0.079	-851.852
								-0.07949	-962.963
								-0.08	-1259.26
								-0.08052	-1222.22
								-0.08106	-777.778
								-0.08158	-962.963
								-0.08208	-648.148
								-0.08255	-925.926
								-0.083	-1703.7
								-0.08349	-666.667
								-0.08398	-796.296
								-0.08449	-1444.44
								-0.08501	-1074.07
								-0.08554	-907.407
								-0.08607	-833.333
								-0.08657	-611.111
								-0.08707	-722.222
								-0.08754	-814.815
								-0.088	-796.296
								-0.08848	-1370.37
								-0.08898	-481.481
								-0.08949	-1074.07
								-0.09001	-1000
								-0.09054	-611.111
								-0.09106	-703.704
								-0.09155	-722.222
								-0.09203	-1055.56
								-0.09251	-1074.07
								-0.09301	-703.704
								-0.0935	-759.259
								-0.09399	-888.889
								-0.09451	-1018.52
								-0.09503	-1037.04
								-0.09554	-722.222
								-0.09603	-1333.33
								-0.09651	-851.852
								-0.09699	-981.481
								-0.09749	-851.852
								-0.098	-1222.22
								-0.09852	-1203.7
								-0.09902	-1351.85
								-0.09952	-1018.52
								-0.10003	-870.37
								-0.10053	-1240.74
								-0.10102	-777.778
								-0.1015	-1129.63
								-0.10199	-1222.22
								-0.10233	-1203.7
								-0.10234	-1166.67
								-0.10235	-1148.15
								-0.10228	-8925.93
								-0.10225	-3703.7
								-0.10227	6537.04
								-0.10229	-5518.52
								-0.10231	-722.222
								-0.10234	2407.41
								-0.10237	-4944.44
								-0.1024	425.926
								-0.10242	1314.81
								-0.10245	-3111.11
								-0.10247	-351.852
								-0.1025	-870.37
								-0.10253	-2351.85
								-0.10255	74.0741
								-0.10257	-851.852
								-0.10258	-1925.93
								-0.10259	-166.667
								-0.1026	-1574.07
								-0.1026	-1203.7
								-0.1026	-1074.07
								-0.1026	-1203.7
								-0.1026	-925.926
								-0.1026	-407.407
								-0.1026	-1796.3
								-0.1026	-648.148
								-0.1026	-981.481
								-0.1026	-888.889
								-0.1026	-962.963
								-0.1026	-888.889
								-0.1026	-1314.81
								-0.1026	-740.741
								-0.1026	-814.815
								-0.1026	-740.741
								-0.1026	-1185.19
								-0.1026	-203.704
								-0.1026	-129.63
								-0.1026	-425.926
								-0.10259	-1129.63
								-0.10259	-537.037
								-0.10258	-351.852
								-0.10258	-944.444
								-0.10258	-777.778
								-0.10258	-537.037
								-0.10258	-722.222
								-0.10258	-962.963
								-0.10258	-370.37
								-0.10258	-629.63
								-0.10258	-462.963

## Sheet: Supplementary Fig. 1d
Strain	Strain (Pa) of LCE without doping of 5CB	Strain	Strain (Pa) of LCE with a 25% dopant of 5CB	Strain	Strain (Pa) of LCE with a 50% dopant of 5CB	Strain	Strain (Pa) of LCE with a 75% dopant of 5CB
-3.68496e-05	-785.714	-0.00578	-500	-0.00116	1400.39	-0.00578	-873.016
-3.43496e-05	619.048	-0.00578	238.095	-0.00115	1173.57	-0.00578	-1269.84
-3.72464e-06	642.857	-0.00575	214.286	-0.00111	1449.7	-0.00575	1322.75
1.56504e-05	18000	-0.0057	-2547.62	-0.00111	-4615.38	-0.00572	13836
2.56504e-05	-13166.7	-0.00573	10333.3	-0.00108	7159.76	-0.00572	-20158.7
0.0001519	3523.81	-0.00565	-11071.4	-0.000934791	2909.27	-0.00561	14285.7
0.000651275	11119	-0.00531	5785.71	-0.000437457	-2613.41	-0.00514	2592.59
0.00108	-12881	-0.00478	2119.05	2.54264e-06	4289.94	-0.00465	-15105.8
0.00137	5761.9	-0.00441	-8428.57	0.000302543	216.963	-0.00435	7433.86
0.00164	7261.9	-0.00413	5380.95	0.000571876	187.377	-0.00408	-2116.4
0.00191	-5714.29	-0.00387	1833.33	0.000823209	4358.97	-0.00383	-6084.66
0.00215	9500	-0.00362	-3119.05	0.00107	384.615	-0.00359	5476.19
0.00241	3095.24	-0.00337	5214.29	0.00132	1646.94	-0.00336	-4179.89
0.00266	-2285.71	-0.00312	500	0.00158	3431.95	-0.00311	-1984.13
0.0029	9142.86	-0.00286	833.333	0.00183	1252.47	-0.00285	2671.96
0.00315	4142.86	-0.00262	4809.52	0.00208	2554.24	-0.00259	-2724.87
0.0034	3142.86	-0.00237	1071.43	0.00232	3224.85	-0.00233	-714.286
0.00365	8833.33	-0.00212	1809.52	0.00255	1814.6	-0.00208	1507.94
0.0039	3904.76	-0.00186	3214.29	0.00282	3017.75	-0.00184	-3253.97
0.00415	6904.76	-0.00162	1785.71	0.00307	2948.72	-0.0016	317.46
0.00439	9000	-0.00138	3476.19	0.00331	2495.07	-0.00136	317.46
0.00465	5833.33	-0.00113	3357.14	0.00356	3836.29	-0.00111	-899.471
0.0049	8238.1	-0.000876868	1761.9	0.00382	3126.23	-0.000853029	396.825
0.00514	9333.33	-0.000613297	3619.05	0.00407	2889.55	-0.000593029	396.825
0.0054	8380.95	-0.000371154	3404.76	0.00434	4063.12	-0.000339279	-1190.48
0.00566	10833.3	-0.000134011	2880.95	0.0046	3451.68	-8.11537e-05	687.831
0.00592	11571.4	0.000118846	4595.24	0.00485	4092.7	0.000188221	-158.73
0.00618	11047.6	0.000375989	4166.67	0.00509	4684.42	0.000435096	185.185
0.00642	13690.5	0.000637418	4380.95	0.00532	3865.88	0.000665721	476.19
0.00666	13238.1	0.000895989	4880.95	0.00555	4585.8	0.000896346	449.735
0.0069	13928.6	0.00114	5000	0.00579	4723.87	0.00115	-370.37
0.00714	16761.9	0.00137	5214.29	0.00605	4802.76	0.0014	925.926
0.00739	15976.2	0.00162	5547.62	0.00631	5098.62	0.00165	1296.3
0.00764	16761.9	0.00188	5666.67	0.00657	5325.44	0.0019	1216.93
0.00789	17452.4	0.00212	6666.67	0.00683	5147.93	0.00216	687.831
0.00816	17738.1	0.00236	6142.86	0.00708	5986.19	0.00241	476.19
0.00843	19071.4	0.00262	6452.38	0.00734	5838.26	0.00266	529.101
0.00868	20357.1	0.00288	7000	0.00758	5867.85	0.0029	952.381
0.00892	20857.1	0.00314	8047.62	0.00781	6686.39	0.00316	158.73
0.00916	20976.2	0.0034	7547.62	0.00805	7268.24	0.0034	1428.57
0.00939	21547.6	0.00365	7785.71	0.0083	7041.42	0.00365	582.011
0.00964	22309.5	0.0039	8809.52	0.00855	7011.83	0.00391	449.735
0.00989	24309.5	0.00414	8690.48	0.00882	7909.27	0.00417	502.646
0.01016	23309.5	0.00438	10095.2	0.00908	8698.22	0.00442	1428.57
0.01042	25285.7	0.00462	10381	0.00933	8372.78	0.00467	1428.57
0.01066	24809.5	0.00486	11190.5	0.00959	9536.49	0.00491	1534.39
0.01093	26785.7	0.0051	11214.3	0.00984	9467.46	0.00516	1031.75
0.01119	27428.6	0.00536	11357.1	0.01008	9299.8	0.00541	1693.12
0.01143	27928.6	0.00562	12261.9	0.01033	10335.3	0.00567	1481.48
0.01167	27857.1	0.00589	13023.8	0.01057	10907.3	0.00592	1613.76
0.0119	30142.9	0.00614	13381	0.01081	10621.3	0.00616	2195.77
0.01215	30333.3	0.0064	14476.2	0.01106	12130.2	0.00641	2539.68
0.0124	31119	0.00666	14642.9	0.01132	11923.1	0.00666	1534.39
0.01265	31523.8	0.0069	15404.8	0.01157	12051.3	0.0069	2566.14
0.0129	32881	0.00713	16357.1	0.01182	13747.5	0.00715	2857.14
0.01316	34404.8	0.00736	16833.3	0.01207	14319.5	0.0074	1984.13
0.01341	35023.8	0.00761	17666.7	0.01232	13895.5	0.00766	2910.05
0.01366	36261.9	0.00787	17595.2	0.01257	15345.2	0.00792	2460.32
0.01392	37190.5	0.00812	19142.9	0.01282	15828.4	0.00818	2566.14
0.01416	38095.2	0.00838	19142.9	0.01307	16242.6	0.00842	3677.25
0.01441	39238.1	0.00863	20547.6	0.01332	17495.1	0.00866	2354.5
0.01465	40785.7	0.00888	20833.3	0.01357	17327.4	0.00891	2142.86
0.0149	40095.2	0.00914	21833.3	0.01381	18284	0.00916	2883.6
0.01515	43023.8	0.00939	23261.9	0.01407	19161.7	0.0094	2724.87
0.01541	43523.8	0.00963	22976.2	0.01432	19289.9	0.00965	2962.96
0.01566	44619	0.00988	23285.7	0.01456	20424.1	0.00991	3492.06
0.01591	44261.9	0.01012	25333.3	0.01481	21646.9	0.01016	2857.14
0.01616	46547.6	0.01036	26166.7	0.01506	21962.5	0.01042	3915.34
0.01642	47714.3	0.01061	26857.1	0.01533	22564.1	0.01069	3068.78
0.01667	48785.7	0.01087	26523.8	0.01559	23816.6	0.01093	3492.06
0.01692	50142.9	0.01112	28833.3	0.01585	24477.3	0.01116	4021.16
0.01717	50690.5	0.01138	29500	0.01609	25917.2	0.01139	4761.9
0.01742	51690.5	0.01164	30357.1	0.01633	26824.5	0.01164	3359.79
0.01766	53190.5	0.01189	32023.8	0.01658	27790.9	0.01189	4497.35
0.0179	54738.1	0.01213	32071.4	0.01683	28323.5	0.01215	4365.08
0.01815	56047.6	0.01238	32928.6	0.01707	29635.1	0.0124	4550.26
0.01841	56904.8	0.01264	34071.4	0.01732	30414.2	0.01266	4312.17
0.01867	57381	0.01289	35666.7	0.01757	31282.1	0.01292	4735.45
0.01893	59523.8	0.01313	36381	0.01783	32347.1	0.01318	4417.99
0.01917	60523.8	0.01337	37381	0.01809	33747.5	0.01342	5185.19
0.01941	61904.8	0.01362	38214.3	0.01834	34566.1	0.01365	5634.92
0.01966	63023.8	0.01387	39238.1	0.01859	35858	0.0139	5396.83
0.0199	63738.1	0.01413	40047.6	0.01883	36646.9	0.01415	5132.28
0.02015	65333.3	0.01437	41952.4	0.01906	37771.2	0.01441	6084.66
0.02039	66690.5	0.01462	42738.1	0.01931	39270.2	0.01466	6666.67
0.02064	67928.6	0.01488	43714.3	0.01956	40729.8	0.01491	5767.2
0.0209	69285.7	0.01514	44738.1	0.01981	41499	0.01516	6216.93
0.02116	71428.6	0.01539	46309.5	0.02007	43215	0.0154	6904.76
0.02142	72571.4	0.01565	47523.8	0.02033	44457.6	0.01565	7222.22
0.02167	73857.1	0.01589	48642.9	0.02058	45424.1	0.01591	6798.94
0.02191	74190.5	0.01614	49761.9	0.02085	47288	0.01616	7275.13
0.02215	76428.6	0.0164	50381	0.02111	48698.2	0.01641	7539.68
0.02239	77285.7	0.01664	52404.8	0.02135	49832.3	0.01665	7751.32
0.02265	79047.6	0.01688	53428.6	0.02159	51321.5	0.01691	7592.59
0.0229	80666.7	0.01712	54976.2	0.02182	52297.8	0.01717	7777.78
0.02316	82714.3	0.01737	56309.5	0.02206	53934.9	0.01742	8465.61
0.02341	84047.6	0.01763	57047.6	0.02231	55611.4	0.01766	8624.34
0.02366	85976.2	0.01788	58452.4	0.02256	57130.2	0.0179	9021.16
0.02393	88000	0.01815	59857.1	0.02282	59013.8	0.01816	9365.08
0.02418	88833.3	0.01841	61095.2	0.02308	60572	0.01844	9470.9
0.02442	90166.7	0.01865	61928.6	0.02334	62031.6	0.01868	9100.53
0.02465	92571.4	0.0189	63190.5	0.02358	63717.9	0.01891	10105.8
0.02489	93833.3	0.01913	64571.4	0.02383	65591.7	0.01916	10052.9
0.02514	95309.5	0.01936	65928.6	0.02408	67347.1	0.01941	10582
0.02539	97619	0.0196	67642.9	0.02433	69033.5	0.01966	9920.63
0.02565	98547.6	0.01987	68595.2	0.02458	70749.5	0.0199	10423.3
0.02592	101238	0.02013	70261.9	0.02482	72613.4	0.02014	11031.7
0.02617	101405	0.02038	71619	0.02507	74635.1	0.0204	11772.5
0.0264	103286	0.02064	72738.1	0.02532	76331.4	0.02067	11164
0.02666	105452	0.02089	73904.8	0.02557	78244.6	0.02094	12010.6
0.02692	107143	0.02116	75190.5	0.02582	80207.1	0.0212	11640.2
0.02716	108905	0.02141	77238.1	0.02607	82238.7	0.02143	12433.9
0.02741	111190	0.02165	78952.4	0.02632	84398.4	0.02166	12698.4
0.02766	111833	0.02189	80000	0.02658	86439.8	0.0219	12936.5
0.02791	113524	0.02212	81119	0.02684	88846.2	0.02214	13465.6
0.02816	116048	0.02237	82309.5	0.0271	90572	0.02239	14497.4
0.02841	117738	0.02261	84452.4	0.02734	92721.9	0.02265	13888.9
0.02865	119214	0.02287	85452.4	0.02758	94605.5	0.02292	13068.8
0.0289	121357	0.02313	86761.9	0.02783	97002	0.02316	14788.4
0.02917	123190	0.02338	88904.8	0.02806	98589.7	0.02343	14761.9
0.02943	124310	0.02364	90238.1	0.0283	101223	0.02369	15687.8
0.02968	125976	0.02389	92166.7	0.02856	102949	0.02393	15132.3
0.02991	128071	0.02414	92595.2	0.02882	105671	0.02415	16534.4
0.03016	130095	0.02439	95000	0.02909	107761	0.0244	16587.3
0.03041	131595	0.02464	95857.1	0.02935	110572	0.02465	17142.9
0.03065	133238	0.02489	97452.4	0.0296	112544	0.0249	16851.9
0.03089	135929	0.02513	99976.2	0.02983	115158	0.02516	17883.6
0.03116	137500	0.02537	100881	0.03008	117298	0.02541	18571.4
0.03141	140143	0.02562	102548	0.03033	119921	0.02567	18068.8
0.03167	141310	0.02587	103405	0.03057	122160	0.02592	18915.3
0.03194	143548	0.02612	106214	0.03081	124201	0.02618	19179.9
0.03218	145381	0.02638	107048	0.03106	126913	0.02643	19841.3
0.03242	147476	0.02663	109476	0.03132	129487	0.02668	20529.1
0.03266	149190	0.02688	110476	0.03158	132308	0.02691	21666.7
0.0329	150786	0.02714	112595	0.03184	134744	0.02716	20185.2
0.03314	153048	0.02741	113119	0.03209	136844	0.02741	21375.7
0.0334	155048	0.02766	115167	0.03234	139083	0.02765	22645.5
0.03366	158714	0.0279	116810	0.03258	142071	0.02791	22248.7
0.03391	159762	0.02812	118833	0.0328	144014	0.02816	22804.2
0.03418	161381	0.02837	120429	0.03305	146746	0.0284	23836
0.03443	163524	0.02863	121714	0.03331	149280	0.02866	23703.7
0.03467	165429	0.02887	123762	0.03356	151627	0.02891	24153.4
0.0349	167071	0.02912	125381	0.03382	154241	0.02918	24814.8
0.03514	169452	0.02937	126833	0.03408	157525	0.02942	26613.8
0.03539	171381	0.02962	128762	0.03434	159931	0.02966	25978.8
0.03566	173452	0.02989	130881	0.03459	162949	0.02992	26402.1
0.03591	175476	0.03015	131786	0.03485	164467	0.03017	26904.8
0.03617	177905	0.03041	133690	0.03508	167229	0.03041	27963
0.03641	180405	0.03065	135310	0.03532	169497	0.03065	28703.7
0.03667	182667	0.03089	137214	0.03556	171884	0.03091	29629.6
0.03692	184310	0.03113	138333	0.0358	174250	0.03117	30105.8
0.03717	186000	0.03138	139905	0.03606	177712	0.03143	30687.8
0.03742	188214	0.03162	141500	0.03631	179507	0.03169	30608.5
0.03767	189476	0.03186	143381	0.03657	182298	0.03192	31296.3
0.03791	192286	0.03211	145333	0.03683	185128	0.03216	32037
0.03816	193881	0.03237	147000	0.03708	187485	0.0324	33068.8
0.0384	195881	0.03263	148476	0.03732	190256	0.03264	33201.1
0.03866	197238	0.03288	150857	0.03757	192870	0.0329	33597.9
0.03891	200071	0.03315	152333	0.03783	195178	0.03315	34894.2
0.03916	201952	0.03342	154452	0.03808	197949	0.0334	35000
0.03941	205071	0.03365	156262	0.03833	200296	0.03366	35793.7
0.03967	206619	0.03388	157571	0.03858	202702	0.03392	36798.9
0.03993	207738	0.03411	159357	0.03883	205631	0.03418	37328
0.04017	209095	0.03436	160690	0.03908	207702	0.03443	36666.7
0.04041	211238	0.03461	163238	0.03934	210256	0.03466	38095.2
0.04066	214024	0.03487	164048	0.03958	212732	0.03489	38968.3
0.04091	216071	0.03513	166619	0.03981	215089	0.03514	38703.7
0.04116	217690	0.03538	167786	0.04007	217357	0.0354	39576.7
0.0414	219452	0.03563	170048	0.04034	220108	0.03566	39867.7
0.04165	221214	0.03589	172357	0.0406	222761	0.03591	40608.5
0.0419	223048	0.03615	173071	0.04084	225010	0.03617	41746
0.04216	225548	0.0364	175405	0.04108	227229	0.03643	42142.9
0.04243	227262	0.03664	177333	0.04133	229832	0.03668	42566.1
0.04268	229500	0.03687	178881	0.04158	232663	0.03692	43280.4
0.04292	231238	0.03711	181119	0.04182	234665	0.03716	43941.8
0.04316	232238	0.03737	183095	0.04206	237120	0.0374	44444.4
0.04339	234714	0.03762	183452	0.04232	239241	0.03765	45555.6
0.04364	236786	0.03787	186786	0.04257	241953	0.03791	44947.1
0.04389	238905	0.03813	188476	0.04283	244793	0.03815	46058.2
0.04415	240452	0.03838	190405	0.0431	246943	0.03841	47381
0.04441	243024	0.03862	191929	0.04336	249458	0.03866	47195.8
0.04467	244405	0.03887	193714	0.0436	251805	0.03891	47777.8
0.04492	246929	0.03913	195286	0.04383	253797	0.03916	48677.2
0.04519	248738	0.03939	197857	0.04407	255838	0.03942	50000
0.04543	250905	0.03964	200310	0.04431	258964	0.03967	49761.9
0.04565	251619	0.03988	201571	0.04456	260621	0.03991	49470.9
0.04589	253857	0.04013	203214	0.04482	263126	0.04016	50846.6
0.04614	256286	0.04037	205333	0.04507	265740	0.0404	52248.7
0.0464	258524	0.04063	206762	0.04533	268393	0.04065	52089.9
0.04666	260238	0.04088	208929	0.04558	270335	0.0409	52195.8
0.04691	261429	0.04113	210357	0.04585	273136	0.04115	53254
0.04716	263214	0.04137	211976	0.0461	275385	0.0414	53015.9
0.04742	265333	0.04163	216095	0.04634	277318	0.04166	54179.9
0.04766	266881	0.04189	215500	0.04656	279043	0.04193	54550.3
0.04791	268714	0.04216	218333	0.0468	281657	0.04219	54814.8
0.04815	269952	0.04241	220905	0.04706	284004	0.04242	56534.4
0.0484	272357	0.04264	221714	0.04732	286341	0.04266	56243.4
0.04865	274857	0.04289	224571	0.04758	288619	0.04291	57195.8
0.04891	276714	0.04314	227595	0.04784	291223	0.04316	57830.7
0.04916	278095	0.04339	228214	0.04809	293087	0.0434	57989.4
0.04941	280500	0.04362	230405	0.04834	295464	0.04365	59629.6
0.04967	282048	0.04387	231976	0.04859	297781	0.04391	58306.9
0.04991	283643	0.04412	233643	0.04884	299990	0.04417	59735.4
0.05016	285571	0.04437	236048	0.04908	301972	0.04443	62116.4
0.05041	287571	0.04463	238357	0.04933	304142	0.04468	61322.8
0.05066	289381	0.0449	240095	0.04957	305878	0.04493	61164
0.0509	291643	0.04516	241762	0.04982	308698	0.04517	63015.9
0.05115	292429	0.04541	244167	0.05007	310720	0.0454	62407.4
0.05141	294024	0.04565	245333	0.05033	312515	0.04564	63571.4
0.05166	296429	0.04589	247452	0.05057	315138	0.04589	64047.6
0.05189	298048	0.04613	249976	0.05082	316548	0.04615	65238.1
0.05214	299786	0.04636	251976	0.05106	318876	0.04641	66296.3
0.0524	302167	0.04661	254048	0.05132	321321	0.04667	66455
0.05267	304000	0.04687	255595	0.05159	323412	0.04693	65978.8
0.05293	306381	0.04713	258405	0.05184	325128	0.04718	67169.3
0.05318	307690	0.04738	260214	0.05209	327613	0.04743	66111.1
0.05342	309619	0.04763	263143	0.05233	329428	0.04767	67381
0.05367	311405	0.0479	264857	0.05257	331164	0.0479	69285.7
0.05391	312262	0.04815	266643	0.05284	333935	0.04815	68439.2
0.05416	315000	0.04839	268929	0.05308	335651	0.0484	69444.4
0.0544	316857	0.04864	270405	0.05332	337554	0.04866	69788.4
0.05465	318238	0.04888	272452	0.05356	339684	0.04892	70238.1
0.05491	320143	0.04912	275429	0.05382	341854	0.04918	70502.6
0.05517	322310	0.04937	276667	0.05407	343521	0.04943	71375.7
0.05542	323976	0.04962	279048	0.05433	345819	0.04967	71772.5
0.05568	326429	0.04988	281381	0.05459	347426	0.04991	71931.2
0.05592	327357	0.05014	282643	0.05484	349349	0.05016	71798.9
0.05615	329000	0.05039	285595	0.05508	351105	0.0504	72698.4
0.05638	330571	0.05064	287048	0.05532	353393	0.05065	74021.2
0.05664	332738	0.05089	289476	0.05556	354822	0.05091	73836
0.0569	335286	0.05114	291357	0.05581	356795	0.05116	74709
0.05716	337333	0.05139	293786	0.05606	359034	0.05141	74470.9
0.05741	338929	0.05165	295071	0.05632	360828	0.05166	75264.6
0.05767	340857	0.0519	298071	0.05657	362742	0.05191	75291
0.05793	341833	0.05214	299738	0.05683	364892	0.05216	77169.3
0.05818	343929	0.05238	301500	0.05708	366815	0.05242	78042.3
0.05843	345929	0.05262	303976	0.05735	368531	0.05268	76931.2
0.05867	347500	0.05287	305905	0.0576	369911	0.05293	77037
0.05891	348190	0.05312	307310	0.05783	371755	0.05317	78756.6
0.05915	350738	0.05336	310167	0.05806	373895	0.05342	78888.9
0.05941	352167	0.05361	311929	0.0583	374852	0.05366	79973.5
0.05965	355286	0.05388	314429	0.05855	376805	0.05389	79365.1
0.05991	356024	0.05415	316929	0.05881	379083	0.05414	79497.4
0.06016	358690	0.0544	318738	0.05907	380542	0.0544	80555.6
0.06041	359405	0.05465	321119	0.05932	382367	0.05467	80343.9
0.06066	362048	0.05489	322833	0.05958	384418	0.05493	81005.3
0.06091	363690	0.05514	324929	0.05984	386391	0.05518	82142.9
0.06116	365905	0.05539	326548	0.06008	387604	0.05541	82592.6
0.06141	366833	0.05563	329119	0.06033	389753	0.05566	82116.4
0.06166	368786	0.05587	330357	0.06057	390799	0.0559	82777.8
0.0619	371071	0.05612	332643	0.06082	392446	0.05615	83280.4
0.06216	372357	0.05638	334524	0.06106	393817	0.0564	84814.8
0.06241	374476	0.05663	337238	0.06132	396321	0.05666	84576.7
0.06265	375738	0.05689	338929	0.06157	397643	0.05691	84947.1
0.0629	377667	0.05714	340571	0.06184	399260	0.05717	85820.1
0.06316	380167	0.05739	342690	0.06209	400897	0.05742	85634.9
0.06342	381857	0.05765	345167	0.06233	402288	0.05768	86296.3
0.06367	383024	0.0579	347167	0.06257	403560	0.05792	87010.6
0.06391	385619	0.05813	349048	0.06282	405917	0.05814	86746
0.06416	386786	0.05836	350976	0.06307	406381	0.05839	87248.7
0.06442	388952	0.05861	353333	0.06332	408323	0.05864	88174.6
0.06465	391000	0.05886	355500	0.06357	410158	0.0589	87963
0.06489	391690	0.05912	357381	0.06382	411489	0.05916	89021.2
0.06515	393833	0.05938	359500	0.06407	412505	0.05941	88888.9
0.06541	395619	0.05964	361333	0.06432	414980	0.05968	89179.9
0.06567	398119	0.05989	364143	0.06456	415493	0.05993	89550.3
0.06592	399262	0.06015	365881	0.06481	417308	0.06017	90555.6
0.06617	401119	0.0604	367381	0.06507	418935	0.06041	89920.6
0.06642	402905	0.06064	369714	0.06534	420483	0.06065	91322.8
0.06667	404476	0.06087	370857	0.0656	421667	0.0609	91137.6
0.0669	405952	0.06112	373667	0.06585	423639	0.06116	91296.3
0.06715	407500	0.06136	375595	0.06609	424655	0.0614	92169.3
0.06739	409119	0.06162	377667	0.06634	426302	0.06165	91534.4
0.06765	412000	0.06187	379238	0.06658	426963	0.0619	92883.6
0.06791	413595	0.06212	381214	0.06682	428994	0.06215	93121.7
0.06816	414857	0.06238	383595	0.06706	430010	0.06241	93518.5
0.06842	416357	0.06264	385452	0.06732	431302	0.06266	93492.1
0.06867	418690	0.06289	387405	0.06757	432081	0.06292	94206.3
0.06891	419452	0.06313	389286	0.06782	434241	0.06317	93888.9
0.06914	421762	0.06337	390833	0.06808	435207	0.06341	94920.6
0.06939	423214	0.06363	392857	0.06834	437051	0.06366	95000
0.06965	425095	0.06388	393952	0.06859	437801	0.06392	94709
0.06991	427429	0.06413	396738	0.06883	438826	0.06417	96137.6
0.07017	429286	0.06438	398405	0.06906	439408	0.06441	96666.7
0.07042	431024	0.06462	400333	0.0693	441114	0.06464	97169.3
0.07068	432714	0.06488	402548	0.06956	442584	0.06489	98042.3
0.07092	434762	0.06515	404190	0.06981	443609	0.06516	97328
0.07116	435333	0.06539	405786	0.07007	444517	0.06544	97645.5
0.07141	437095	0.06564	407357	0.07032	446114	0.06568	98465.6
0.07165	438810	0.06588	410190	0.07057	446943	0.06592	98783.1
0.0719	440119	0.06613	412190	0.07084	448452	0.06616	97777.8
0.07215	441786	0.06638	413452	0.0711	449606	0.06641	99179.9
0.07239	444310	0.06662	415167	0.07135	450947	0.06665	99127
0.07266	446119	0.06687	416857	0.07159	451509	0.06689	99656.1
0.07291	447762	0.06712	419500	0.07183	452525	0.06716	100317
0.07315	449095	0.06737	422119	0.07207	453659	0.06742	99973.5
0.0734	450643	0.06763	423429	0.07232	454497	0.06768	100952
0.07365	453095	0.06787	424214	0.07257	455592	0.06794	101164
0.07391	454571	0.06812	426548	0.07282	457140	0.06819	100688
0.07417	456667	0.06838	428786	0.07308	457673	0.06842	101561
0.07441	457929	0.06863	430690	0.07333	458698	0.06865	102011
0.07467	460048	0.06889	432310	0.07358	459625	0.06889	102222
0.07492	461833	0.06915	434405	0.07381	460858	0.06914	102831
0.07517	463310	0.0694	435881	0.07406	461272	0.06941	101852
0.07541	464571	0.06965	437976	0.07432	462811	0.06966	102196
0.07565	466405	0.0699	438905	0.07458	463501	0.06991	103836
0.07591	468524	0.07014	440952	0.07483	464921	0.07018	103280
0.07617	470143	0.07038	442548	0.07508	465227	0.07044	104101
0.07642	471524	0.07061	444690	0.07532	466252	0.07069	104418
0.07667	473833	0.07086	447095	0.07557	467327	0.07092	103862
0.07692	475262	0.07112	448262	0.07582	468146	0.07115	104259
0.07716	476405	0.07138	450119	0.07607	469024	0.07139	105185
0.0774	477524	0.07164	451929	0.07632	469931	0.07165	105476
0.07764	479619	0.0719	454381	0.07658	470809	0.07191	105344
0.07789	481857	0.07215	455905	0.07684	471864	0.07216	105873
0.07815	483976	0.0724	457571	0.0771	472949	0.07242	106058
0.07842	485333	0.07264	459310	0.07733	473353	0.07268	106217
0.07869	487190	0.07288	459929	0.07757	473639	0.07293	106455
0.07893	489810	0.07311	462452	0.07782	474438	0.07317	106852
0.07918	490476	0.07336	463952	0.07806	475552	0.07343	107196
0.07942	491714	0.07362	465667	0.07831	476164	0.07367	107143
0.07965	493452	0.07388	468238	0.07856	476588	0.07391	107222
0.07989	495381	0.07414	469310	0.07882	477673	0.07415	108280
0.08014	497119	0.07439	471524	0.07909	478215	0.0744	109074
0.0804	499167	0.07465	473333	0.07935	479122	0.07467	108810
0.08066	500310	0.07491	474976	0.07959	479773	0.07492	108889
0.08092	502881	0.07515	476357	0.07983	480148	0.07516	109683
0.08119	504429	0.07539	477952	0.08008	480483	0.0754	109868
0.08143	506190	0.07563	479786	0.08032	481381	0.07566	109894
0.08167	507310	0.07588	481119	0.08057	481933	0.07592	109762
0.0819	509524	0.07612	483214	0.08081	482791	0.07618	110476
0.08214	510262	0.07637	484738	0.08106	483047	0.07642	110899
0.0824	512071	0.07662	485857	0.08131	483659	0.07666	111455
0.08266	513571	0.07687	488310	0.08157	484951	0.07692	111111
0.08291	516381	0.07713	489286	0.08183	485680	0.07716	111720
0.08316	518262	0.07739	491786	0.08209	485907	0.07741	111958
0.08342	519429	0.07764	493786	0.08235	486755	0.07765	111746
0.08368	521071	0.07788	495143	0.08258	486844	0.0779	112698
0.08392	522429	0.07814	497024	0.08282	486982	0.07817	112566
0.08416	524262	0.07839	498619	0.08305	487633	0.07843	112222
0.08442	525833	0.07864	500024	0.0833	488195	0.07868	113360
0.08466	527690	0.07888	502143	0.08356	488698	0.07892	112698
0.0849	529190	0.07912	503262	0.08382	489655	0.07916	112937
0.08515	529976	0.07938	505333	0.08408	489379	0.0794	113783
0.0854	532643	0.07964	507262	0.08433	490690	0.07964	114101
0.08566	533786	0.07989	509048	0.08459	490828	0.07989	113439
0.08591	536048	0.08014	510952	0.08485	491647	0.08015	113995
0.08615	537429	0.08038	512405	0.08509	492071	0.08041	114894
0.08641	539476	0.08063	514190	0.08533	491844	0.08067	114524
0.08666	540143	0.08089	515810	0.08557	492219	0.08093	115212
0.08692	543476	0.08115	517976	0.08581	492909	0.08119	115079
0.08718	544571	0.0814	518595	0.08606	493225	0.08143	114497
0.08741	545500	0.08163	520524	0.08631	493826	0.08166	115344
0.08766	546190	0.08187	522571	0.08657	494191	0.08189	115370
0.0879	548690	0.08212	524452	0.08682	494142	0.08214	116720
0.08815	550619	0.08237	524952	0.08707	494566	0.0824	116508
0.0884	552643	0.08261	526857	0.08732	494980	0.08265	115556
0.08866	553619	0.08286	528548	0.08757	495049	0.0829	115847
0.08891	555667	0.08312	530310	0.08782	495414	0.08316	116720
0.08917	557357	0.08338	532167	0.08807	495888	0.08342	116772
0.08943	558762	0.08365	534286	0.08832	496321	0.08366	117407
0.08968	560310	0.0839	535929	0.08858	496114	0.08391	117778
0.08992	562095	0.08415	537524	0.08883	496657	0.08416	117725
0.09015	563286	0.08439	539405	0.08907	496913	0.08441	117275
0.09039	564476	0.08463	540500	0.08932	497199	0.08466	118016
0.09064	566262	0.08488	542238	0.08957	497485	0.08491	117434
0.0909	568381	0.08512	544119	0.08982	497673	0.08515	118280
0.09116	569690	0.08537	545310	0.09008	498383	0.08542	118545
0.09142	572167	0.08562	547381	0.09034	498215	0.08567	118757
0.09166	573738	0.08587	549262	0.09059	498905	0.08591	118624
0.09193	574952	0.08613	550571	0.09083	498964	0.08617	118730
0.09219	577119	0.08638	553024	0.09108	498560	0.08642	119048
0.09243	577524	0.08664	554786	0.09133	499231	0.08666	119365
0.09266	578857	0.08691	556071	0.09158	499260	0.0869	119788
0.09289	580810	0.08715	558571	0.09181	499231	0.08715	119074
0.09314	582190	0.08738	559048	0.09205	499280	0.0874	119894
0.0934	583762	0.08761	561190	0.0923	499872	0.08766	119074
0.09365	585929	0.08785	562762	0.09256	500178	0.0879	120053
0.09391	587143	0.08811	564357	0.09283	500552	0.08815	120370
0.09416	589524	0.08837	565881	0.0931	500759	0.0884	120635
0.09441	590238	0.08863	568190	0.09335	500927	0.08867	120106
0.09465	592452	0.08889	569881	0.0936	500513	0.08893	119656
0.09491	593667	0.08914	572286	0.09385	500730	0.08918	120476
0.09515	596310	0.0894	573238	0.09408	501489	0.08942	121085
0.0954	597286	0.08965	575048	0.09431	501282	0.08967	121296
0.09565	598810	0.0899	576381	0.09456	501006	0.08992	121402
0.0959	600952	0.09014	578214	0.09481	501233	0.09016	119497
0.09617	602952	0.09037	579095	0.09507	501499	0.0904	121984
0.09642	603619	0.09062	581119	0.09532	501529	0.09065	121534
0.09666	605810	0.09087	582738	0.09558	502101	0.09091	120767
0.09691	606310	0.09112	583571	0.09585	502761	0.09117	121746
0.09716	608667	0.09137	586857	0.0961	502327	0.09143	122381
0.09741	610119	0.09163	587881	0.09634	502377	0.09168	121217
0.09766	611310	0.09189	589786	0.09657	502268	0.09193	121825
0.09791	613095	0.09214	591690	0.09681	502564	0.09215	122566
0.09815	614500	0.09239	593190	0.09706	502465	0.09239	122222
0.0984	615881	0.09264	594548	0.09732	503008	0.09264	122169
0.09865	617619	0.09289	596381	0.09757	503008	0.0929	122354
0.09889	618905	0.09314	597881	0.09782	503097	0.09316	122381
0.09914	620310	0.09338	599762	0.09808	503580	0.09341	122963
0.09941	622690	0.09363	601095	0.09834	503974	0.09367	122725
0.09968	624452	0.09388	602571	0.09859	503807	0.09394	122778
0.09993	625405	0.09413	604595	0.09883	504142	0.09419	123228
0.10017	627310	0.09438	606762	0.09908	503886	0.09442	123016
0.10042	629333	0.09464	608119	0.09934	504073	0.09467	123439
0.10067	630286	0.09488	609262	0.09957	504201	0.09491	123307
0.10091	631429	0.09512	611500	0.09982	503935	0.09515	123571
0.10115	633357	0.09538	612619	0.10007	504103	0.09541	123730
0.1014	634786	0.09565	614595	0.10032	504556	0.09566	123730
0.10165	636500	0.09591	616762	0.10058	504418	0.09592	123968
0.10191	638381	0.09614	618262	0.10083	504665	0.09617	124418
0.10217	639810	0.09638	619214	0.10107	504497	0.09641	124233
0.10242	640952	0.09663	620905	0.10132	504477	0.09665	124683
0.10268	642690	0.09689	622000	0.10157	504803	0.09691	123148
0.10291	643714	0.09713	623571	0.10184	505237	0.09716	124656
0.10314	645762	0.09737	626000	0.1021	504901	0.09742	124444
0.10339	646548	0.09762	627476	0.10233	505690	0.09767	124577
0.10365	648476	0.09787	628524	0.10257	505030	0.09792	124444
0.10391	650500	0.09813	629214	0.10282	505039	0.09817	125053
0.10417	652262	0.09838	631762	0.10307	505316	0.09841	124074
0.10441	654238	0.09865	633452	0.10331	505483	0.09866	125238
0.10468	656071	0.09892	635476	0.10356	505444	0.09891	124233
0.10493	657167	0.09915	636524	0.10382	505730	0.09916	125212
0.10517	657905	0.09938	637571	0.10407	505740	0.09942	125926
0.10541	659452	0.09962	639310	0.10433	505533	0.09968	125212
0.10564	661524	0.09987	640738	0.10459	505996	0.09991	124788
0.10589	662548	0.10012	642286	0.10484	506223	0.10016	125291
0.10615	664214	0.10037	644524	0.10509	506223	0.10041	125556
0.10641	666024	0.10063	645690	0.10532	505907	0.10065	125608
0.10666	667333	0.10089	647548	0.10556	506065	0.1009	126270
0.10693	669619	0.10113	649548	0.1058	506302	0.10115	125238
0.10718	670667	0.1014	650381	0.10606	506420	0.10142	125661
0.10741	672500	0.10167	652690	0.10632	506637	0.10168	125714
0.10766	673048	0.1019	654095	0.10658	507012	0.10193	126085
0.10792	674381	0.10212	655643	0.10684	506765	0.10218	126667
0.10816	676643	0.10237	655952	0.10709	507130	0.10242	126905
0.1084	678643	0.10262	658000	0.10735	507140	0.10266	126243
0.10865	679214	0.10287	659762	0.10759	507071	0.1029	126217
0.10891	681381	0.10313	661786	0.10783	506982	0.10314	126534
0.10916	682714	0.10338	663262	0.10806	506844	0.10339	126799
0.10941	684786	0.10364	664429	0.1083	507032	0.10365	127222
0.10965	686238	0.1039	666095	0.10855	507229	0.10391	127037
0.1099	687333	0.10415	667690	0.10882	507554	0.10416	127143
0.11016	689048	0.1044	669524	0.10908	507890	0.10443	127725
0.11043	690881	0.10465	670381	0.10933	507751	0.10468	126561
0.11067	691667	0.10489	671405	0.10958	507643	0.10492	127249
0.11091	694690	0.10513	672357	0.10983	507959	0.10514	128042
0.11116	695357	0.10537	674619	0.11007	507988	0.10539	127407
0.1114	696190	0.10562	676381	0.11031	508097	0.10564	127354
0.11164	698024	0.10588	677524	0.11057	508254	0.1059	127672
0.11189	699333	0.10612	678714	0.11082	508037	0.10616	128333
0.11215	701452	0.10639	679881	0.11107	508501	0.10642	127381
0.11242	703095	0.10664	681667	0.11132	508511	0.10668	128439
0.11268	704595	0.10688	683786	0.11157	508679	0.10693	127937
0.11293	705714	0.10713	685167	0.11184	508945	0.10717	128677
0.11316	707071	0.10738	687095	0.11209	509408	0.1074	128810
0.11341	709143	0.10764	687881	0.11233	508974	0.10765	128704
0.11365	710286	0.1079	689190	0.11257	509250	0.1079	128915
0.1139	711548	0.10815	690929	0.11282	509004	0.10816	128413
0.11415	713262	0.10838	692167	0.11307	509152	0.1084	129233
0.1144	715310	0.10862	693786	0.11333	509408	0.10866	128942
0.11465	716119	0.10889	694881	0.11358	509763	0.10891	128942
0.11491	718214	0.10914	696429	0.11382	509556	0.10916	129577
0.11517	719429	0.10938	697881	0.11407	509635	0.1094	130079
0.11542	721238	0.10962	698810	0.11432	509734	0.10966	129735
0.11567	721548	0.10987	700571	0.11456	510079	0.10991	129974
0.11589	723643	0.11012	702643	0.11481	509961	0.11016	129762
0.11613	724119	0.11039	703833	0.11506	510404	0.11041	129841
0.11639	726857	0.11065	705095	0.11533	510690	0.11066	130476
0.11664	728571	0.1109	706643	0.11559	510789	0.11091	129656
0.1169	729524	0.11114	707929	0.11584	511124	0.11116	130159
0.11716	732262	0.11139	709000	0.11609	511282	0.1114	130476
0.11742	733762	0.11163	710810	0.11634	511075	0.11165	130476
0.11768	734929	0.11187	711810	0.11658	511391	0.11192	130556
0.11792	736000	0.11212	713167	0.11683	511430	0.11218	130370
0.11816	737286	0.11237	713881	0.11707	511262	0.11243	131058
0.11839	738524	0.11262	715024	0.11732	511805	0.11267	130952
0.11864	739833	0.11287	717286	0.11757	511755	0.11292	130926
0.1189	742429	0.11313	718643	0.11782	511913	0.11317	131032
0.11915	743857	0.11339	719881	0.11808	512288	0.11341	131032
0.1194	745786	0.11366	721476	0.11834	512406	0.11365	131058
0.11966	747190	0.11392	722071	0.1186	512258	0.11389	132090
0.11991	749262	0.11415	723357	0.11884	512761	0.11416	131878
0.12015	749857	0.11437	724286	0.11907	512209	0.11442	132011
0.1204	751905	0.11461	725690	0.1193	512387	0.11468	132063
0.12066	752857	0.11486	726690	0.11955	512633	0.11494	131455
0.12092	753619	0.11511	728786	0.11982	512998	0.11518	131693
0.12116	756619	0.11537	729857	0.12008	513452	0.11542	131825
0.12141	757357	0.11563	731667	0.12034	513767	0.11566	132275
0.12165	759095	0.11589	732452	0.12058	513836	0.1159	132275
0.1219	760190	0.11615	733929	0.12084	514181	0.11615	132011
0.12215	761214	0.1164	735071	0.12109	513915	0.1164	132328
0.12241	763571	0.11664	735905	0.12134	514270	0.11666	132434
0.12266	765833	0.11688	736905	0.12159	514951	0.1169	133439
0.12292	766476	0.11711	738190	0.12182	514221	0.11717	133201
0.12318	767833	0.11736	739643	0.12206	514142	0.11744	133069
0.12343	769429	0.11762	740500	0.12232	514921	0.11768	133069
0.12367	771238	0.11788	742024	0.12257	515335	0.11791	133651
0.12391	771738	0.11812	743286	0.12283	515375	0.11815	133413
0.12416	772929	0.11837	745190	0.12308	515542	0.11839	133466
0.1244	775286	0.11864	745548	0.12333	515799	0.11865	133704
0.12464	775452	0.11889	747667	0.12358	516016	0.11891	132778
0.12489	776976	0.11914	748667	0.12383	516065	0.11917	134339
0.12515	779667	0.11939	749500	0.12408	516243	0.11943	133968
0.12542	781500	0.11964	750429	0.12433	516578	0.11968	133862
0.12569	782119	0.11989	751905	0.12457	516529	0.11992	133783
0.12594	784667	0.12013	752286	0.12482	516637	0.12017	134497
0.12617	784857	0.12037	754286	0.12507	517061	0.12042	134048
0.12641	785619	0.12062	755238	0.12533	517308	0.12066	135026
0.12665	788476	0.12086	756071	0.12558	517692	0.1209	134259
0.1269	789095	0.12112	757024	0.12583	517791	0.12115	134603
0.12715	789786	0.12138	759024	0.12607	517811	0.1214	135317
0.1274	792262	0.12162	759929	0.12632	517919	0.12166	134762
0.12765	793667	0.12187	761381	0.12658	518540	0.12191	134524
0.12792	795000	0.12214	761786	0.12684	518688	0.12216	135529
0.12819	797167	0.1224	763262	0.1271	519034	0.12241	135397
0.12843	799167	0.12265	764333	0.12734	518886	0.12266	135556
0.12867	798214	0.1229	764857	0.12758	519093	0.12292	135370
0.1289	799976	0.12313	766500	0.12782	519448	0.12318	134709
0.12914	801310	0.12339	766810	0.12806	519477	0.12341	135979
0.12939	802786	0.12364	768167	0.1283	519951	0.12366	136667
0.12965	805476	0.12388	769119	0.12856	520138	0.12391	135608
0.12991	806524	0.12413	770690	0.12882	520286	0.12415	136376
0.13016	807810	0.12437	771452	0.12909	520858	0.1244	136508
0.13042	809643	0.12462	771333	0.12934	521223	0.12466	136429
0.13067	812095	0.12488	773500	0.12959	520986	0.12491	136984
0.13092	812333	0.12513	775548	0.12984	521489	0.12517	137196
0.13117	813190	0.12541	775452	0.13008	521361	0.12543	136640
0.13142	815929	0.12566	776810	0.13033	521736	0.12568	136931
0.13166	816881	0.1259	777286	0.13056	521893	0.12592	136720
0.13191	817786	0.12613	778095	0.13081	521834	0.12615	136561
0.13215	819643	0.12636	779000	0.13106	522426	0.12639	137407
0.13241	820738	0.1266	780143	0.13132	522761	0.12664	137116
0.13266	822095	0.12686	780405	0.13157	523067	0.12689	137407
0.1329	824333	0.12712	782024	0.13183	523649	0.12715	137460
0.13316	824786	0.12738	783643	0.13209	523629	0.12742	137672
0.13341	826738	0.12763	784786	0.13234	523876	0.12767	137381
0.13368	827857	0.12788	786238	0.13258	524221	0.12793	137725
0.13394	829881	0.12815	786619	0.13281	524398	0.12818	138360
0.13418	831310	0.12842	786833	0.13305	524181	0.12843	137778
0.13442	833857	0.12866	788643	0.1333	524655	0.12865	138122
0.13467	834286	0.1289	788500	0.13355	525227	0.12889	137751
0.13491	834952	0.12913	789619	0.13381	525592	0.12914	138095
0.13515	835167	0.12937	790381	0.13408	526045	0.1294	138571
0.1354	836310	0.12962	790571	0.13434	526450	0.12966	138016
0.13565	838976	0.12987	791952	0.1346	526706	0.12991	138889
0.13591	840262	0.13013	792833	0.13484	526627	0.13016	138836
0.13617	842333	0.13037	793571	0.13508	527505	0.13042	138704
0.13642	842976	0.13063	795119	0.13533	527357	0.13066	138862
0.13666	844905	0.1309	796095	0.13556	527515	0.13091	138651
0.1369	845762	0.13114	796762	0.13581	527465	0.13115	139524
0.13714	846238	0.13139	797214	0.13607	528452	0.1314	139577
0.13739	848976	0.13164	798214	0.13632	528491	0.13166	139153
0.13764	850500	0.13189	798833	0.13657	529093	0.13191	139444
0.1379	850619	0.13212	800595	0.13682	529162	0.13217	139921
0.13816	853452	0.13237	800548	0.13707	529438	0.13242	139762
0.13841	853881	0.13263	800952	0.13732	529546	0.13267	140132
0.13867	855619	0.13288	801881	0.13757	530059	0.13291	139630
0.13893	856619	0.13313	803357	0.13783	530325	0.13316	140053
0.13917	858405	0.13339	804357	0.13808	530779	0.1334	139947
0.1394	859048	0.13363	804690	0.13833	530680	0.13366	140767
0.13964	861333	0.13387	805310	0.13858	530917	0.13391	140767
0.1399	862714	0.13413	806071	0.13882	531479	0.13415	141005
0.14015	865000	0.13439	807048	0.13907	531282	0.13441	140317
0.14041	865738	0.13465	807952	0.13932	531972	0.13466	140503
0.14065	867119	0.1349	808238	0.13957	532239	0.1349	141164
0.14091	868738	0.13514	808738	0.13981	532406	0.13515	141746
0.14117	870952	0.13538	809381	0.14007	532564	0.13541	141772
0.14141	870452	0.13563	810381	0.14034	533432	0.13567	141085
0.14165	872167	0.13588	811095	0.1406	533314	0.13593	141402
0.1419	873476	0.13612	811810	0.14085	534073	0.13617	142619
0.14215	874595	0.13637	812286	0.14109	533866	0.13642	141852
0.14241	876571	0.13662	812762	0.14133	534241	0.13667	142037
0.14265	878524	0.13687	813571	0.14158	534280	0.13691	141931
0.1429	880167	0.13714	814548	0.14181	534458	0.13715	141720
0.14317	881381	0.1374	815667	0.14205	534645	0.1374	142249
0.14342	882262	0.13766	816571	0.1423	535296	0.13766	142434
0.14367	884286	0.1379	817119	0.14257	535325	0.13791	142698
0.14391	885762	0.13814	816929	0.14283	535996	0.13818	142090
0.14417	888000	0.13839	818000	0.1431	536440	0.13842	143413
0.14441	888500	0.13863	818524	0.14336	536696	0.13868	142407
0.14466	889786	0.13887	818952	0.1436	536992	0.13892	142778
0.1449	891429	0.13912	819833	0.14384	537110	0.13915	143042
0.14516	892714	0.13937	820738	0.14407	536844	0.13939	143757
0.1454	894071	0.13963	820357	0.14431	537239	0.13965	143254
0.14564	895333	0.13988	821571	0.14456	537604	0.13991	143810
0.14589	896071	0.14014	822595	0.14481	537781	0.14018	143466
0.14615	897500	0.1404	823000	0.14507	538304	0.14042	143942
0.14642	900095	0.14066	823500	0.14532	538777	0.14067	144048
0.14668	901095	0.14088	823214	0.14558	539339	0.14093	144021
0.14694	903024	0.14111	823524	0.14584	539359	0.14118	144656
0.14718	903429	0.14136	823762	0.14609	539763	0.14142	144630
0.14742	904452	0.14161	824238	0.14634	540020	0.14165	144339
0.14766	906429	0.14186	825905	0.14658	540059	0.14189	144868
0.1479	907381	0.14212	825976	0.14682	540316	0.14215	144656
0.14815	908167	0.14238	826214	0.14706	540641	0.14241	144233
0.1484	909690	0.14263	827810	0.14732	540937	0.14266	145397
0.14865	911810	0.14289	827762	0.14757	541312	0.14292	144815
0.14891	912071	0.14315	828548	0.14783	541874	0.14317	145053
0.14917	915714	0.1434	829024	0.14808	542061	0.14342	145079
0.14942	915286	0.14364	829119	0.14833	542633	0.14367	145317
0.14966	915929	0.14387	829571	0.14858	542840	0.14392	144868
0.1499	917857	0.14411	829357	0.14883	543166	0.14416	145344
0.15013	919548	0.14437	829857	0.14908	543442	0.14441	145688
0.15039	920524	0.14463	830738	0.14933	543787	0.14466	145529
0.15065	922500	0.14487	831310	0.14957	543935	0.14491	145688
0.15091	924333	0.14512	831024	0.14982	544497	0.14516	146138
0.15117	924690	0.14538	831167	0.15006	544635	0.14541	146323
0.15142	927286	0.14563	831976	0.15031	545079	0.14565	146005
0.15169	928024	0.14587	831619	0.15058	545533	0.14591	146640
0.15193	928976	0.14612	832262	0.15083	545503	0.14616	147460
0.15218	931429	0.14637	832929	0.15108	546065	0.14642	147196
0.15241	930976	0.14663	833286	0.15133	546617	0.14667	147063
0.15265	932143	0.14688	832952	0.15159	546568	0.14691	147090
0.15289	934833	0.14712	834190	0.15185	546943	0.14716	146614
0.15314	935262	0.14738	833548	0.1521	547396	0.1474	147328
0.15339	937548	0.14763	834476	0.15234	547318	0.14764	147619
0.15366	940024	0.14789	835619	0.15258	548373	0.1479	146799
0.15392	940429	0.14815	835262	0.15284	547909	0.14816	147407
0.15416	942095	0.14839	836143	0.15308	548136	0.14843	147328
0.15441	942857	0.14864	835976	0.15331	548688	0.14869	147619
0.15467	944667	0.14889	835952	0.15356	549152	0.14894	147698
0.15491	945976	0.14914	836738	0.15382	549191	0.14918	148915
0.15516	947333	0.1494	836810	0.15408	549892	0.14942	147963
0.1554	948762	0.14965	836548	0.15433	549625	0.14965	148016
0.15566	950952	0.14988	836167	0.15459	550434	0.14989	148571
0.15591	952214	0.15013	836929	0.15484	550365	0.15014	149074
0.15616	953405	0.15038	837643	0.15508	550671	0.15039	148280
0.15642	955333	0.15063	837667	0.15532	551144	0.15066	150000
0.15667	956333	0.15087	837595	0.15556	551213	0.15092	148571
0.15692	957905	0.15111	837667	0.1558	551292	0.15117	148889
0.15718	959690	0.15137	838167	0.15606	552041	0.15143	149021
0.15743	960071	0.15163	838857	0.15632	552584	0.15167	148413
0.15766	961262	0.15189	838929	0.15658	553136	0.1519	149815
0.1579	962643	0.15216	839571	0.15684	553452	0.15214	149815
0.15815	963976	0.15242	838190	0.15709	553984	0.15239	149603
0.1584	965643	0.15266	839238	0.15734	553915	0.15264	150185
0.15864	967333	0.15289	839524	0.15759	554172	0.1529	150079
0.1589	968357	0.15312	839095	0.15782	554546	0.15316	150450
0.15916	969810	0.15337	839214	0.15805	554753	0.15343	150503
0.15943	971976	0.15362	838952	0.1583	554724	0.15368	150926
0.15969	972619	0.15387	839071	0.15856	555404	0.15393	150291
0.15993	974476	0.15412	839548	0.15881	555789	0.15417	150952
0.16018	976119	0.15438	840190	0.15907	556154	0.1544	151164
0.16041	976024	0.15462	841000	0.15932	556223	0.15464	151111
0.16065	977762	0.1549	840762	0.15957	557140	0.15489	150608
0.16089	978905	0.15517	840810	0.15983	557150	0.15514	151190
0.16114	980905	0.15541	840881	0.16008	557554	0.1554	151190
0.16139	982167	0.15564	840476	0.16032	557673	0.15565	152222
0.16164	983976	0.15588	841667	0.16056	558077	0.15591	151349
0.16191	985690	0.15612	841786	0.16081	558156	0.15616	151270
0.16218	987571	0.15637	840905	0.16107	558984	0.15641	151825
0.16243	988143	0.15662	840857	0.16133	559152	0.15666	152090
0.16266	989119	0.15688	841500	0.16158	559724	0.15692	151508
0.16289	990571	0.15713	842429	0.16183	559773	0.15717	152910
0.16314	991929	0.15739	842762	0.16208	560464	0.15741	152646
0.16339	994071	0.15765	842619	0.16233	560394	0.15766	151376
0.16365	995262	0.15789	842262	0.16257	560858	0.15791	153122
0.16391	995881	0.15814	842619	0.16282	561430	0.15816	152513
0.16416	998619	0.15839	842190	0.16308	561469	0.1584	152857
0.16443	999738	0.15864	843071	0.16333	561775	0.15865	153651
0.16468	1.00071e+06	0.15889	843381	0.16358	562209	0.15892	152804
0.16492	1.00183e+06	0.15913	843357	0.16382	562505	0.15918	152910
0.16516	1.0034e+06	0.15938	842905	0.16407	562663	0.15943	153598
0.1654	1.00419e+06	0.15962	843690	0.16432	563156	0.15967	153254
0.16565	1.00617e+06	0.15988	843810	0.16456	562830	0.15991	153730
0.16591	1.00719e+06	0.16014	843667	0.16481	563728	0.16016	154471
0.16615	1.00976e+06	0.16039	844238	0.16507	564063	0.1604	153386
0.16641	1.01002e+06	0.16063	844381	0.16533	563955	0.16064	153889
0.16666	1.01212e+06	0.16088	844119	0.16559	565020	0.1609	154021
0.16691	1.01314e+06	0.16114	845000	0.16585	565325	0.16116	154048
0.16715	1.0146e+06	0.1614	844976	0.16609	565523	0.16143	154418
0.16741	1.01671e+06	0.16166	845095	0.16634	566036	0.16169	154709
0.16767	1.01752e+06	0.16189	845048	0.16658	565799	0.16194	153995
0.16791	1.01881e+06	0.16212	845405	0.16682	566154	0.16217	155000
0.16815	1.02031e+06	0.16237	845381	0.16707	566775	0.16241	154841
0.1684	1.02155e+06	0.16263	845048	0.16731	566578	0.16264	154921
0.16866	1.02281e+06	0.16287	845095	0.16756	567140	0.16289	155979
0.16891	1.02524e+06	0.16312	845310	0.16782	567850	0.16315	155423
0.16915	1.02602e+06	0.16338	845833	0.16808	567988	0.16341	155767
0.1694	1.02743e+06	0.16363	845905	0.16834	568333	0.16366	156323
0.16966	1.02895e+06	0.16388	845881	0.16859	568826	0.16392	155370
0.16992	1.03107e+06	0.16415	846905	0.16884	569024	0.16419	155291
0.17018	1.0321e+06	0.16441	846619	0.16907	569339	0.16444	156402
0.17042	1.03352e+06	0.16465	847286	0.1693	569329	0.16467	156799
0.17066	1.03471e+06	0.16489	847000	0.16955	569773	0.1649	155661
0.17092	1.03571e+06	0.16512	847524	0.16981	570335	0.16514	156005
0.17116	1.03731e+06	0.16536	847381	0.17007	570730	0.1654	155714
0.17139	1.03893e+06	0.16561	847214	0.17033	571361	0.16565	156058
0.17164	1.03967e+06	0.16587	847833	0.17058	572170	0.16591	157090
0.1719	1.04102e+06	0.16613	848452	0.17084	571854	0.16616	157487
0.17216	1.04402e+06	0.16638	848310	0.1711	572219	0.16642	156323
0.17243	1.04495e+06	0.16663	849095	0.17134	572899	0.16667	156534
0.17269	1.04612e+06	0.16688	849429	0.17158	573018	0.16692	156614
0.17293	1.04714e+06	0.16714	849357	0.17182	573116	0.16717	157460
0.17317	1.04869e+06	0.16741	848571	0.17206	573402	0.16742	158254
0.17341	1.04898e+06	0.16765	849500	0.17231	573491	0.16766	157460
0.17365	1.05064e+06	0.16788	849905	0.17256	574310	0.16791	157090
0.17389	1.05136e+06	0.16812	849738	0.17282	575059	0.16815	158492
0.17414	1.05319e+06	0.16836	850333	0.17307	575108	0.16841	157487
0.1744	1.05367e+06	0.16861	850333	0.17333	575690	0.16866	157540
0.17465	1.0561e+06	0.16887	850524	0.17359	575947	0.1689	158677
0.17493	1.05769e+06	0.16912	851119	0.17383	576223	0.16915	157910
0.17519	1.0596e+06	0.16937	852310	0.17408	576736	0.16941	157619
0.17542	1.06045e+06	0.16963	852119	0.17433	576933	0.16968	158810
0.17565	1.06226e+06	0.1699	852595	0.17458	577130	0.16994	158704
0.1759	1.06269e+06	0.17015	852738	0.17482	577525	0.17018	158254
0.17615	1.06474e+06	0.17038	852119	0.17507	577544	0.17042	158836
0.17641	1.06712e+06	0.17062	852738	0.17533	578185	0.17067	158783
0.17667	1.06898e+06	0.17086	853071	0.17558	578659	0.17091	158095
0.17691	1.07029e+06	0.17112	853357	0.17583	578757	0.17115	159497
0.17716	1.07179e+06	0.17137	853333	0.17607	579556	0.17141	159074
0.17742	1.07267e+06	0.17163	853929	0.17632	579556	0.17166	160159
0.17767	1.0736e+06	0.17188	854595	0.17658	580089	0.17192	159365
0.17792	1.07452e+06	0.17214	854524	0.17684	580533	0.17218	159339
0.17816	1.07652e+06	0.17239	854976	0.1771	580651	0.17242	160450
0.1784	1.07783e+06	0.17264	855405	0.17734	581203	0.17267	160794
0.17865	1.07919e+06	0.17288	855738	0.17757	581331	0.17291	160026
0.1789	1.08012e+06	0.17313	856500	0.17782	581450	0.17315	160556
0.17915	1.08269e+06	0.17339	856310	0.17806	582140	0.17339	160608
0.17941	1.08362e+06	0.17364	856476	0.17831	582692	0.17364	160291
0.17966	1.08469e+06	0.17388	856405	0.17856	582643	0.17391	160265
0.17991	1086500	0.17412	857095	0.17882	583028	0.17417	161429
0.18017	1.08831e+06	0.17437	858024	0.17909	583866	0.17442	161217
0.18042	1.08931e+06	0.17463	857786	0.17935	584231	0.17467	162169
0.18068	1.09031e+06	0.17488	857643	0.1796	584270	0.17493	161746
0.18092	1.09138e+06	0.17512	858690	0.17984	584753	0.17517	161614
0.18115	1.09317e+06	0.17537	858881	0.18008	584694	0.1754	161931
0.18141	1.09417e+06	0.17563	859833	0.18033	585227	0.17564	161481
0.18166	1.0956e+06	0.17589	860238	0.18057	585424	0.17589	162460
0.18191	1.09688e+06	0.17615	860095	0.18081	585828	0.17615	162381
0.18215	1.09921e+06	0.17641	860405	0.18106	585996	0.17641	161905
0.18241	1.10005e+06	0.17665	861595	0.18131	586588	0.17666	162328
0.18266	1.10181e+06	0.17689	861405	0.18157	586992	0.17692	162698
0.18292	1.10271e+06	0.17714	861500	0.18182	587387	0.17717	162804
0.18317	1.1039e+06	0.17738	862238	0.18208	587653	0.17742	163439
0.18341	1.1061e+06	0.17762	861167	0.18234	588274	0.17766	162910
0.18366	1.10655e+06	0.17786	862619	0.18259	588393	0.1779	162460
0.1839	1.10817e+06	0.17811	862167	0.18282	588245	0.17815	162884
0.18414	1.11007e+06	0.17837	863333	0.18305	588609	0.1784	163836
0.18439	1.11057e+06	0.17863	863857	0.1833	589014	0.17866	163968
0.18465	1.11176e+06	0.1789	864000	0.18355	589270	0.17891	164286
0.18491	1.11417e+06	0.17916	865381	0.18382	589990	0.17917	164259
0.18517	1.11452e+06	0.17941	865524	0.18408	591026	0.17942	164259
0.18542	1.11683e+06	0.17965	865786	0.18434	591430	0.17967	163175
0.18568	1.11805e+06	0.17988	866548	0.1846	591893	0.17992	164339
0.18593	1.11924e+06	0.18011	866000	0.18485	591953	0.18017	164841
0.18617	1.11948e+06	0.18036	866690	0.18509	592150	0.18042	164974
0.1864	1.12088e+06	0.18061	867310	0.18533	591677	0.18066	164762
0.18664	1.12233e+06	0.18087	868310	0.18556	592485	0.18091	164286
0.18689	1.12436e+06	0.18113	868190	0.18581	592781	0.18116	164497
0.18715	1.12581e+06	0.18139	868952	0.18606	593402	0.18141	165159
0.18741	1.12781e+06	0.18164	869405	0.18632	593649	0.18165	165212
0.18766	1.12871e+06	0.18191	869952	0.18657	594250	0.1819	164921
0.18792	1.12998e+06	0.18216	869929	0.18682	594211	0.18215	165688
0.18817	1.13098e+06	0.1824	870214	0.18707	594951	0.18241	165556
0.18841	1.13252e+06	0.18264	871119	0.18732	595089	0.18268	166429
0.18865	1.13405e+06	0.18287	870714	0.18757	595533	0.18293	165317
0.18889	1.13493e+06	0.18312	871405	0.18783	595828	0.18317	165291
0.18915	1.13605e+06	0.18337	872810	0.18808	595671	0.18342	165635
0.18941	1.13795e+06	0.18363	873024	0.18833	596765	0.18366	166905
0.18965	1.13874e+06	0.18388	873024	0.18857	595700	0.18391	166217
0.18991	1.14081e+06	0.18413	873690	0.18882	596923	0.18416	166720
0.19017	1.14333e+06	0.18438	874119	0.18907	597840	0.1844	166323
0.19043	1.14333e+06	0.18464	874571	0.18933	598097	0.18466	166587
0.19067	1.14467e+06	0.18489	874714	0.18958	597919	0.18492	166825
0.19092	1.14579e+06	0.18514	875976	0.18982	598600	0.18518	167037
0.19116	1.14712e+06	0.18539	875952	0.19007	598442	0.18543	167540
0.1914	1.14879e+06	0.18563	876286	0.19033	598895	0.18567	167037
0.19164	1.14943e+06	0.18588	877976	0.1906	599852	0.1859	167540
0.19189	1.15136e+06	0.18613	876619	0.19085	599941	0.18613	168413
0.19215	1.15269e+06	0.18637	878571	0.19108	599635	0.18639	167646
0.1924	1.15398e+06	0.18663	879310	0.19132	600286	0.18665	167725
0.19264	1.15576e+06	0.18689	879071	0.19157	600404	0.18691	167566
0.1929	1.15757e+06	0.18714	879690	0.19181	600661	0.18717	168016
0.19317	1.15864e+06	0.18739	880643	0.19206	601469	0.18743	168836
0.19343	1160500	0.18764	880190	0.19231	601617	0.18769	168757
0.19368	1.16121e+06	0.18789	881952	0.19257	602041	0.18793	168175
0.19392	1.16226e+06	0.18814	882333	0.19282	602653	0.18817	168783
0.19417	1.16352e+06	0.1884	881690	0.19309	602692	0.18841	169127
0.19442	1.16493e+06	0.18865	882357	0.19336	603501	0.18865	168942
0.19466	1167000	0.18889	882667	0.19361	603600	0.18889	170185
0.1949	1.16852e+06	0.18914	883119	0.19384	603777	0.18915	169339
0.19515	1.16955e+06	0.18938	884333	0.19407	604201	0.1894	170026
0.1954	1.17129e+06	0.18962	884286	0.19431	604349	0.18966	170079
0.19566	1172000	0.18986	884310	0.19455	604398	0.18991	170265
0.19593	1.17457e+06	0.19011	884381	0.19481	605365	0.19016	170741
0.19618	1.17548e+06	0.19037	885952	0.19507	605434	0.19041	170767
0.19643	1.17667e+06	0.19064	885833	0.19533	605651	0.19067	170608
0.19666	1.17812e+06	0.1909	887048	0.19558	606795	0.19092	171032
0.19689	1.17879e+06	0.19115	887452	0.19584	606746	0.19117	170344
0.19713	1.17986e+06	0.1914	887524	0.1961	607367	0.19141	171032
0.1974	1181000	0.19164	887762	0.19634	607475	0.19166	171587
0.19766	1.18276e+06	0.19188	888571	0.19657	607377	0.19191	171243
0.19791	1.18498e+06	0.19212	888643	0.19681	607959	0.19216	170926
0.19816	1.18698e+06	0.19237	889619	0.19706	608235	0.19242	171614
0.19843	1.18695e+06	0.19262	890667	0.19732	609014	0.19267	171852
0.19869	1.18867e+06	0.19287	890524	0.19758	609369	0.19292	171984
0.19893	1.18905e+06	0.19313	890976	0.19783	610039	0.19318	171614
0.19916	1.19124e+06	0.19338	891595	0.19808	610365	0.19343	172116
0.19939	1.19262e+06	0.19363	892810	0.19834	611095	0.19367	172619
0.19965	1.19276e+06	0.19389	892762	0.19859	611095	0.19391	172328
0.1999	1195000	0.19415	893476	0.19883	611292	0.19416	172698
0.20015	1.19621e+06	0.19439	892405	0.19908	611538	0.1944	172857
0.2004	1.19838e+06	0.19461	893714	0.19933	611637	0.19464	173571
0.20066	1.19945e+06	0.19485	894357	0.19957	612130	0.1949	173254
0.20092	1.20019e+06	0.19511	894952	0.19982	612416	0.19516	173201
0.20116	1.20164e+06	0.19537	895571	0.20007	613185	0.19543	173810
0.20141	1.20374e+06	0.19563	895667	0.20032	613363	0.19568	173280
0.20167	1.20431e+06	0.19588	896738	0.20057	613757	0.19593	173704
0.20191	1.20612e+06	0.19614	897571	0.20083	614359	0.19618	173915
0.20216	1.20705e+06	0.1964	897929	0.20107	614773	0.19642	173466
0.2024	1.20812e+06	0.19666	898095	0.20133	614911	0.19665	174471
0.20265	1.20924e+06	0.1969	898571	0.20158	615661	0.19689	173889
0.20291	1.21121e+06	0.19714	899643	0.20184	615878	0.19714	174497
0.20315	1.21374e+06	0.19739	899690	0.20209	616203	0.1974	173862
0.20341	1.21398e+06	0.19762	899167	0.20233	616331	0.19765	174418
0.20366	1.21579e+06	0.19786	900024	0.20257	616884	0.19791	175185
0.20392	1.21662e+06	0.19811	900024	0.20283	616864	0.19817	174392
0.20417	1.21814e+06	0.19836	901214	0.20308	617604	0.19843	174603
0.20441	1.22031e+06	0.19862	901310	0.20332	617771	0.19866	174286
0.20466	1.22095e+06	0.19888	902548	0.20357	618264	0.19889	174947
0.20491	1.22269e+06	0.19914	902786	0.20382	618373	0.19914	175370
0.20515	1.22352e+06	0.19939	903262	0.20408	618807	0.1994	175688
0.20539	1.22414e+06	0.19963	903786	0.20434	619359	0.19966	175688
0.20564	1.22595e+06	0.19988	904024	0.20459	619596	0.19991	175159
0.2059	1.22693e+06	0.20014	904929	0.20483	619596	0.20017	176349
0.20617	1.22933e+06	0.20039	904881	0.20507	619921	0.20043	176481
0.20643	1.23133e+06	0.20063	905595	0.20531	620030	0.20069	176323
0.20668	1.23257e+06	0.20088	906214	0.20556	620562	0.20092	176429
0.20691	1.23302e+06	0.20113	906881	0.2058	621016	0.20115	176693
0.20716	1.23395e+06	0.20139	907429	0.20605	621371	0.20139	176878
0.20741	1.23664e+06	0.20164	908095	0.20632	621667	0.20164	176270
0.20765	1.23702e+06	0.20189	908024	0.20658	622179	0.2019	176323
0.20789	1.23755e+06	0.20213	908905	0.20684	622574	0.20215	178148
0.20815	1.23936e+06	0.20238	908452	0.20709	623284	0.20241	177407
0.20841	1.24055e+06	0.20264	910548	0.20735	623521	0.20267	176958
0.20866	1.24386e+06	0.2029	910024	0.2076	623886	0.20292	177593
0.20892	1.24462e+06	0.20316	910690	0.20783	623757	0.20316	177646
0.20918	1.24545e+06	0.20339	911452	0.20806	624024	0.20342	177963
0.20943	1.2469e+06	0.20363	911762	0.2083	624408	0.20367	178783
0.20966	1.24726e+06	0.20389	912000	0.20856	625099	0.20392	177857
0.20989	1.24826e+06	0.20414	912071	0.20882	625148	0.20416	179180
0.21014	1.25095e+06	0.20437	913167	0.20907	625680	0.20441	177460
0.21039	1.25181e+06	0.20462	913310	0.20932	626134	0.20466	178069
0.21066	1.25414e+06	0.20487	913833	0.20958	626460	0.20491	178862
0.21091	1.25483e+06	0.20513	914286	0.20984	626686	0.20515	178360
0.21117	1256500	0.20539	914833	0.21008	627209	0.2054	178942
0.21143	1.25743e+06	0.20565	915310	0.21032	627170	0.20567	179418
0.21167	1.25869e+06	0.20591	916071	0.21056	627465	0.20593	178492
0.21192	1.25914e+06	0.20615	916262	0.21081	627633	0.20619	179471
0.21215	1.26098e+06	0.20639	916762	0.21107	628807	0.20642	178942
0.2124	1.26229e+06	0.20663	917690	0.21132	628807	0.20666	179206
0.21265	1.26369e+06	0.20687	917381	0.21157	629221	0.2069	179947
0.2129	1.2644e+06	0.20711	917881	0.21183	629625	0.20715	179312
0.21315	1.26714e+06	0.20737	918881	0.21209	630079	0.20739	178889
0.21341	1.26764e+06	0.20763	919071	0.21233	630306	0.20765	180026
0.21365	1.26886e+06	0.20788	920524	0.21258	630848	0.20791	180476
0.2139	1.27024e+06	0.20813	920976	0.21284	630976	0.20817	180450
0.21416	1.27193e+06	0.2084	920595	0.21308	631055	0.20844	180635
0.21442	1.27488e+06	0.20866	921429	0.21332	631351	0.2087	180476
0.21466	1.27288e+06	0.2089	922238	0.21356	631755	0.20894	180450
0.2149	1.27743e+06	0.20914	922143	0.21381	631903	0.20917	181296
0.21516	1276500	0.20938	922548	0.21406	632564	0.2094	180450
0.21541	1.27836e+06	0.20962	922429	0.21432	632712	0.20964	181296
0.21566	1.28067e+06	0.20987	922786	0.21456	633097	0.20989	180794
0.21591	1.2819e+06	0.21012	923262	0.21481	633304	0.21015	181508
0.21615	1.28276e+06	0.21038	924738	0.21507	634339	0.21042	181085
0.2164	1.28424e+06	0.21063	925048	0.21534	634448	0.21066	181984
0.21666	1.28655e+06	0.21088	926381	0.2156	634882	0.21093	181534
0.21693	1.28705e+06	0.21114	925595	0.21585	635316	0.21118	181720
0.21718	1.2899e+06	0.21139	926429	0.21609	635858	0.21142	181693
0.21742	1.28983e+06	0.21164	926881	0.21633	635661	0.21165	182725
0.21766	1.29043e+06	0.21189	927881	0.21658	636164	0.21189	182354
0.21791	1293500	0.21215	927786	0.21682	636489	0.21215	182566
0.21814	1.29383e+06	0.2124	928571	0.21706	636755	0.21241	182513
0.21839	1.29436e+06	0.21264	928690	0.21731	637091	0.21266	183228
0.21864	1.29652e+06	0.21288	928881	0.21757	637821	0.21292	182566
0.21891	1.29862e+06	0.21312	929500	0.21783	637978	0.21318	182725
0.21918	1.30074e+06	0.21337	930905	0.21809	638787	0.21343	182619
0.21944	1.30231e+06	0.21364	930071	0.21835	639034	0.21368	182937
0.21969	1.30343e+06	0.21388	930881	0.2186	639260	0.21392	182910
0.21993	1.30379e+06	0.21412	931500	0.21884	639556	0.21416	183730
0.22017	1.30533e+06	0.21437	932262	0.21907	639783	0.21441	183598
0.22041	1.30686e+06	0.21463	932643	0.2193	639892	0.21466	183810
0.22065	1.30736e+06	0.21489	933452	0.21955	640661	0.2149	183810
0.2209	1.3094e+06	0.21516	933833	0.21981	640651	0.21515	184153
0.22115	1.3106e+06	0.2154	933810	0.22007	641607	0.21541	184101
0.2214	1.31186e+06	0.21563	933881	0.22033	642179	0.21566	185132
0.22168	1.31276e+06	0.21588	934762	0.22058	642308	0.2159	185556
0.22193	1.31421e+06	0.21614	934667	0.22084	642623	0.21616	183995
0.22217	1.31571e+06	0.21639	935714	0.22111	643225	0.21642	184894
0.2224	1.31686e+06	0.21663	936762	0.22135	643156	0.21668	184312
0.22265	1.31783e+06	0.21687	936810	0.22159	643748	0.21693	185476
0.22289	1.32069e+06	0.21712	936714	0.22182	643915	0.21717	185132
0.22315	1.3209e+06	0.21738	937738	0.22206	643935	0.21742	185053
0.22341	1.32279e+06	0.21764	938071	0.22231	644625	0.21767	185608
0.22366	1.32483e+06	0.2179	939619	0.22257	644990	0.21791	185450
0.22391	1.32621e+06	0.21814	940119	0.22282	645217	0.21815	186243
0.22417	1.32736e+06	0.21839	939500	0.22307	645819	0.21841	185873
0.22442	1.32893e+06	0.21863	940548	0.22332	645947	0.21867	186455
0.22468	1.32983e+06	0.21887	940452	0.22358	646548	0.21892	186349
0.22492	1.33098e+06	0.21911	941262	0.22383	646992	0.21917	186772
0.22517	1.33236e+06	0.21936	941738	0.22408	647081	0.21942	186138
0.22541	1.3334e+06	0.21962	942095	0.22433	647791	0.21966	186243
0.22566	1.33557e+06	0.21988	942714	0.22457	648028	0.2199	186481
0.2259	1.33569e+06	0.22013	943310	0.22482	648284	0.22014	187116
0.22616	1.33798e+06	0.22039	943714	0.22507	648738	0.22039	187354
0.22641	1.33783e+06	0.22064	943905	0.22532	649142	0.22064	188598
0.22665	1.33988e+06	0.22091	945143	0.22557	649260	0.2209	187037
0.2269	1.34169e+06	0.22115	945810	0.22582	650000	0.22117	187090
0.22716	1.34302e+06	0.22139	945214	0.22607	650296	0.22142	187090
0.22742	1.34512e+06	0.22162	945833	0.22632	650503	0.22168	188995
0.22767	1.34579e+06	0.22186	946238	0.22658	650828	0.22194	187884
0.22791	1.34681e+06	0.22211	946381	0.22684	650927	0.22217	188519
0.22815	1.34898e+06	0.22237	947548	0.22709	651677	0.2224	187011
0.22841	1.34964e+06	0.22262	948143	0.22733	652071	0.22265	188254
0.22866	1.35152e+06	0.22287	948000	0.22757	652130	0.2229	187831
0.22891	1.35233e+06	0.22313	948405	0.22782	652613	0.22315	187804
0.22916	1.35338e+06	0.22339	949905	0.22806	653008	0.22341	186164
0.22941	1.35548e+06	0.22365	950381	0.22831	653166	0.22366	188439
0.22966	1.35676e+06	0.22389	950262	0.22856	653679	0.22392	187434
0.22992	1.35738e+06	0.22413	950119	0.22882	654241	0.22417	188042
0.23018	1.35905e+06	0.22437	950571	0.22909	654517	0.22441	189048
0.23041	1.35957e+06	0.22462	951238	0.22934	655237	0.22465	189418
0.23065	1.36169e+06	0.22487	953143	0.22959	655355	0.22489	189286
0.23089	1.36243e+06	0.22513	952976	0.22983	655365	0.22515	190423
0.23114	1.36371e+06	0.22538	953119	0.23008	655888	0.22541	189868
0.23139	1.36567e+06	0.22562	953690	0.23033	656223	0.22566	190635
0.23165	1.36667e+06	0.22588	954405	0.23057	656351	0.22592	189577
0.23191	1.36926e+06	0.22614	955095	0.23081	656617	0.22617	191190
0.23218	1.37114e+06	0.22639	955167	0.23105	657081	0.22642	190979
0.23243	1.37248e+06	0.22664	955190	0.23131	657604	0.22667	191190
0.23269	1.37293e+06	0.22688	956143	0.23157	657988	0.22692	190582
0.23293	1.37386e+06	0.22713	955976	0.23184	658688	0.22717	190847
0.23315	1.37493e+06	0.22738	956476	0.2321	659073	0.22741	191825
0.23339	1.37586e+06	0.22762	958976	0.23235	659073	0.22765	191614
0.23364	1.37771e+06	0.22787	958357	0.23259	659211	0.2279	191905
0.23389	1.37952e+06	0.22813	958524	0.23281	659941	0.22816	192593
0.23415	1.38007e+06	0.22839	960262	0.23305	659783	0.22841	191402
0.2344	1.38195e+06	0.22863	960095	0.23331	660247	0.22864	191772
0.23466	1.38364e+06	0.22887	960929	0.23357	661262	0.2289	193439
0.23493	1.38493e+06	0.22912	962048	0.23383	661282	0.22917	192487
0.23517	1.38595e+06	0.22939	961833	0.23407	661430	0.22943	192196
0.2354	1.38679e+06	0.22965	962643	0.23432	662318	0.22969	192249
0.23564	1.3879e+06	0.2299	963500	0.23458	663136	0.22992	194021
0.23589	1.38945e+06	0.23015	962857	0.23485	663254	0.23017	192407
0.23615	1.3914e+06	0.23039	964095	0.23509	663501	0.23042	193862
0.2364	1.39233e+06	0.23064	964643	0.23533	663688	0.23066	192989
0.23665	1395000	0.23088	964405	0.23556	664053	0.2309	191693
0.23691	1.3956e+06	0.23112	965524	0.23581	664556	0.23115	194550
0.23717	1.39686e+06	0.23136	965857	0.23607	665010	0.23141	193042
0.23742	1.39879e+06	0.23162	966333	0.23632	665414	0.23166	193175
0.23767	1.40038e+06	0.23188	967238	0.23657	665552	0.23192	193492
0.23792	1.40067e+06	0.23214	967429	0.23682	665799	0.23218	191958
0.23816	1.40295e+06	0.2324	968357	0.23707	666243	0.23244	192540
0.2384	1.4039e+06	0.23266	968905	0.23732	667041	0.23267	194735
0.23865	1.40581e+06	0.2329	969500	0.23757	666884	0.2329	193519
0.23891	1.40652e+06	0.23315	970095	0.23782	667337	0.23314	194259
0.23916	1.40895e+06	0.23338	970405	0.23808	668077	0.2334	196296
0.2394	1.40938e+06	0.23361	970167	0.23832	668333	0.23365	195291
0.23964	1.41083e+06	0.23385	970667	0.23857	668205	0.23391	195026
0.23991	1.41295e+06	0.23411	971524	0.23882	669527	0.23417	195582
0.24017	1.41364e+06	0.23437	972429	0.23908	669112	0.23443	195053
0.24043	1416500	0.23463	972381	0.23933	669704	0.23469	195741
0.24068	1.41629e+06	0.23488	972952	0.23958	670631	0.23493	196032
0.24092	1.41881e+06	0.23513	973690	0.23982	670385	0.23517	195847
0.24117	1.41907e+06	0.2354	973643	0.24007	670740	0.23541	195635
0.24141	1.42005e+06	0.23566	975143	0.24032	671529	0.23565	196111
0.24165	1.4216e+06	0.2359	975286	0.24058	671726	0.2359	195979
0.24189	1.42343e+06	0.23614	975357	0.24083	671736	0.23615	195979
0.24215	1.42452e+06	0.23638	975810	0.24108	672298	0.2364	196852
0.24241	1.42674e+06	0.23663	975857	0.24133	672899	0.23666	196323
0.24267	1.42821e+06	0.23688	977452	0.24158	673550	0.23691	196349
0.24293	1.42929e+06	0.23712	977214	0.24182	673462	0.23716	196799
0.24318	1.4306e+06	0.23738	977452	0.24206	673836	0.23742	196640
0.24342	1.43169e+06	0.23762	978214	0.24231	674744	0.23767	196534
0.24365	1.43257e+06	0.23789	979262	0.24257	674763	0.23792	196931
0.24388	1.43402e+06	0.23814	979476	0.24283	675266	0.23817	197381
0.24414	1.43586e+06	0.23839	980214	0.2431	676095	0.23842	197328
0.2444	1.43755e+06	0.23863	979500	0.24336	676114	0.23866	196587
0.24466	1.4394e+06	0.23888	981048	0.24362	676943	0.23891	197593
0.24491	1.43983e+06	0.23914	981548	0.24386	677199	0.23915	197884
0.24517	1.44219e+06	0.23939	982690	0.24408	677110	0.23941	197804
0.24544	1.44364e+06	0.23964	982095	0.24431	677012	0.23966	197910
0.24569	1.44448e+06	0.23988	982595	0.24456	677751	0.23992	198968
0.24592	1.44562e+06	0.24013	983095	0.2448	677929	0.24018	198757
0.24615	1.44717e+06	0.24038	984190	0.24506	678659	0.24042	198704
0.24639	1.44843e+06	0.24063	984357	0.24532	678649	0.24066	199788
0.24664	1.44995e+06	0.24087	985429	0.24558	679566	0.24091	199259
0.2469	1.45179e+06	0.24112	985619	0.24585	679862	0.24115	199180
0.24715	1.45338e+06	0.24138	986190	0.2461	680207	0.24139	199392
0.24741	1.45464e+06	0.24163	986571	0.24634	680385	0.24164	199471
0.24767	1.45588e+06	0.2419	987238	0.24657	680976	0.2419	199841
0.24791	1.45719e+06	0.24214	988071	0.24681	680533	0.24218	198677
0.24816	1.4586e+06	0.24238	989048	0.24706	681450	0.24243	201005
0.24842	1.46026e+06	0.24264	989262	0.24732	681746	0.24268	199524
0.24866	1.46112e+06	0.24289	989595	0.24757	682179	0.24291	200635
0.24891	1.46255e+06	0.24313	989667	0.24783	682682	0.24316	199630
0.24916	1.4641e+06	0.24337	990524	0.24808	683383	0.2434	200714
0.24941	1.46576e+06	0.24362	990643	0.24834	683481	0.24365	200952
0.24967	1.46688e+06	0.24387	992190	0.24859	683748	0.2439	200608
0.24991	1.46936e+06	0.24414	991952	0.24883	684241	0.24415	201667
0.25016	1.46967e+06	0.2444	992429	0.24908	684487	0.24441	200661
0.25041	1.47114e+06	0.24465	992619	0.24933	684882	0.24466	201376
0.25067	1.47298e+06	0.24489	993214	0.24958	685148	0.24492	201323
0.25093	1.47398e+06	0.24514	994143	0.24983	685769	0.24518	201402
0.25118	1.4749e+06	0.24539	994952	0.25007	686065	0.24542	201667
0.25141	1.47593e+06	0.24563	994738	0.25032	686282	0.24565	202328
0.25166	1.47683e+06	0.24587	995667	0.25057	686617	0.24589	201376
0.25191	1.4786e+06	0.24612	995786	0.25082	686972	0.24615	201667
0.25215	1.48021e+06	0.24636	996952	0.25106	687258	0.24641	201587
0.25239	1.48131e+06	0.24662	996833	0.25132	688225	0.24667	202751
0.25264	1.48314e+06	0.24687	997833	0.25158	688600	0.24692	202566
0.25291	1.48398e+06	0.24713	997881	0.25184	688777	0.24717	202566
0.25318	1.48614e+06	0.24738	998714	0.25209	689349	0.24742	202196
0.25343	1487500	0.24765	999357	0.25233	689320	0.24767	203439
0.25367	1.48886e+06	0.2479	999643	0.25257	690059	0.24792	203492
0.25391	1.49002e+06	0.24813	999905	0.25283	690365	0.24816	203545
0.25416	1.49069e+06	0.24836	1.00029e+06	0.25308	690789	0.2484	203624
0.25441	1.49245e+06	0.24861	1.00038e+06	0.25331	691016	0.24865	203386
0.25465	1.49448e+06	0.24886	1.00098e+06	0.25356	691460	0.24891	204418
0.2549	1.49564e+06	0.24912	1.00174e+06	0.25382	691647	0.24916	203862
0.25516	1.49724e+06	0.24938	1.0026e+06	0.25408	692229	0.2494	203915
0.25541	1.49817e+06	0.24964	1.00369e+06	0.25434	692968	0.24965	204021
0.25565	1.50012e+06	0.2499	1.0034e+06	0.2546	692939	0.2499	204286
0.25592	1.50171e+06	0.25016	1.00424e+06	0.25484	693619	0.25016	204577
0.25617	1.5026e+06	0.2504	1.00519e+06	0.25508	693728	0.25042	205503
0.25641	1.50329e+06	0.25065	1.00498e+06	0.25532	694073	0.25067	204418
0.25663	1.50417e+06	0.25089	1.00521e+06	0.25556	694359	0.25092	205899
0.25688	1.50631e+06	0.25113	1.0064e+06	0.2558	694675	0.25117	205344
0.25714	1.50776e+06	0.25137	1006500	0.25605	694901	0.25142	204841
0.2574	1.50924e+06	0.25161	1.00698e+06	0.25632	695740	0.25167	205212
0.25766	1.51117e+06	0.25186	1.00707e+06	0.25658	696016	0.25191	206058
0.25791	1.51281e+06	0.25211	1.00824e+06	0.25684	696410	0.25215	204735
0.25817	1.51414e+06	0.25238	1.00845e+06	0.25709	696755	0.2524	205899
0.25843	1.51545e+06	0.25264	1.00921e+06	0.25735	697367	0.25267	205529
0.25868	1.5166e+06	0.25288	1.0099e+06	0.2576	697081	0.25293	205265
0.25891	1518000	0.25312	1.00995e+06	0.25783	697722	0.25318	206349
0.25915	1519500	0.25337	1.01095e+06	0.25806	698028	0.25342	205608
0.2594	1.5206e+06	0.25363	1.01117e+06	0.2583	698491	0.25366	206481
0.25965	1.52207e+06	0.25388	1.01252e+06	0.25855	698452	0.25391	206058
0.2599	1.52362e+06	0.25413	1012000	0.25881	698945	0.25415	206032
0.26016	1.52536e+06	0.25438	1.01326e+06	0.25907	699280	0.25439	205185
0.26041	1.5269e+06	0.25463	1.01298e+06	0.25932	699901	0.25464	207381
0.26066	1.52771e+06	0.25488	1.01376e+06	0.25958	700365	0.25491	206772
0.26091	1.52886e+06	0.25513	1.01426e+06	0.25984	701026	0.25517	207037
0.26116	1.5301e+06	0.25538	1.01531e+06	0.26008	700809	0.25545	207804
0.26142	1.53188e+06	0.25563	1.01526e+06	0.26033	701282	0.2557	207328
0.26166	1.53369e+06	0.25588	1.01593e+06	0.26056	701598	0.25594	207169
0.26191	1.53474e+06	0.25614	1.0166e+06	0.26081	701903	0.25618	207143
0.26217	1.53598e+06	0.25639	1.01612e+06	0.26106	702327	0.2564	208122
0.26241	1.53802e+06	0.25665	1.01736e+06	0.26132	702811	0.25665	207619
0.26266	1.5389e+06	0.25688	1.01752e+06	0.26157	703314	0.2569	208069
0.26291	1.54048e+06	0.25714	1.01831e+06	0.26182	703570	0.25716	207407
0.26315	1.54224e+06	0.25739	1.01852e+06	0.26208	703876	0.2574	208333
0.26341	1.54395e+06	0.25763	1.01957e+06	0.26233	704418	0.25767	206772
0.26367	1.5449e+06	0.25787	1.01921e+06	0.26258	704990	0.25794	207407
0.26393	1.54683e+06	0.25811	1.01938e+06	0.26284	705178	0.25818	207910
0.26417	1.54724e+06	0.25837	1.0204e+06	0.26308	705631	0.25841	209021
0.26441	1.54943e+06	0.25862	1.02179e+06	0.26332	705750	0.25865	208148
0.26466	1.55021e+06	0.25888	1.02214e+06	0.26356	706302	0.2589	208889
0.2649	1.55264e+06	0.25915	1.02283e+06	0.26382	706243	0.25916	208915
0.26514	1.55243e+06	0.25941	1.02264e+06	0.26407	707150	0.25941	209524
0.2654	1.55471e+06	0.25966	1.02364e+06	0.26432	707288	0.25966	209603
0.26566	1.55576e+06	0.2599	1.0246e+06	0.26457	707761	0.25991	210000
0.26591	1.55817e+06	0.26014	1.02548e+06	0.26481	708264	0.26017	210079
0.26618	1.55945e+06	0.26038	1.02469e+06	0.26507	708915	0.26042	209392
0.26644	1.56105e+06	0.26062	1.02536e+06	0.26533	708698	0.26067	209550
0.26668	1.56226e+06	0.26086	1.02545e+06	0.26559	709428	0.26092	210608
0.26691	1.56345e+06	0.26111	1.02688e+06	0.26585	709921	0.26117	210714
0.26715	1.56419e+06	0.26137	1.02762e+06	0.26609	710108	0.26141	210185
0.26739	1.56574e+06	0.26163	1.02812e+06	0.26634	710375	0.26166	209656
0.26764	1.56719e+06	0.26189	1.02902e+06	0.26658	710789	0.2619	210847
0.2679	1.56962e+06	0.26217	1.02955e+06	0.26682	710473	0.26216	209868
0.26815	1.57048e+06	0.26241	1.0296e+06	0.26706	711272	0.26242	211799
0.26841	1572500	0.26265	1.02986e+06	0.26731	711785	0.26266	211587
0.26868	1574000	0.26288	1.03055e+06	0.26756	712041	0.26291	210476
0.26893	1.57479e+06	0.26312	1.03069e+06	0.26783	712663	0.26316	211376
0.26917	1.57629e+06	0.26337	1.03181e+06	0.2681	713166	0.26342	212672
0.26941	1.57748e+06	0.26362	1.03167e+06	0.26835	713580	0.26368	210873
0.26965	1.57967e+06	0.26388	1.03229e+06	0.2686	713708	0.26392	211667
0.2699	1.58014e+06	0.26413	1.03357e+06	0.26883	713826	0.26416	212672
0.27015	1.58238e+06	0.26439	1.03469e+06	0.26906	714477	0.26442	211508
0.27041	1.58352e+06	0.26465	1.03483e+06	0.2693	714606	0.26466	212619
0.27066	1.58414e+06	0.2649	1.03545e+06	0.26955	715039	0.2649	212116
0.27092	1.58595e+06	0.26515	1.03521e+06	0.26981	715572	0.26515	212011
0.27117	1.58731e+06	0.26539	1.03576e+06	0.27008	716085	0.26541	212540
0.27142	1.58886e+06	0.26563	1.03731e+06	0.27034	716252	0.26567	214630
0.27167	1.59069e+06	0.26588	1.03681e+06	0.27059	717101	0.26594	211746
0.27192	1.59188e+06	0.26613	1.03698e+06	0.27085	717515	0.26618	213175
0.27216	1.59262e+06	0.26637	1.03807e+06	0.2711	717742	0.26642	213016
0.2724	1.5939e+06	0.26662	1.03788e+06	0.27134	718067	0.26666	213757
0.27266	1.59621e+06	0.26686	1.03998e+06	0.27158	718057	0.2669	213545
0.27291	1598000	0.26713	1.03952e+06	0.27181	718462	0.26714	213810
0.27317	1.59893e+06	0.26739	1.04024e+06	0.27206	718866	0.26739	213598
0.27342	1.59957e+06	0.26763	1.04048e+06	0.27232	719310	0.26765	213148
0.27366	1.60176e+06	0.26788	1.04167e+06	0.27257	719813	0.26792	216005
0.27392	1.60267e+06	0.26813	1.04195e+06	0.27282	720325	0.26817	213889
0.27417	1.60488e+06	0.26839	1.04245e+06	0.27308	720454	0.26842	214974
0.27443	1.60569e+06	0.26865	1.04319e+06	0.27333	721302	0.26869	214021
0.27467	1.60693e+06	0.2689	1.04305e+06	0.27358	721509	0.26893	214921
0.2749	1.60788e+06	0.26914	1.04419e+06	0.27383	721815	0.26916	215106
0.27516	1.61048e+06	0.26938	1.04431e+06	0.27407	722456	0.2694	215106
0.27541	1.61062e+06	0.26963	1.0454e+06	0.27433	722298	0.26964	215556
0.27565	1.61281e+06	0.26988	1.04552e+06	0.27458	722712	0.2699	215026
0.27589	1.61419e+06	0.27012	1.04598e+06	0.27483	723570	0.27016	216085
0.27615	1.61574e+06	0.27037	1.0466e+06	0.27507	723905	0.27041	216296
0.27641	1.61664e+06	0.27063	1.04745e+06	0.27532	724093	0.27067	215635
0.27667	1.61893e+06	0.27088	1.04724e+06	0.27557	724527	0.27093	214868
0.27693	1.61952e+06	0.27114	1.04938e+06	0.27582	724931	0.27117	217037
0.27718	1.62067e+06	0.2714	1.0494e+06	0.27607	725178	0.27141	215370
0.27741	1.62229e+06	0.27165	1.0501e+06	0.27632	725927	0.27164	216296
0.27765	1.62362e+06	0.2719	1.05017e+06	0.27658	726075	0.27189	217090
0.27789	1.62457e+06	0.27214	1.0509e+06	0.27685	726795	0.27215	216058
0.27814	1.62636e+06	0.27237	1.05138e+06	0.2771	726785	0.27241	216799
0.2784	1.6284e+06	0.27261	1051500	0.27733	727318	0.27266	217460
0.27865	1.62936e+06	0.27286	1.05229e+06	0.27758	727416	0.27292	216561
0.27891	1.63162e+06	0.27312	1.05262e+06	0.27783	727968	0.27317	216032
0.27917	1.63293e+06	0.27337	1.0536e+06	0.27807	728136	0.27342	218122
0.27943	1.63426e+06	0.27363	1.05443e+06	0.27831	728501	0.27366	217037
0.27968	1.63533e+06	0.27389	1.05467e+06	0.27856	728856	0.27391	217513
0.27991	1.63664e+06	0.27414	1.05605e+06	0.27882	729320	0.27416	217222
0.28014	1.63745e+06	0.27441	1.05598e+06	0.27909	729655	0.27441	218519
0.28039	1.63931e+06	0.27466	1.05626e+06	0.27935	730602	0.27465	218598
0.28064	1.64021e+06	0.2749	1.0569e+06	0.2796	730868	0.27491	218333
0.2809	1.64229e+06	0.27513	1.05733e+06	0.27983	730819	0.27516	218915
0.28115	1.64402e+06	0.27536	1.05783e+06	0.28007	731134	0.2754	218148
0.2814	1.64548e+06	0.27561	1.05776e+06	0.28032	731637	0.27565	220106
0.28167	1.64717e+06	0.27586	1.05883e+06	0.28056	731716	0.27591	219127
0.28193	1.64814e+06	0.27612	1.05933e+06	0.28081	732584	0.27617	219577
0.28217	1.6496e+06	0.27638	1.05986e+06	0.28106	732899	0.27643	219894
0.28241	1.65093e+06	0.27663	1.06162e+06	0.28132	733126	0.27668	220238
0.28265	1.65269e+06	0.27689	1.06217e+06	0.28157	733895	0.27693	220132
0.28289	1.65371e+06	0.27715	1.06221e+06	0.28183	734191	0.27718	220000
0.28315	1655500	0.27739	1.0624e+06	0.28209	734418	0.27741	220132
0.28341	1.65669e+06	0.27763	1.06352e+06	0.28235	735049	0.27765	219233
0.28366	1.6589e+06	0.27788	1.06312e+06	0.28259	735089	0.2779	220661
0.2839	1.66002e+06	0.27812	1.06388e+06	0.28281	735237	0.27815	219762
0.28416	1.66112e+06	0.27837	1.06474e+06	0.28304	735720	0.27841	220608
0.28441	1.66155e+06	0.27862	1.06536e+06	0.2833	735888	0.27868	220767
0.28467	1664000	0.27887	1.06586e+06	0.28355	736627	0.27893	221164
0.28492	1.66636e+06	0.27913	1.0669e+06	0.28382	737110	0.27918	220344
0.28516	1.66717e+06	0.2794	1.06805e+06	0.28407	737613	0.27942	221667
0.2854	1.66836e+06	0.27965	1.06767e+06	0.28433	738008	0.27966	221243
0.28565	1.66917e+06	0.27989	1.0681e+06	0.28459	738619	0.27989	221587
0.2859	1.6711e+06	0.28013	1.06864e+06	0.28485	739014	0.28014	222566
0.28615	1.67243e+06	0.28038	1.06933e+06	0.28509	739201	0.2804	220767
0.28639	1.67386e+06	0.28063	1.06948e+06	0.28532	739241	0.28066	221958
0.28664	1.67555e+06	0.28089	1.07033e+06	0.28556	739596	0.28092	222011
0.28691	1.67667e+06	0.28113	1.0704e+06	0.28581	740118	0.28118	223466
0.28718	1.67807e+06	0.28137	1.07014e+06	0.28607	740592	0.28143	222275
0.28744	1.67993e+06	0.28161	1.07188e+06	0.28632	740779	0.28168	222804
0.28768	1.68088e+06	0.28188	1.07281e+06	0.28657	741519	0.28192	222619
0.28792	1.68229e+06	0.28213	1.07221e+06	0.28682	741864	0.28216	222593
0.28817	1.68348e+06	0.28237	1.07302e+06	0.28707	742456	0.2824	223545
0.28841	1.6849e+06	0.28262	1.07452e+06	0.28732	742308	0.28264	224127
0.28865	1.6859e+06	0.28288	1.07443e+06	0.28757	742771	0.2829	223704
0.28889	1.68738e+06	0.28314	1.0756e+06	0.28783	743018	0.28316	223413
0.28915	1.68829e+06	0.2834	1.07643e+06	0.28809	743629	0.28342	225026
0.28941	1.69024e+06	0.28365	1.07676e+06	0.28833	743984	0.28367	223571
0.28968	1.69295e+06	0.2839	1.07652e+06	0.28858	744241	0.28391	224577
0.28994	1.69498e+06	0.28414	1.07812e+06	0.28883	744389	0.28416	224894
0.29017	1.69567e+06	0.28439	1.0781e+06	0.28908	745178	0.28441	224286
0.29041	1.69614e+06	0.28463	1078500	0.28933	745296	0.28466	225503
0.29064	1696500	0.28487	1.07933e+06	0.28957	745868	0.28491	224418
0.29089	1.69821e+06	0.28512	1.07962e+06	0.28981	746223	0.28516	224735
0.29115	1.70005e+06	0.28537	1.08019e+06	0.29007	746667	0.28541	225079
0.29141	1.70195e+06	0.28563	1.08124e+06	0.29033	746923	0.28566	225714
0.29167	1.70195e+06	0.2859	1.08112e+06	0.2906	747850	0.28591	225132
0.29191	1.70543e+06	0.28616	1.08267e+06	0.29085	747978	0.28616	226455
0.29218	1.70633e+06	0.28641	1.0829e+06	0.29108	748047	0.28641	225344
0.29243	1.70745e+06	0.28665	1.08333e+06	0.29132	748540	0.28667	225635
0.29268	1.70817e+06	0.28689	1.08326e+06	0.29158	748422	0.28693	226455
0.29291	1.71017e+06	0.28713	1.08414e+06	0.29182	748886	0.28718	226429
0.29315	1.71064e+06	0.28736	1.08474e+06	0.29206	749467	0.28741	226799
0.29339	1.71321e+06	0.2876	1.08452e+06	0.29231	749763	0.28767	226243
0.29364	1.7141e+06	0.28787	1.08567e+06	0.29257	750394	0.28792	227698
0.2939	1.71588e+06	0.28814	1.08693e+06	0.29283	750819	0.28815	226614
0.29416	1.7174e+06	0.2884	1.0874e+06	0.2931	751213	0.28839	227619
0.29442	1.72019e+06	0.28865	1.08817e+06	0.29337	751854	0.28865	227169
0.29468	1.72014e+06	0.2889	1089000	0.29361	752071	0.28892	227646
0.29492	1.72186e+06	0.28915	1.0889e+06	0.29384	752091	0.28918	227804
0.29517	1724000	0.2894	1.08962e+06	0.29407	752436	0.28943	227566
0.29541	1.72405e+06	0.28965	1.09057e+06	0.29432	752564	0.28966	228307
0.29565	1.7261e+06	0.28988	1.09107e+06	0.29456	753097	0.28991	228519
0.2959	1.72774e+06	0.29012	1.09088e+06	0.29481	753609	0.29016	228836
0.29615	1.72969e+06	0.29037	1.09074e+06	0.29507	754112	0.2904	228598
0.29641	1.73102e+06	0.29062	1.09214e+06	0.29532	754359	0.29065	228862
0.29667	1.73324e+06	0.29088	1.09298e+06	0.29557	754665	0.2909	228545
0.29692	1.73479e+06	0.29112	1.09302e+06	0.29584	755296	0.29116	228942
0.29717	1.73536e+06	0.29139	1.09367e+06	0.2961	756105	0.29142	228598
0.29742	1736500	0.29164	1.09414e+06	0.29634	756105	0.29167	230370
0.29767	1.73857e+06	0.29189	1.09521e+06	0.29658	756233	0.29193	229762
0.29793	1.73981e+06	0.29213	1.09519e+06	0.29681	756519	0.29218	228915
0.29816	1.74069e+06	0.29238	1.09579e+06	0.29706	756755	0.29241	229868
0.29841	1742500	0.29263	1.09629e+06	0.29732	757456	0.29263	230476
0.29866	1.74381e+06	0.29288	1.0971e+06	0.29758	757929	0.29288	229577
0.2989	1.74502e+06	0.29313	1.09802e+06	0.29783	758432	0.29314	229921
0.29914	1.74721e+06	0.29338	1.09914e+06	0.29808	759024	0.2934	230635
0.29939	1.74831e+06	0.29363	1.09945e+06	0.29833	759221	0.29366	230026
0.29964	1.75045e+06	0.29388	1.09962e+06	0.29858	759684	0.29391	230767
0.29991	1.75174e+06	0.29413	1.10002e+06	0.29883	760000	0.29417	231534
0.30018	1.75269e+06	0.29438	1.10107e+06	0.29909	760089	0.29443	230212
0.30043	1.75514e+06	0.29462	1.10138e+06	0.29934	760740	0.29468	230556
0.30067	1.75624e+06	0.29487	1.10164e+06	0.29958	761134	0.29491	230608
0.30091	1.75736e+06	0.29513	1.10243e+06	0.29982	761450	0.29515	231693
0.30115	1758500	0.29539	1.10276e+06	0.30007	761686	0.2954	230979
0.3014	1.76019e+06	0.29565	1.10419e+06	0.30032	762564	0.29565	231085
0.30165	1.7614e+06	0.29589	1.10443e+06	0.30058	762584	0.2959	232354
0.3019	1.76352e+06	0.29613	1104500	0.30083	763087	0.29616	232249
0.30215	1.76567e+06	0.29638	1.10564e+06	0.30107	763531	0.29641	232249
0.30241	1.76636e+06	0.29663	1.10588e+06	0.30132	763846	0.29666	232804
0.30267	1.76776e+06	0.29686	1.10676e+06	0.30158	764320	0.29691	232460
0.30294	1.76912e+06	0.29711	1.10755e+06	0.30185	764684	0.29717	232672
0.30318	1.77029e+06	0.29737	1.10821e+06	0.3021	765039	0.29742	233122
0.3034	1.77157e+06	0.29763	1.10888e+06	0.30233	765345	0.29766	232831
0.30364	1.77243e+06	0.2979	1.10964e+06	0.30257	765710	0.29791	233942
0.30389	1.77405e+06	0.29815	1.11014e+06	0.30282	765957	0.29816	233148
0.30414	1.77595e+06	0.29839	1.11071e+06	0.30307	766026	0.29842	233386
0.3044	1.77726e+06	0.29864	1.11176e+06	0.30331	766282	0.29867	234048
0.30466	1.77912e+06	0.29889	1.11136e+06	0.30356	767101	0.29891	232884
0.30491	1.78095e+06	0.29913	1.11174e+06	0.30382	767456	0.29915	234418
0.30518	1.78279e+06	0.29937	1.11271e+06	0.30408	767939	0.29941	233942
0.30543	1.78424e+06	0.29961	1.11248e+06	0.30434	768511	0.29967	233704
0.30567	1.78479e+06	0.29986	1.11317e+06	0.3046	768629	0.29993	234074
0.30591	1.7859e+06	0.30012	1.11452e+06	0.30484	768974	0.30017	234233
0.30615	1.78705e+06	0.30037	1.11483e+06	0.30508	769586	0.30041	234418
0.3064	1.78924e+06	0.30064	1.1154e+06	0.30532	769625	0.30067	235079
0.30664	1.79093e+06	0.30089	1.11669e+06	0.30555	769734	0.30091	234497
0.30689	1.79133e+06	0.30116	1.11712e+06	0.3058	770108	0.30115	234868
0.30716	1793500	0.3014	1.11802e+06	0.30606	770611	0.3014	235450
0.30741	1795000	0.30164	1.11776e+06	0.30631	771055	0.30166	235238
0.30765	1.79652e+06	0.30186	1.11821e+06	0.30657	771637	0.30191	235847
0.30791	1.7986e+06	0.3021	1.11867e+06	0.30683	772101	0.30218	236005
0.30817	1.80079e+06	0.30235	1.11869e+06	0.30709	772978	0.30245	235873
0.30842	1.80131e+06	0.30262	1.12005e+06	0.30735	773205	0.30269	236005
0.30866	1.80243e+06	0.30288	1.12145e+06	0.3076	773176	0.30292	236429
0.30891	1.80419e+06	0.30313	1.12195e+06	0.30782	773629	0.30316	235926
0.30915	1.8051e+06	0.30339	1.12207e+06	0.30805	773757	0.3034	236746
0.3094	1.80695e+06	0.30365	1.12269e+06	0.30831	774389	0.30365	236190
0.30965	1.80838e+06	0.30391	1.12348e+06	0.30856	775030	0.3039	236270
0.3099	1.81033e+06	0.30415	1.12321e+06	0.30882	775247	0.30415	236164
0.31015	1.8114e+06	0.30439	1.12407e+06	0.30907	775473	0.3044	237593
0.31042	1.8141e+06	0.30462	1.12431e+06	0.30932	775976	0.30468	236878
0.31068	1.81443e+06	0.30486	1.12536e+06	0.30958	776588	0.30494	236825
0.31093	1.81555e+06	0.30512	1.1246e+06	0.30984	777002	0.30518	237011
0.31117	1.81745e+06	0.30538	1.12686e+06	0.31008	777239	0.30541	237566
0.31142	1.81919e+06	0.30562	1.12726e+06	0.31033	777594	0.30564	237460
0.31166	1.8196e+06	0.30588	1.12781e+06	0.31057	778156	0.30589	238386
0.3119	1.82148e+06	0.30614	1.12833e+06	0.31082	778047	0.30615	237857
0.31214	1.82245e+06	0.30639	1.12974e+06	0.31106	778826	0.30641	238175
0.3124	1.82469e+06	0.30663	1.12933e+06	0.31132	779428	0.30667	239021
0.31266	1.82698e+06	0.30687	1.1301e+06	0.31157	779744	0.30692	237857
0.31293	1.82817e+06	0.30713	1.13102e+06	0.31183	780010	0.30717	239074
0.31319	1.82914e+06	0.30738	1.13119e+06	0.31208	780819	0.30743	238677
0.31343	1.83107e+06	0.30764	1.13176e+06	0.31233	780986	0.30768	238942
0.31367	1.83233e+06	0.30788	1.13317e+06	0.31258	781262	0.30792	239339
0.31391	1.83279e+06	0.30813	1.13317e+06	0.31283	781736	0.30816	239365
0.31415	1.83443e+06	0.30838	1.13319e+06	0.31308	781844	0.30841	239074
0.3144	1.83619e+06	0.30864	1.13429e+06	0.31332	782308	0.30865	239815
0.31465	1837500	0.30889	1.13533e+06	0.31356	782613	0.3089	239577
0.31491	1.8396e+06	0.30913	1.13586e+06	0.31381	782880	0.30916	239656
0.31516	1.84052e+06	0.30937	1.13598e+06	0.31406	783462	0.30942	239444
0.31542	1.84195e+06	0.30963	1.13686e+06	0.31432	783817	0.30966	239127
0.31568	1.84369e+06	0.30989	1.13705e+06	0.31457	784536	0.30992	236508
0.31592	1.84429e+06	0.31016	1.13781e+06	0.31482	784921	0.31019	241058
0.31616	1.84569e+06	0.3104	1.13852e+06	0.31507	785237	0.31045	239947
0.3164	1.84698e+06	0.31064	1.13869e+06	0.31534	785858	0.31068	239021
0.31665	1.8481e+06	0.31089	1.13931e+06	0.3156	785848	0.31091	239180
0.3169	1.85014e+06	0.31114	1.13964e+06	0.31585	786045	0.31115	240847
0.31716	1.85195e+06	0.31138	1.14036e+06	0.31609	787101	0.31141	243810
0.3174	1.85248e+06	0.31161	1.14093e+06	0.31633	787041	0.31165	243122
0.31765	1.85476e+06	0.31186	1.1411e+06	0.31658	787465	0.3119	241614
0.31791	1.85579e+06	0.31212	1.14193e+06	0.31682	787613	0.31216	241958
0.31817	1.8579e+06	0.31237	1.14288e+06	0.31706	788284	0.31241	243836
0.31842	1.85936e+06	0.31264	1.14376e+06	0.31731	788363	0.31267	242090
0.31867	1.86093e+06	0.31291	1.14433e+06	0.31757	789438	0.31293	241667
0.31892	1.86264e+06	0.31316	1.14557e+06	0.31783	789487	0.31317	242196
0.31916	1.86343e+06	0.31341	1.14531e+06	0.3181	790335	0.31341	242434
0.31941	1.86533e+06	0.31364	1.14517e+06	0.31835	790227	0.31365	242646
0.31966	1.86626e+06	0.31388	1.14631e+06	0.31859	790483	0.31389	242593
0.31991	1868000	0.31412	1.14617e+06	0.31883	790848	0.31414	242487
0.32016	1.86879e+06	0.31436	1.14683e+06	0.31906	791006	0.3144	242725
0.32039	1.87002e+06	0.31462	1.14786e+06	0.3193	791460	0.31466	243519
0.32065	1.87133e+06	0.31488	1.14819e+06	0.31955	791893	0.31492	243307
0.3209	1.87352e+06	0.31513	1.14817e+06	0.31981	792318	0.31517	244048
0.32117	1.87512e+06	0.31538	1.14967e+06	0.32007	792584	0.31544	243757
0.32143	1.87614e+06	0.31565	1.15057e+06	0.32033	793393	0.31569	243757
0.32167	1.87805e+06	0.31591	1.15086e+06	0.32059	793964	0.31592	243889
0.32191	1879500	0.31616	1.15176e+06	0.32085	794527	0.31615	243677
0.32217	1.88086e+06	0.31639	1.15188e+06	0.3211	794684	0.31639	243519
0.32241	1.88314e+06	0.31662	1.15255e+06	0.32135	794901	0.31664	244735
0.32266	1.88417e+06	0.31686	1.15207e+06	0.32159	795404	0.3169	243968
0.3229	1.8851e+06	0.31711	1.15431e+06	0.32182	795325	0.31715	244365
0.32315	1.88607e+06	0.31737	1154500	0.32206	795897	0.3174	244735
0.32341	1.8886e+06	0.31762	1.1549e+06	0.32231	796193	0.31766	244497
0.32367	1.89026e+06	0.31788	1.15583e+06	0.32257	796667	0.31792	245079
0.32393	1.89133e+06	0.31813	1.15564e+06	0.32282	797298	0.31817	245714
0.32417	1.89257e+06	0.31839	1.15648e+06	0.32307	797663	0.31842	245265
0.3244	1.89395e+06	0.31865	1.15819e+06	0.32333	797890	0.31866	245000
0.32464	1.89433e+06	0.31889	1.15802e+06	0.32358	798264	0.31889	245608
0.32488	1.89667e+06	0.31914	1.1584e+06	0.32382	798708	0.31915	244947
0.32514	1.89931e+06	0.31939	1.1589e+06	0.32408	798994	0.31941	246508
0.32541	1.90029e+06	0.31963	1.15938e+06	0.32433	799566	0.31967	245979
0.32567	1.90131e+06	0.31988	1.16071e+06	0.32458	799684	0.31992	246376
0.32593	1904000	0.32013	1.16043e+06	0.32482	800394	0.32017	245873
0.32618	1.90474e+06	0.32037	1.16157e+06	0.32507	800740	0.32041	246772
0.32643	1.90631e+06	0.32063	1.16183e+06	0.32533	801252	0.32066	247063
0.32667	1.90752e+06	0.32089	1.16326e+06	0.32558	801992	0.32091	246772
0.3269	1.90748e+06	0.32113	1.16429e+06	0.32583	802071	0.32116	246376
0.32713	1909000	0.32137	1.16355e+06	0.32608	801893	0.3214	247513
0.32739	1.91074e+06	0.32163	1164500	0.32633	803037	0.32164	246614
0.32765	1.91262e+06	0.32189	1.16514e+06	0.32658	803373	0.3219	247619
0.3279	1.91405e+06	0.32216	1.16588e+06	0.32684	803195	0.32216	247698
0.32815	1.91619e+06	0.32241	1.16726e+06	0.3271	803955	0.3224	248069
0.32841	1917000	0.32265	1.1666e+06	0.32733	804211	0.32266	247910
0.32867	1.91845e+06	0.32288	1.16821e+06	0.32757	804191	0.32292	249127
0.32892	1.91988e+06	0.32314	1.16762e+06	0.32782	804941	0.32318	247725
0.32917	1.9216e+06	0.32338	1.16919e+06	0.32806	805335	0.32344	247725
0.32941	1.92231e+06	0.32362	1.16955e+06	0.3283	805385	0.32368	249101
0.32965	1.92431e+06	0.32387	1.17017e+06	0.32856	805671	0.32392	248677
0.3299	1.92545e+06	0.32412	1.16976e+06	0.32881	806331	0.32417	248995
0.33015	1.92619e+06	0.32438	1.17093e+06	0.32908	806972	0.32441	248942
0.3304	1.92881e+06	0.32463	1.17236e+06	0.32934	807239	0.32465	248836
0.33067	1.93086e+06	0.32489	1.17267e+06	0.3296	807692	0.32489	249577
0.33092	1.93167e+06	0.32515	1.17333e+06	0.32985	808176	0.32515	249709
0.33116	1.9334e+06	0.32539	1.17374e+06	0.33009	808333	0.32541	250291
0.33141	1.93433e+06	0.32564	1.1736e+06	0.33032	808432	0.32568	250106
0.33166	1.93562e+06	0.32588	1.17438e+06	0.33056	809132	0.32593	250714
0.33191	1.93786e+06	0.32612	1.1746e+06	0.33081	809250	0.32617	250106
0.33216	1.93917e+06	0.32636	1.17521e+06	0.33106	809734	0.32641	250503
0.33241	1.94002e+06	0.32661	1176500	0.33132	810286	0.32664	251085
0.33265	1.94126e+06	0.32687	1.17686e+06	0.33157	810838	0.32689	251190
0.3329	1.94298e+06	0.32713	1.17805e+06	0.33182	811193	0.32715	251243
0.33314	1.94495e+06	0.32739	1.17869e+06	0.33208	811805	0.32741	251667
0.33339	1.94576e+06	0.32764	1.17945e+06	0.33235	811992	0.32767	250529
0.33365	1.94783e+06	0.32789	1.17995e+06	0.33259	812554	0.32792	252222
0.33392	1.94945e+06	0.32815	1.18031e+06	0.33281	812584	0.32819	252037
0.33418	1.9511e+06	0.32839	1.18062e+06	0.33305	813097	0.32844	252672
0.33443	1.95314e+06	0.32862	1.18145e+06	0.3333	813511	0.32868	252831
0.33467	1.95445e+06	0.32886	1.18236e+06	0.33356	813659	0.32892	252910
0.33492	1.95576e+06	0.32911	1.18274e+06	0.33382	814704	0.32915	252487
0.33516	1.95688e+06	0.32936	1.18279e+06	0.33407	814901	0.3294	252169
0.3354	1958500	0.32962	1.1841e+06	0.33432	814951	0.32964	253307
0.33564	1.96062e+06	0.32987	1.18379e+06	0.33459	815799	0.3299	253069
0.3359	1.96171e+06	0.33013	1.1846e+06	0.33484	816065	0.33016	253307
0.33617	1.9641e+06	0.33038	1.18557e+06	0.33509	816085	0.33042	253439
0.33643	1.96512e+06	0.33064	1.18626e+06	0.33533	816489	0.33067	253889
0.33669	1.96731e+06	0.33089	1.18648e+06	0.33557	816913	0.33091	254286
0.33693	1.96864e+06	0.33113	1.18793e+06	0.33581	817446	0.33116	253598
0.33717	1.96926e+06	0.33137	1.18702e+06	0.33606	817702	0.33142	254550
0.3374	1.96998e+06	0.33162	1.18838e+06	0.33632	818136	0.33167	254233
0.33764	1.97226e+06	0.33187	1.18917e+06	0.33657	818570	0.33192	254683
0.33788	1.97426e+06	0.33213	1.18964e+06	0.33682	818915	0.33217	254788
0.33815	1.9759e+06	0.33238	1.19033e+06	0.33707	819329	0.33242	254683
0.33842	1.97795e+06	0.33263	1.19114e+06	0.33731	820178	0.33267	255317
0.33867	1.97893e+06	0.33288	1.19217e+06	0.33756	820345	0.33291	254709
0.33892	1.98036e+06	0.33314	1.19288e+06	0.33783	820651	0.33316	255741
0.33918	1.98145e+06	0.33339	1.19269e+06	0.33808	821045	0.33341	256217
0.33943	1.98307e+06	0.33364	1194000	0.33833	821489	0.33367	255185
0.33967	1.98393e+06	0.33388	1194000	0.33858	821637	0.33393	255397
0.3399	1.98476e+06	0.33413	1.19395e+06	0.33883	822229	0.33417	255767
0.34014	1.98674e+06	0.33438	1.19512e+06	0.33908	822613	0.33441	256614
0.34039	1.9876e+06	0.33463	1.19571e+06	0.33933	823166	0.33466	255820
0.34065	1.98971e+06	0.33488	1.19629e+06	0.33957	823126	0.3349	256138
0.3409	1.99229e+06	0.33512	1.19738e+06	0.33981	823925	0.33514	256243
0.34116	1.99329e+06	0.33538	1.19748e+06	0.34007	824329	0.33539	256032
0.34142	1.99481e+06	0.33562	1.19817e+06	0.34033	824665	0.33565	257434
0.34166	1.99483e+06	0.33587	1.19888e+06	0.34059	824951	0.33592	257566
0.34191	1.99655e+06	0.33612	1.19979e+06	0.34085	825769	0.33618	257328
0.34216	1.99876e+06	0.33638	1.20007e+06	0.34109	825306	0.33643	257222
0.34242	1.9999e+06	0.33665	1.20124e+06	0.34132	825680	0.33667	257275
0.34266	2.00136e+06	0.3369	1.2019e+06	0.34157	826489	0.33692	257619
0.34291	2.00267e+06	0.33715	1.20245e+06	0.34181	826637	0.33716	257804
0.34315	2.00419e+06	0.3374	1.20276e+06	0.34205	826874	0.3374	258651
0.34341	2.0054e+06	0.33765	1.20279e+06	0.34231	827584	0.33765	257593
0.34365	2.00724e+06	0.33789	1.20355e+06	0.34257	828383	0.3379	258280
0.3439	2.00898e+06	0.33813	1.20431e+06	0.34283	828748	0.33815	258836
0.34415	2.01026e+06	0.33838	1.20476e+06	0.3431	829527	0.33841	258571
0.34441	2.01174e+06	0.33861	1.20543e+06	0.34336	829418	0.33867	259074
0.34467	2.01405e+06	0.33887	1.2064e+06	0.34361	830089	0.33893	260238
0.34493	2.01457e+06	0.33912	1.20643e+06	0.34384	830039	0.33917	259444
0.34517	2.01612e+06	0.33938	1.20771e+06	0.34408	830187	0.3394	259101
0.34542	2.01762e+06	0.33964	1208000	0.34431	830779	0.33964	258466
0.34566	2.01917e+06	0.3399	1.20888e+06	0.34456	830966	0.33989	260952
0.34589	2.02071e+06	0.34015	1.2089e+06	0.34482	831381	0.34015	259974
0.34613	2.02164e+06	0.34039	1.20945e+06	0.34507	832150	0.34041	260370
0.3464	2.02369e+06	0.34062	1.21007e+06	0.34532	832495	0.34066	260529
0.34666	2.02569e+06	0.34086	1210000	0.34558	833343	0.34091	260556
0.34692	2.02738e+06	0.34111	1.21064e+06	0.34584	833619	0.34118	259418
0.34718	2.02879e+06	0.34137	1.21181e+06	0.34609	834517	0.34144	260370
0.34742	2.03031e+06	0.34162	1.21333e+06	0.34634	834162	0.34168	261190
0.34767	2.03226e+06	0.34188	1.21348e+06	0.34657	834359	0.3419	261587
0.34791	2033500	0.34214	1.21452e+06	0.34681	833935	0.34215	261905
0.34815	2.03379e+06	0.3424	1.21502e+06	0.34706	834753	0.3424	260635
0.3484	2.03626e+06	0.34266	1.21595e+06	0.34731	835483	0.34265	262011
0.34865	2.03857e+06	0.3429	1.21648e+06	0.34757	836045	0.34291	260767
0.3489	2.03919e+06	0.34315	1.21681e+06	0.34782	835996	0.34315	262222
0.34916	2.04088e+06	0.34339	1.21657e+06	0.34807	836607	0.3434	261561
0.34941	2.04233e+06	0.34362	1.21705e+06	0.34834	837189	0.34365	262275
0.34968	2.04348e+06	0.34386	1.21812e+06	0.34859	837732	0.34391	262196
0.34993	2.04643e+06	0.34412	1.21867e+06	0.34884	838028	0.34416	263545
0.35016	2.04595e+06	0.34438	1.21957e+06	0.34908	838590	0.34442	262275
0.35038	2.04798e+06	0.34462	1.21924e+06	0.34934	838600	0.34467	263439
0.35063	2.04871e+06	0.34488	1.22036e+06	0.34957	838836	0.34491	262672
0.35089	2.05224e+06	0.34514	1221500	0.34982	839507	0.34516	262328
0.35115	2.05276e+06	0.34539	1.22205e+06	0.35007	839970	0.34541	264206
0.35141	2.05483e+06	0.34563	1.22245e+06	0.35032	840434	0.34565	262778
0.35166	2.05683e+06	0.34589	1.22331e+06	0.35058	841016	0.3459	262513
0.35193	2.05767e+06	0.34615	1.2241e+06	0.35083	841282	0.34616	263889
0.35218	2.05936e+06	0.34639	1.22486e+06	0.35107	841598	0.34642	264921
0.35242	2.06107e+06	0.34663	1.22533e+06	0.35132	842298	0.34668	263254
0.35266	2.06183e+06	0.34688	1.22574e+06	0.35158	842604	0.34693	264444
0.3529	2.06348e+06	0.34713	1.22605e+06	0.35184	843008	0.34717	264286
0.35315	2.06521e+06	0.34738	1.22702e+06	0.3521	843126	0.34741	264180
0.3534	2.06607e+06	0.34763	1.22852e+06	0.35233	843757	0.34765	265185
0.35364	2.06836e+06	0.34788	1.22855e+06	0.35257	843895	0.34789	264841
0.3539	2.06952e+06	0.34814	1.22938e+06	0.35282	844339	0.34815	265026
0.35416	2.07162e+06	0.34839	1.23002e+06	0.35307	844329	0.34841	265079
0.35441	2.07319e+06	0.34864	1.23162e+06	0.35331	845365	0.34866	266481
0.35465	2074500	0.3489	1.23129e+06	0.35356	845325	0.34892	265026
0.35491	2.0766e+06	0.34915	1.23157e+06	0.35382	845907	0.34919	265397
0.35517	2.07788e+06	0.34939	1.23171e+06	0.35408	846874	0.34944	266085
0.35542	2.0786e+06	0.34962	1.23364e+06	0.35435	846913	0.34968	266243
0.35566	2.08036e+06	0.34987	1.23367e+06	0.3546	847337	0.34991	267804
0.3559	2.0816e+06	0.35013	1.23467e+06	0.35484	847929	0.35015	266005
0.35616	2083000	0.35037	1.23452e+06	0.35508	848126	0.3504	266376
0.35641	2.08481e+06	0.35061	1.23526e+06	0.35532	848363	0.35065	267460
0.35665	2.08555e+06	0.35087	1.23586e+06	0.35555	848580	0.35091	267222
0.35691	2.08767e+06	0.35113	1.23767e+06	0.3558	849014	0.35116	268598
0.35717	2.08917e+06	0.35139	1.23774e+06	0.35605	849428	0.35142	267196
0.35743	2091000	0.35165	1.23795e+06	0.35632	850158	0.35168	266931
0.35768	2.09224e+06	0.3519	1.23845e+06	0.35658	850355	0.35193	267222
0.35792	2.0934e+06	0.35215	1.23929e+06	0.35684	851164	0.35217	267619
0.35817	2095000	0.35239	1.24067e+06	0.35709	851154	0.3524	267222
0.35841	2.0959e+06	0.35263	1.2404e+06	0.35736	851982	0.35265	268386
0.35865	2.0981e+06	0.35287	1.24064e+06	0.3576	852130	0.3529	267116
0.35889	2.09979e+06	0.35311	1.24145e+06	0.35782	852682	0.35316	267937
0.35914	2.10207e+06	0.35336	1.24179e+06	0.35805	852742	0.35342	268757
0.3594	2.10279e+06	0.35362	1.24238e+06	0.3583	853235	0.35367	269312
0.35967	2104000	0.35387	1.24383e+06	0.35855	853531	0.35392	268571
0.35994	2.10593e+06	0.35412	1.24355e+06	0.35881	853856	0.35417	270106
0.36019	2.10802e+06	0.35437	1.24395e+06	0.35907	854152	0.35442	269074
0.36044	2109500	0.35464	1.24598e+06	0.35932	855276	0.35467	269392
0.36068	2.11126e+06	0.3549	1.24581e+06	0.35958	855493	0.35491	269418
0.36091	2111500	0.35514	1.24612e+06	0.35983	856045	0.35516	269630
0.36115	2.11276e+06	0.35537	1.24648e+06	0.36008	856026	0.35541	269788
0.36139	2.11457e+06	0.35561	1.24748e+06	0.36033	856607	0.35567	270423
0.36165	2.11636e+06	0.35586	1.24717e+06	0.36058	856538	0.35592	270979
0.36191	2.1174e+06	0.35611	1.24826e+06	0.36082	857692	0.35617	270582
0.36216	2.11988e+06	0.35637	1249500	0.36107	857712	0.35641	270106
0.36243	2.12098e+06	0.35663	1.25024e+06	0.36132	858195	0.35666	270529
0.36267	2.12314e+06	0.35689	1.25117e+06	0.36157	858540	0.35691	271587
0.36292	2.12419e+06	0.35715	1.25245e+06	0.36183	859310	0.35717	271349
0.36316	2.12483e+06	0.35741	1.25262e+06	0.36208	859300	0.35742	271508
0.3634	2127000	0.35765	1.25276e+06	0.36233	859694	0.35767	271508
0.36365	2.12867e+06	0.35789	1.25407e+06	0.36258	860118	0.35791	272063
0.3639	2.12971e+06	0.35813	1.25438e+06	0.36283	860690	0.35816	272143
0.36416	2.13162e+06	0.35837	1.25462e+06	0.36308	860809	0.35841	272011
0.36441	2.13305e+06	0.35862	1.25488e+06	0.36333	861302	0.35865	273201
0.36467	2.13521e+06	0.35888	1.25602e+06	0.36357	861755	0.3589	271958
0.36493	2.13626e+06	0.35912	1.25679e+06	0.36382	861874	0.35916	271905
0.36517	2.13838e+06	0.35937	1.2576e+06	0.36407	862239	0.35942	273095
0.36542	2.13929e+06	0.35964	1.2586e+06	0.36432	862919	0.35968	272540
0.36567	2.1409e+06	0.35989	1.25852e+06	0.36456	863373	0.35994	273545
0.36592	2.1419e+06	0.36013	1.25895e+06	0.3648	863205	0.36018	273386
0.36616	2.14381e+06	0.36037	1.25986e+06	0.36506	864162	0.36041	272751
0.3664	2.14474e+06	0.36063	1.26052e+06	0.36533	864467	0.36064	273519
0.36664	2.14698e+06	0.36089	1.26114e+06	0.36559	864724	0.36088	274471
0.36691	2.14829e+06	0.36114	1.26124e+06	0.36585	865325	0.36114	274101
0.36715	2150000	0.36138	1262500	0.36609	865700	0.3614	273810
0.3674	2.1519e+06	0.36163	1.26231e+06	0.36633	865828	0.36167	274841
0.36765	2.15379e+06	0.36188	1263000	0.36658	866045	0.36193	274206
0.36792	2.15531e+06	0.36213	1.26388e+06	0.36682	866578	0.36218	275238
0.36818	2.15695e+06	0.36238	1.26493e+06	0.36706	866864	0.36245	274841
0.36843	2.15838e+06	0.36263	1.26593e+06	0.36731	867712	0.36268	274868
0.36866	2.15986e+06	0.36287	1.26602e+06	0.36757	867899	0.3629	275450
0.36891	2.15952e+06	0.36313	1.26695e+06	0.36783	868629	0.36313	275450
0.36917	2.16355e+06	0.36339	1267000	0.36809	868787	0.36338	275053
0.36941	2.16448e+06	0.36365	1.26833e+06	0.36835	869389	0.36364	275079
0.36965	2.16486e+06	0.3639	1.26867e+06	0.3686	869793	0.3639	275450
0.3699	2.16748e+06	0.36413	1.26948e+06	0.36883	870108	0.36416	276508
0.37015	2.16838e+06	0.36438	1.26986e+06	0.36907	870187	0.36441	276164
0.37042	2.16995e+06	0.36463	1.27064e+06	0.36931	870700	0.36467	276429
0.37068	2.17305e+06	0.36488	1.27157e+06	0.36956	870799	0.36491	276058
0.37093	2.17321e+06	0.36512	1.2719e+06	0.36982	871588	0.36516	276376
0.37117	2.17557e+06	0.36536	1.27302e+06	0.37007	871893	0.36541	276614
0.37141	2.17598e+06	0.36562	1.27352e+06	0.37033	872337	0.36565	276905
0.37164	2.17829e+06	0.36588	1.27476e+06	0.37058	872919	0.36591	277698
0.37188	2.17848e+06	0.36613	1.27436e+06	0.37084	873442	0.36616	277751
0.37214	2.18024e+06	0.3664	1.27569e+06	0.37109	873688	0.36641	278016
0.3724	2.18269e+06	0.36666	1.27655e+06	0.37133	874448	0.36667	277460
0.37266	2.18486e+06	0.36691	1.2769e+06	0.37158	874517	0.36692	277831
0.37292	2.18657e+06	0.36714	1.27774e+06	0.37182	874724	0.36716	278545
0.37318	2.1879e+06	0.36738	1.27781e+06	0.37206	875079	0.36742	279048
0.37343	2.18914e+06	0.36762	1.27795e+06	0.37231	875345	0.36767	278968
0.37368	2.19021e+06	0.36787	1.2789e+06	0.37257	876105	0.36792	278307
0.3739	2.1921e+06	0.36812	1.27888e+06	0.37283	876450	0.36816	279577
0.37414	2193000	0.36837	1.28026e+06	0.37308	876775	0.3684	278651
0.37439	2.19429e+06	0.36863	1.28095e+06	0.37333	877426	0.36865	279550
0.37464	2.19605e+06	0.36887	1.28169e+06	0.37358	877811	0.3689	279497
0.3749	2.19762e+06	0.36914	1.28243e+06	0.37383	878107	0.36914	280397
0.37515	2.19971e+06	0.36941	1.28312e+06	0.37407	878452	0.36939	279206
0.37542	2.2006e+06	0.36966	1.28321e+06	0.37433	878807	0.36966	279735
0.37567	2.20255e+06	0.36988	1.28388e+06	0.37458	878984	0.36992	280688
0.37591	2.20419e+06	0.37012	1.28386e+06	0.37482	879477	0.37018	280529
0.37615	2.20545e+06	0.37037	1.28536e+06	0.37507	880099	0.37043	280423
0.37641	2.20724e+06	0.37062	1.28645e+06	0.37533	880582	0.37067	280847
0.37665	2.20736e+06	0.37088	1.28681e+06	0.37558	881292	0.37092	280317
0.3769	2211000	0.37113	1.28676e+06	0.37583	881292	0.37116	280476
0.37715	2.21188e+06	0.37139	1.28788e+06	0.37607	882012	0.3714	281190
0.37741	2.21355e+06	0.37164	1.2894e+06	0.37632	882209	0.37165	281058
0.37767	2.21643e+06	0.3719	1.28952e+06	0.37658	882318	0.3719	281905
0.37792	2.21702e+06	0.37214	1290500	0.37684	882821	0.37216	280979
0.37816	2.21788e+06	0.37239	1.28979e+06	0.3771	883422	0.37243	281667
0.37842	2.21986e+06	0.37264	1.29157e+06	0.37734	883540	0.37269	281931
0.37866	2221000	0.37289	1.29217e+06	0.37757	884359	0.37293	281799
0.37891	2.22295e+06	0.37313	1.29245e+06	0.37782	884694	0.37318	282698
0.37917	2.22421e+06	0.37338	1.29348e+06	0.37806	884773	0.37341	282698
0.37941	2.22562e+06	0.37362	1.29367e+06	0.3783	885325	0.37364	282646
0.37966	2.22712e+06	0.37387	1.29414e+06	0.37856	885503	0.3739	282513
0.3799	2.2284e+06	0.37412	1.29629e+06	0.37882	886243	0.37416	284180
0.38014	2.22976e+06	0.37438	1.29595e+06	0.37908	886381	0.37441	282778
0.38039	2.23202e+06	0.37463	1.29638e+06	0.37934	887387	0.37467	283413
0.38066	2.23448e+06	0.37487	1.29771e+06	0.37959	887308	0.37492	284524
0.38092	2.23531e+06	0.37513	1.2984e+06	0.37983	887396	0.37518	283307
0.38117	2.23695e+06	0.3754	1.29921e+06	0.38008	887830	0.37543	284101
0.38141	2.23857e+06	0.37565	1.29931e+06	0.38033	888511	0.37567	283995
0.38167	2.23969e+06	0.37591	1.29998e+06	0.38057	888481	0.37591	283968
0.38192	2.24169e+06	0.37615	1.30105e+06	0.38082	889093	0.37615	283995
0.38216	2.24357e+06	0.37638	1.30226e+06	0.38106	889379	0.3764	284868
0.3824	2.24421e+06	0.37663	1.30221e+06	0.38132	889615	0.37665	283757
0.38265	2.24567e+06	0.37689	1.30212e+06	0.38158	890503	0.3769	285026
0.3829	2.24821e+06	0.37713	1.30321e+06	0.38183	890631	0.37717	284815
0.38316	2.25038e+06	0.37737	1.30393e+06	0.38209	891105	0.37742	285317
0.38342	2.25186e+06	0.37762	1.30455e+06	0.38234	891726	0.37766	284603
0.38368	2.25381e+06	0.37788	1.30564e+06	0.38259	892041	0.37791	285529
0.38393	2.2544e+06	0.37814	1.30588e+06	0.38281	892110	0.37817	285979
0.38417	2.2559e+06	0.37839	1.30679e+06	0.38305	892643	0.37842	285741
0.3844	2.25721e+06	0.37865	1.30781e+06	0.3833	892574	0.37866	286243
0.38464	2.25876e+06	0.37889	1.30831e+06	0.38355	893264	0.37891	285529
0.38489	2.26036e+06	0.37913	1308000	0.38382	894103	0.37917	286085
0.38516	2.2626e+06	0.37937	1.30907e+06	0.38408	894320	0.37942	286243
0.38541	2.26402e+06	0.37962	1.30952e+06	0.38434	894734	0.37966	287143
0.38566	2.26567e+06	0.37986	1.3094e+06	0.38459	895276	0.37991	286640
0.38592	2.26826e+06	0.38011	1.31086e+06	0.38484	895503	0.38016	287434
0.38618	2269000	0.38037	1.31136e+06	0.38509	896174	0.38041	286931
0.38643	2.27093e+06	0.38063	1.31195e+06	0.38533	896154	0.38067	286931
0.38667	2.27181e+06	0.38089	1.31267e+06	0.38557	896578	0.38093	287725
0.38691	2.27271e+06	0.38115	1.31367e+06	0.38581	897032	0.38117	287381
0.38715	2.27519e+06	0.3814	1.31355e+06	0.38606	897308	0.38141	287619
0.38739	2.27705e+06	0.38166	1.31479e+06	0.38632	897505	0.38166	287249
0.38765	2.27819e+06	0.38191	1.31562e+06	0.38657	898028	0.3819	289048
0.38791	2.2799e+06	0.38214	1.31626e+06	0.38682	898037	0.38214	287619
0.38817	2.28071e+06	0.38236	1.31626e+06	0.38707	898757	0.38239	287672
0.38841	2.28312e+06	0.38261	1.31652e+06	0.38731	899132	0.38266	288413
0.38865	2.28464e+06	0.38286	1.31802e+06	0.38757	899773	0.38293	288651
0.3889	2.28643e+06	0.38312	1.31888e+06	0.38783	900848	0.38318	289048
0.38916	2.28893e+06	0.38338	1.31983e+06	0.38809	901243	0.38343	289683
0.38943	2.28983e+06	0.38363	1.31976e+06	0.38834	901272	0.38367	289180
0.38968	2.29086e+06	0.38388	1.32045e+06	0.38858	901647	0.38391	288228
0.38992	2.29362e+06	0.38414	1.32105e+06	0.38882	902012	0.38415	291217
0.39016	2.29483e+06	0.38439	1.32195e+06	0.38908	902387	0.38439	289471
0.39041	2.2961e+06	0.38463	1.32226e+06	0.38933	902909	0.38465	290079
0.39066	2.29771e+06	0.38486	1.32295e+06	0.38957	903225	0.38491	289577
0.3909	2299000	0.3851	1.32293e+06	0.38981	903511	0.38516	289921
0.39115	2.30086e+06	0.38536	1.32383e+06	0.39007	903669	0.38541	290423
0.39141	2.30271e+06	0.38563	1.32536e+06	0.39033	904083	0.38568	290000
0.39167	2.30412e+06	0.38589	1.32636e+06	0.3906	905099	0.38593	290265
0.39191	2.30655e+06	0.38614	1.32707e+06	0.39085	904911	0.38616	291190
0.39216	2.30824e+06	0.38639	1.32726e+06	0.39109	905394	0.38639	291852
0.39242	2.3094e+06	0.38664	1.32795e+06	0.39133	906006	0.38664	291005
0.39266	2.31052e+06	0.38689	1.32883e+06	0.39158	906016	0.38689	291693
0.39289	2.31167e+06	0.38714	1.32995e+06	0.39182	906016	0.38716	291746
0.39314	2.31295e+06	0.38739	1.33038e+06	0.39205	906706	0.38741	291958
0.3934	2.31586e+06	0.38764	1.33021e+06	0.3923	906696	0.38767	291825
0.39367	2.31812e+06	0.38788	1.33055e+06	0.39256	907485	0.38793	292646
0.39393	2.3194e+06	0.38812	1.33171e+06	0.39283	907919	0.38818	292302
0.39418	2.32155e+06	0.38837	1.33238e+06	0.3931	908422	0.38842	292566
0.39442	2.32236e+06	0.38862	1333500	0.39336	908935	0.38866	292646
0.39468	2.32355e+06	0.38887	1.3344e+06	0.3936	909211	0.3889	292698
0.39492	2.3246e+06	0.38913	1.33421e+06	0.39385	909487	0.38915	292540
0.39515	2.32676e+06	0.38937	1.33448e+06	0.39408	910030	0.38941	292196
0.39539	2.3279e+06	0.38962	1.33571e+06	0.39432	909970	0.38965	294735
0.39564	2.32862e+06	0.38988	1.33736e+06	0.39456	910641	0.38991	292275
0.3959	2.33086e+06	0.39014	1.33724e+06	0.39481	911006	0.39016	293519
0.39616	2.33412e+06	0.39039	1.33783e+06	0.39507	911657	0.39041	293968
0.39642	2.33521e+06	0.39065	1.33817e+06	0.39532	911874	0.39066	294259
0.39668	2.33731e+06	0.3909	1.33919e+06	0.39558	912554	0.39091	294127
0.39692	2.3386e+06	0.39114	1.33955e+06	0.39584	912919	0.39116	294524
0.39715	2.34005e+06	0.39139	1.34074e+06	0.3961	913314	0.39142	295185
0.39739	2.34167e+06	0.39164	1.3409e+06	0.39634	913491	0.39167	294894
0.39764	2.34305e+06	0.39188	1.34121e+06	0.39658	913915	0.39192	294841
0.3979	2.34567e+06	0.39213	1.34179e+06	0.39682	914211	0.39217	294074
0.39816	2.34893e+06	0.39238	1.3429e+06	0.39706	914763	0.39241	295079
0.39841	2.34931e+06	0.39263	1.34412e+06	0.39732	915138	0.39265	295556
0.39866	2.3499e+06	0.39288	1.34464e+06	0.39757	915720	0.3929	297593
0.39891	2.35252e+06	0.39314	1.34581e+06	0.39782	915592	0.39316	295238
0.39916	2.35412e+06	0.3934	1.34576e+06	0.39808	916755	0.39343	295741
0.39941	2.35481e+06	0.39365	1.34624e+06	0.39833	916893	0.39369	295688
0.39965	2.35571e+06	0.39389	1.34679e+06	0.39858	917249	0.39394	296640
0.3999	2.35798e+06	0.39413	1.34812e+06	0.39883	917781	0.39417	298069
0.40015	2.36029e+06	0.39436	1.3486e+06	0.39908	918225	0.39442	295926
0.4004	2.3614e+06	0.39461	1.34948e+06	0.39934	918126	0.39466	295979
0.40066	2.36357e+06	0.39487	1.34981e+06	0.39958	918925	0.39489	297646
0.40092	2.36548e+06	0.39513	1.35029e+06	0.39982	918974	0.39514	297698
0.40117	2.36738e+06	0.39538	1.35069e+06	0.40007	919379	0.3954	296429
0.4014	2.36771e+06	0.39563	1.35169e+06	0.40032	919675	0.39566	297540
0.40164	2.36945e+06	0.39589	1.3539e+06	0.40057	920454	0.39593	298307
0.4019	2.37174e+06	0.39616	1.35383e+06	0.40082	920513	0.39619	298122
0.40217	2.37345e+06	0.39641	1354000	0.40106	920592	0.39644	299259
0.40242	2.37514e+06	0.39665	1.35448e+06	0.40132	921410	0.39667	297963
0.40266	2.37738e+06	0.39689	1.35543e+06	0.40158	921992	0.39691	298598
0.40291	2.3791e+06	0.39712	1.35548e+06	0.40184	922387	0.39715	298148
0.40316	2.38038e+06	0.39737	1.35579e+06	0.4021	922505	0.39739	300317
0.40341	2.38226e+06	0.39762	1.35714e+06	0.40234	923176	0.39765	297831
0.40365	2.38276e+06	0.39788	1.35793e+06	0.40258	923679	0.39791	297937
0.4039	2.38455e+06	0.39812	1358500	0.40284	923649	0.39816	299762
0.40416	2.3869e+06	0.39837	1.35967e+06	0.40308	924300	0.39843	300185
0.40443	2.38898e+06	0.39864	1.35976e+06	0.40331	924398	0.39868	300238
0.40467	2.39045e+06	0.39889	1.36126e+06	0.40356	924951	0.39893	298836
0.40492	2.39026e+06	0.39914	1.36155e+06	0.40381	924980	0.39917	299259
0.40517	2.39219e+06	0.39939	1.36319e+06	0.40407	925690	0.39941	299339
0.40541	2.39371e+06	0.39964	1.3621e+06	0.40433	925750	0.39965	300661
0.40565	2.39474e+06	0.39989	1.36312e+06	0.40459	925947	0.3999	300317
0.40589	2397500	0.40013	1.36343e+06	0.40485	926440	0.40016	300873
0.40615	2.3991e+06	0.40038	1.36479e+06	0.40509	926963	0.40041	299762
0.40641	2.40119e+06	0.40062	1.36486e+06	0.40533	926775	0.40067	301905
0.40667	2.40329e+06	0.40088	1.36562e+06	0.40556	926824	0.40092	301693
0.40693	2.40483e+06	0.40113	1.36624e+06	0.4058	927061	0.40117	301825
0.40718	2.40714e+06	0.40138	1.36714e+06	0.40605	927485	0.40142	301693
0.40743	2.40831e+06	0.40163	1.36793e+06	0.40631	927909	0.40167	302646
0.40767	2.40833e+06	0.40188	1.36883e+06	0.40658	928462	0.40192	301561
0.4079	2.40995e+06	0.40213	1.3691e+06	0.40683	928836	0.40217	302275
0.40815	2.41319e+06	0.40239	1.37026e+06	0.40708	929270	0.40241	302407
0.4084	2.41483e+06	0.40265	1.37164e+06	0.40734	929684	0.40265	303016
0.40865	2.41693e+06	0.40289	1.37098e+06	0.40759	930276	0.40291	303333
0.4089	2.41888e+06	0.40312	1.37281e+06	0.40783	930424	0.40316	303016
0.40918	2.42043e+06	0.40338	1.37221e+06	0.40806	930256	0.40341	304101
0.40944	2.42148e+06	0.40363	1.37295e+06	0.4083	930483	0.40366	303307
0.40968	2.42352e+06	0.40387	1375000	0.40856	931272	0.40392	303280
0.40991	2.42407e+06	0.40411	1.37524e+06	0.40882	931765	0.40418	302619
0.41015	2.42595e+06	0.40436	1.37498e+06	0.40907	932594	0.40443	303466
0.41039	2.42793e+06	0.40462	1.37664e+06	0.40932	932761	0.40466	304550
0.41065	2.42955e+06	0.40489	1.37736e+06	0.40958	932781	0.40492	304392
0.41091	2.43083e+06	0.40515	1.37857e+06	0.40983	933659	0.40517	303704
0.41116	2.43336e+06	0.40541	1.37869e+06	0.41008	933688	0.4054	304180
0.41142	2.43505e+06	0.40565	1.37855e+06	0.41032	933984	0.40565	304762
0.41168	2.43662e+06	0.40589	1.3806e+06	0.41057	934320	0.4059	303492
0.41192	2.43717e+06	0.40613	1.38048e+06	0.41082	934586	0.40616	305582
0.41217	2.43886e+06	0.40637	1.38138e+06	0.41106	934892	0.40642	305820
0.41242	2.44086e+06	0.40661	1.38121e+06	0.41132	935562	0.40668	305423
0.41267	2.44229e+06	0.40686	1.38231e+06	0.41157	936065	0.40693	306270
0.41291	2.44257e+06	0.40711	1.38269e+06	0.41183	936627	0.40717	306005
0.41315	2.4444e+06	0.40737	1.38412e+06	0.41209	936844	0.40741	306058
0.4134	2.44707e+06	0.40763	1.38517e+06	0.41233	937209	0.40764	305979
0.41365	2.44874e+06	0.40789	1.38552e+06	0.41257	937367	0.40789	306217
0.41391	2.45017e+06	0.40815	1.38619e+06	0.41282	937692	0.40815	306164
0.41416	2.45198e+06	0.40841	1.3854e+06	0.41307	937850	0.40841	307196
0.4144	2.45288e+06	0.40865	1.38879e+06	0.41332	938550	0.40867	306164
0.41465	2.45517e+06	0.40887	1.38757e+06	0.41358	938767	0.40892	306746
0.41492	2.45712e+06	0.40911	1.38762e+06	0.41383	939250	0.40918	306587
0.41518	2.45848e+06	0.40936	1.38962e+06	0.41407	939576	0.40943	310317
0.41542	2.4596e+06	0.40962	1.38867e+06	0.41432	939793	0.40967	308148
0.41566	2.46086e+06	0.40987	1.38962e+06	0.41457	940454	0.4099	307407
0.41592	2.46221e+06	0.41013	1.39162e+06	0.41481	940611	0.41014	307831
0.41616	2.46436e+06	0.41039	1.39143e+06	0.41507	941361	0.41039	308360
0.4164	2.46588e+06	0.41064	1.39269e+06	0.41533	941903	0.41065	308413
0.41665	2.46662e+06	0.4109	1.39319e+06	0.41559	941982	0.41091	307804
0.4169	2.46831e+06	0.41115	1.39329e+06	0.41584	942495	0.41116	307778
0.41716	2.47093e+06	0.4114	1.39414e+06	0.41609	943037	0.41142	307857
0.41743	2.4731e+06	0.41164	1.39488e+06	0.41634	943402	0.41167	309074
0.41767	2.47474e+06	0.41187	1.39524e+06	0.41658	943836	0.41191	308651
0.41792	2.47564e+06	0.41212	1.39645e+06	0.41683	943886	0.41215	309021
0.41815	2.47702e+06	0.41237	1.39683e+06	0.41707	944152	0.4124	309577
0.41839	2.47826e+06	0.41262	1.39676e+06	0.41732	944921	0.41265	309259
0.41864	2.48043e+06	0.41286	1.39871e+06	0.41757	945069	0.4129	309180
0.4189	2.48255e+06	0.41313	1.39943e+06	0.41782	945690	0.41315	309841
0.41916	2.48412e+06	0.41339	1.3994e+06	0.41808	946312	0.41342	309630
0.41942	2.48652e+06	0.41363	1.40043e+06	0.41834	946538	0.41367	310000
0.41967	2.48702e+06	0.41387	1.40112e+06	0.41859	946765	0.41392	310661
0.41992	2.48967e+06	0.41413	1.40014e+06	0.41884	947406	0.41416	309021
0.42018	2.49079e+06	0.41439	1.40279e+06	0.41908	947870	0.41441	310265
0.42042	2.49345e+06	0.41464	1.40398e+06	0.41932	948107	0.41466	311032
0.42065	2493500	0.41488	1.40286e+06	0.41957	948531	0.41491	311534
0.42089	2.49536e+06	0.41512	1.40471e+06	0.41981	948807	0.41517	310503
0.42114	2.49645e+06	0.41538	1.40507e+06	0.42007	949250	0.41541	310820
0.42139	2.50024e+06	0.41563	1.40531e+06	0.42034	949852	0.41566	311667
0.42166	2.50174e+06	0.41588	1.4071e+06	0.42058	950562	0.41591	311085
0.42191	2.50381e+06	0.41613	1.4076e+06	0.42084	950897	0.41615	311376
0.42217	2.50457e+06	0.41637	1.40833e+06	0.42109	951174	0.4164	312249
0.42242	2.50662e+06	0.41662	1.40836e+06	0.42133	951183	0.41666	312540
0.42266	2.50767e+06	0.41688	1.40945e+06	0.42157	951765	0.41692	311190
0.4229	2.50881e+06	0.41715	1.40988e+06	0.42182	951706	0.41718	312407
0.42315	2.51136e+06	0.4174	1.41126e+06	0.42207	952327	0.41742	312090
0.4234	2.51319e+06	0.41764	1.41107e+06	0.42232	952751	0.41767	312566
0.42365	2.51414e+06	0.41789	1.41314e+06	0.42257	952998	0.41792	313386
0.4239	2.51719e+06	0.41814	1.41152e+06	0.42282	953679	0.41816	312407
0.42415	2518500	0.41838	1.4139e+06	0.42308	954191	0.4184	313175
0.42441	2.51967e+06	0.41862	1.41421e+06	0.42333	954586	0.41865	312989
0.42467	2.52136e+06	0.41886	1.41476e+06	0.42358	955059	0.41891	313439
0.42491	2.52245e+06	0.41912	1.41519e+06	0.42382	955325	0.41917	313228
0.42516	2.52429e+06	0.41937	1.41607e+06	0.42407	955888	0.41942	313862
0.42542	2.52612e+06	0.41963	1.41743e+06	0.42433	956400	0.41967	313915
0.42567	2.52798e+06	0.4199	1.41824e+06	0.42459	956992	0.41992	314444
0.4259	2.52907e+06	0.42017	1.41917e+06	0.42484	957377	0.42017	313995
0.42614	2.5314e+06	0.42042	1.41957e+06	0.42508	958107	0.42041	314392
0.4264	2.53321e+06	0.42065	1.41955e+06	0.42533	957978	0.42066	314550
0.42665	2.5349e+06	0.42089	1.42095e+06	0.42559	958570	0.4209	314497
0.4269	2.53643e+06	0.42113	1.42098e+06	0.42583	958964	0.42116	315529
0.42714	2.53831e+06	0.42137	1.42114e+06	0.42607	959260	0.42142	314921
0.4274	2.53969e+06	0.42162	1.4226e+06	0.42631	959536	0.42167	315079
0.42768	2.54295e+06	0.42187	1.42243e+06	0.42656	960049	0.42192	315450
0.42793	2.54431e+06	0.42213	1.42348e+06	0.42683	960414	0.42217	315899
0.42818	2545500	0.42238	1.42436e+06	0.42709	961045	0.42241	316429
0.42842	2.54738e+06	0.42264	1.42533e+06	0.42734	961361	0.42266	316005
0.42867	2.54836e+06	0.42291	1426000	0.42759	961677	0.4229	316429
0.42891	2.54995e+06	0.42316	1.42645e+06	0.42783	961844	0.42315	315529
0.42915	2.5519e+06	0.4234	1.4274e+06	0.42807	962229	0.42341	316667
0.42939	2.55352e+06	0.42363	1.42712e+06	0.42831	962604	0.42366	316746
0.42964	2.55488e+06	0.42387	1.42724e+06	0.42856	962742	0.42391	317407
0.42991	2.55745e+06	0.42412	1.42843e+06	0.42881	963511	0.42417	316825
0.43018	2.55755e+06	0.42437	1.42924e+06	0.42908	964024	0.42442	316984
0.43043	2.56143e+06	0.42462	1.4299e+06	0.42934	964645	0.42466	317646
0.43068	2.56205e+06	0.42488	1.43048e+06	0.42959	964951	0.42491	318175
0.43092	2.5641e+06	0.42513	1.43167e+06	0.42983	965010	0.42516	317751
0.43115	2.56421e+06	0.42539	1432000	0.43009	965365	0.42542	319021
0.43138	2566500	0.42564	1.43298e+06	0.43033	966302	0.42568	318042
0.43163	2.56824e+06	0.42589	1.43417e+06	0.43058	966361	0.42592	319286
0.4319	2.57129e+06	0.42614	1.43364e+06	0.43082	966272	0.42617	318757
0.43218	2.57362e+06	0.4264	1.43474e+06	0.43107	967347	0.42642	319392
0.43242	2.57474e+06	0.42664	1.43543e+06	0.43132	967564	0.42666	319259
0.43267	2.57571e+06	0.42688	1.43636e+06	0.43157	967939	0.4269	319180
0.43292	2.57807e+06	0.42713	1.43695e+06	0.43182	968235	0.42715	319206
0.43318	2.58014e+06	0.42738	1.43698e+06	0.43207	968698	0.42741	320106
0.43342	2.5811e+06	0.42762	1.43876e+06	0.43233	969083	0.42767	318757
0.43365	2.58276e+06	0.42789	1.43924e+06	0.43258	969921	0.42793	318280
0.43389	2.58455e+06	0.42814	1.43955e+06	0.43282	969931	0.42817	320185
0.43415	2.58576e+06	0.42838	1.44074e+06	0.43306	970138	0.42842	320608
0.4344	2.58786e+06	0.42862	1.44107e+06	0.43331	970552	0.42866	320556
0.43465	2590000	0.42888	1.44198e+06	0.43356	971144	0.42889	320132
0.43491	2.5921e+06	0.42914	1.4431e+06	0.43382	971598	0.42915	320370
0.43517	2.59319e+06	0.4294	1.44369e+06	0.43408	972032	0.4294	320952
0.43542	2.59529e+06	0.42964	1.44426e+06	0.43433	972436	0.42966	321746
0.43566	2.59683e+06	0.42988	1.44457e+06	0.43459	973107	0.42992	320688
0.43591	2.59881e+06	0.43013	1.44574e+06	0.43483	973471	0.43017	321323
0.43617	2.59952e+06	0.43039	1.44674e+06	0.43507	973619	0.43042	321561
0.43641	2.60138e+06	0.43064	1.44712e+06	0.43531	974093	0.43068	322275
0.43665	2.60376e+06	0.43088	1.44783e+06	0.43557	974655	0.43092	321296
0.43691	2.60586e+06	0.43113	1.44862e+06	0.43582	974882	0.43116	321984
0.43717	2.60688e+06	0.43138	1.44917e+06	0.43607	975394	0.4314	322407
0.43742	2.60936e+06	0.43163	1.45026e+06	0.43632	975779	0.43165	322698
0.43766	2.60979e+06	0.43188	1.45088e+06	0.43657	976144	0.4319	322725
0.43791	2.61195e+06	0.43214	1.45164e+06	0.43683	976706	0.43216	321376
0.43816	2.61357e+06	0.4324	1.45224e+06	0.43708	977051	0.43241	322910
0.43841	2.61571e+06	0.43265	1453500	0.43732	977436	0.43267	323095
0.43867	2.61679e+06	0.43289	1.45402e+06	0.43756	977604	0.43292	324153
0.4389	2.61879e+06	0.43312	1.45452e+06	0.43782	978304	0.43315	324550
0.43916	2.62117e+06	0.43336	1.45507e+06	0.43808	978501	0.43339	323915
0.43941	2.62124e+06	0.43361	1.45555e+06	0.43833	979132	0.43365	322804
0.43965	2.6234e+06	0.43387	1.4564e+06	0.43858	979398	0.4339	324550
0.43989	2.6266e+06	0.43413	1.45771e+06	0.43882	979783	0.43416	324392
0.44015	2.62838e+06	0.43439	1.45836e+06	0.43907	980158	0.43441	324683
0.4404	2.62933e+06	0.43465	1.45862e+06	0.43932	980789	0.43467	324550
0.44066	2.6321e+06	0.4349	1.46005e+06	0.43957	980917	0.43492	325952
0.44092	2.63226e+06	0.43515	1.4599e+06	0.43982	981795	0.43517	324656
0.44117	2.63502e+06	0.4354	1.4616e+06	0.44007	981864	0.43541	326058
0.44142	2.63695e+06	0.43564	1.46138e+06	0.44033	982643	0.43565	325820
0.44166	2.63883e+06	0.43587	1.46217e+06	0.44059	982909	0.43591	326190
0.4419	2.64005e+06	0.43611	1.46262e+06	0.44084	983560	0.43616	326429
0.44215	2.64233e+06	0.43637	1.46336e+06	0.44109	983481	0.43641	326772
0.4424	2.64331e+06	0.43662	1.46462e+06	0.44133	984191	0.43666	326534
0.44266	2.64579e+06	0.43687	1.4654e+06	0.44158	984467	0.43691	326667
0.44291	2.64676e+06	0.43713	1.46626e+06	0.44181	984892	0.43716	326640
0.44317	2.64917e+06	0.43738	1.4669e+06	0.44206	985237	0.43741	326693
0.44343	2.65062e+06	0.43764	1.46674e+06	0.44231	985680	0.43766	326931
0.44367	2.65293e+06	0.4379	1.46821e+06	0.44256	985996	0.43791	327460
0.44391	2.65305e+06	0.43814	1.46921e+06	0.44282	986479	0.43817	328095
0.44413	2.65517e+06	0.43838	1.46938e+06	0.44308	986864	0.43842	327725
0.44438	2.65688e+06	0.43861	1.47005e+06	0.44334	987101	0.43867	328122
0.44464	2.65912e+06	0.43886	1.47029e+06	0.44359	987574	0.43891	329153
0.44491	2.66069e+06	0.43912	1.47155e+06	0.44383	988077	0.43916	328386
0.44516	2.66321e+06	0.43938	1.47214e+06	0.44407	988343	0.43941	329471
0.44542	2.66538e+06	0.43963	1.47367e+06	0.4443	988807	0.43965	328677
0.44569	2.66755e+06	0.43988	1.47495e+06	0.44455	988679	0.43991	329392
0.44593	2.66833e+06	0.44013	1.47488e+06	0.44481	989566	0.44016	328783
0.44616	2.66893e+06	0.44039	1.47652e+06	0.44507	989990	0.44042	329894
0.44641	2.67133e+06	0.44064	1.4774e+06	0.44533	990493	0.44067	329312
0.44665	2.67324e+06	0.44089	1.47793e+06	0.44559	990897	0.44092	329471
0.4469	2.67526e+06	0.44114	1479000	0.44585	991410	0.44117	329603
0.44715	2.67624e+06	0.44139	1.47924e+06	0.4461	991963	0.44141	330847
0.4474	2.67838e+06	0.44163	1.4809e+06	0.44634	992041	0.44165	330053
0.44766	2.68081e+06	0.44187	1.48114e+06	0.44658	992179	0.44189	330635
0.44791	2.6829e+06	0.44212	1.4819e+06	0.44682	992535	0.44215	330714
0.44816	2.68445e+06	0.44237	1.4829e+06	0.44706	993156	0.44241	331032
0.4484	2.68564e+06	0.44263	1.48326e+06	0.44731	993826	0.44267	331984
0.44865	2.68798e+06	0.44287	1484500	0.44757	994034	0.44293	331296
0.44892	2.68936e+06	0.44311	1.48512e+06	0.44783	994458	0.44318	330741
0.44917	2.69119e+06	0.44337	1.48612e+06	0.44809	995168	0.44343	331243
0.4494	2.69267e+06	0.44364	1.48626e+06	0.44834	995345	0.44367	331825
0.44965	2.69471e+06	0.4439	1.48743e+06	0.44859	995897	0.4439	331190
0.44991	2.69612e+06	0.44416	1.48793e+06	0.44883	995976	0.44414	332460
0.45016	2698500	0.4444	1.48838e+06	0.44908	996647	0.44439	332487
0.45041	2.69983e+06	0.44464	1.48933e+06	0.44934	996607	0.44465	332143
0.45065	2.70176e+06	0.44489	1.49014e+06	0.44958	997387	0.44491	333386
0.45091	2.70376e+06	0.44513	1.48995e+06	0.44983	997357	0.44517	332593
0.45118	2.70538e+06	0.44537	1.49117e+06	0.45008	998264	0.44544	332778
0.45143	2707000	0.44562	1.49176e+06	0.45032	998570	0.44568	332222
0.45167	2.70867e+06	0.44587	1492500	0.45057	998836	0.44592	334524
0.45191	2.70993e+06	0.44613	1.49281e+06	0.45082	998886	0.44616	333810
0.45216	2.71219e+06	0.44639	1.49483e+06	0.45106	999467	0.4464	333307
0.4524	2.71331e+06	0.44665	1.49471e+06	0.45132	999734	0.44665	333413
0.45263	2.71457e+06	0.44691	1.49607e+06	0.45158	1.00045e+06	0.44691	334127
0.45288	2.71698e+06	0.44716	1.49705e+06	0.45184	1.00115e+06	0.44716	333598
0.45315	2.71838e+06	0.4474	1.49786e+06	0.45209	1.00133e+06	0.44742	334603
0.45341	2.7219e+06	0.44763	1.49702e+06	0.45233	1.00131e+06	0.44768	334550
0.45369	2.72271e+06	0.44786	1.4981e+06	0.45257	1.0022e+06	0.44793	334630
0.45395	2.72436e+06	0.4481	1.4979e+06	0.45283	1.00192e+06	0.44817	336111
0.45419	2.72655e+06	0.44836	1.49914e+06	0.45308	1.00314e+06	0.44842	335291
0.45442	2.72745e+06	0.44862	1.50002e+06	0.45332	1.0033e+06	0.44867	335926
0.45466	2.72948e+06	0.44888	1.50179e+06	0.45356	1.00376e+06	0.44891	335212
0.4549	2.73079e+06	0.44913	1.50157e+06	0.45383	1.00409e+06	0.44916	336349
0.45515	2.73202e+06	0.44938	1.50395e+06	0.45408	1.00484e+06	0.4494	335979
0.4554	2.73443e+06	0.44965	1.50388e+06	0.45434	1.00483e+06	0.44966	335899
0.45565	2.73669e+06	0.44991	1.50431e+06	0.45459	1.00562e+06	0.44991	335635
0.4559	2.73888e+06	0.45016	1.50483e+06	0.45484	1.00544e+06	0.45016	337196
0.45618	2.74007e+06	0.4504	1.50626e+06	0.45508	1.0058e+06	0.4504	336032
0.45643	2.74181e+06	0.45063	1507000	0.45531	1.00631e+06	0.45066	336534
0.45667	2.74314e+06	0.45087	1.50771e+06	0.45555	1.00646e+06	0.45092	337646
0.4569	2.74493e+06	0.45112	1.50745e+06	0.4558	1.00692e+06	0.45118	336693
0.45714	2.7471e+06	0.45137	1.51117e+06	0.45606	1.00774e+06	0.45142	337751
0.45739	2.74764e+06	0.45163	1.5104e+06	0.45632	1.00786e+06	0.45166	338016
0.45765	2.75007e+06	0.45187	1.51088e+06	0.45658	1.00867e+06	0.45191	337011
0.45791	2752000	0.45213	1.51238e+06	0.45684	1.00928e+06	0.45216	337698
0.45816	2.75371e+06	0.45239	1513500	0.45709	1.00967e+06	0.4524	338624
0.45841	2.7559e+06	0.45264	1.51329e+06	0.45735	1.01001e+06	0.45265	338069
0.45867	2.75805e+06	0.45288	1.51529e+06	0.4576	1.01074e+06	0.45291	337672
0.45892	2.75921e+06	0.45313	1.51424e+06	0.45782	1.0101e+06	0.45317	338889
0.45917	2.76193e+06	0.45339	1.51533e+06	0.45805	1.01108e+06	0.45343	338175
0.45942	2.76274e+06	0.45363	1.51664e+06	0.4583	1.0114e+06	0.45368	338571
0.45967	2.76445e+06	0.45387	1516000	0.45856	1.01163e+06	0.45392	337646
0.45991	2.76612e+06	0.45413	1.51795e+06	0.45882	1.01202e+06	0.45416	339471
0.46016	2.76795e+06	0.45438	1.52002e+06	0.45908	1.01318e+06	0.45439	338201
0.4604	2.77007e+06	0.45464	1.52002e+06	0.45933	1.01307e+06	0.45464	340000
0.46066	2.77064e+06	0.45489	1.51969e+06	0.45958	1.01367e+06	0.4549	339127
0.46091	2.77267e+06	0.45514	1.52445e+06	0.45983	1.01435e+06	0.45516	339841
0.46115	2.77483e+06	0.45538	1.52564e+06	0.46007	1.01448e+06	0.45541	339312
0.4614	2.77669e+06	0.45563	1.52088e+06	0.46032	1.01466e+06	0.45567	340873
0.46167	2.77802e+06	0.45589	1.52445e+06	0.46057	1.01525e+06	0.45592	340714
0.46194	2.78043e+06	0.45616	1.52579e+06	0.46082	1.01514e+06	0.45619	340317
0.46218	2.78195e+06	0.45641	1.52383e+06	0.46107	1.01585e+06	0.45643	340767
0.46241	2.7846e+06	0.45663	1.52488e+06	0.46132	1.01668e+06	0.45666	340820
0.46266	2.78605e+06	0.45687	1.52662e+06	0.46157	1.01735e+06	0.45689	341190
0.46291	2.78857e+06	0.45713	1.52629e+06	0.46183	1.01707e+06	0.45714	340899
0.46316	2.78917e+06	0.45737	1.52724e+06	0.46208	1.0183e+06	0.4574	340767
0.4634	2.7904e+06	0.45762	1.52783e+06	0.46233	1.01831e+06	0.45766	340979
0.46365	2.79276e+06	0.45786	1.53036e+06	0.46258	1.01932e+06	0.45792	342063
0.46391	2.79462e+06	0.45812	1.52936e+06	0.46283	1.019e+06	0.45817	341614
0.46416	2.79676e+06	0.45839	1.53048e+06	0.46308	1.01939e+06	0.45843	341667
0.46443	2.79857e+06	0.45865	1.53231e+06	0.46333	1.01963e+06	0.45867	341720
0.46468	2.80012e+06	0.45891	1.53281e+06	0.46358	1.02021e+06	0.45891	342910
0.46491	2.80143e+06	0.45915	1.53188e+06	0.46381	1.02019e+06	0.45916	342619
0.46515	2.80333e+06	0.45939	1.53471e+06	0.46406	1.02072e+06	0.4594	342989
0.46538	2.80429e+06	0.45964	1.53467e+06	0.46432	1.02184e+06	0.45965	344153
0.46563	2.80652e+06	0.45988	1.53495e+06	0.46457	1.02082e+06	0.45991	342381
0.46589	2.80793e+06	0.46013	1.53569e+06	0.46481	1.0225e+06	0.46016	343810
0.46616	2.81031e+06	0.46037	1.53655e+06	0.46506	1.02238e+06	0.46042	342937
0.46642	2.81288e+06	0.46062	1.53729e+06	0.46533	1.02273e+06	0.46067	343571
0.46667	2.81498e+06	0.46088	1.53912e+06	0.46559	1.02365e+06	0.46092	344101
0.46694	2.81645e+06	0.46113	1.53917e+06	0.46585	1.02442e+06	0.46116	343783
0.46719	2.81776e+06	0.46138	1.54031e+06	0.46609	1.02368e+06	0.46141	343836
0.46742	2.81869e+06	0.46163	1.5406e+06	0.46634	1.02497e+06	0.46166	344233
0.46764	2.82083e+06	0.4619	1.54181e+06	0.46658	1.02506e+06	0.46191	344524
0.46788	2.82248e+06	0.46215	1.54293e+06	0.46682	1.02519e+06	0.46215	344233
0.46814	2.82445e+06	0.46238	1543000	0.46707	1.02592e+06	0.4624	345185
0.4684	2.82614e+06	0.4626	1.54357e+06	0.46731	1.02629e+06	0.46265	344735
0.46865	2.82783e+06	0.46285	1.54412e+06	0.46757	1.02593e+06	0.4629	344392
0.4689	2.82988e+06	0.46311	1.54481e+06	0.46783	1.02761e+06	0.46314	345503
0.46916	2.83167e+06	0.46337	1.54545e+06	0.46809	1.02773e+06	0.46341	345714
0.46942	2.83383e+06	0.46363	1.54626e+06	0.46834	1.02817e+06	0.46367	344921
0.46966	2.83457e+06	0.46388	1.54724e+06	0.46859	1.02832e+06	0.46394	345159
0.4699	2.83586e+06	0.46413	1.54795e+06	0.46884	1.02893e+06	0.46418	346508
0.47015	2.8389e+06	0.46439	1.54948e+06	0.46907	1.0291e+06	0.46442	346111
0.4704	2.83993e+06	0.46464	1.54917e+06	0.46931	1.02981e+06	0.46467	346138
0.47065	2.84152e+06	0.4649	1550500	0.46956	1.0299e+06	0.46491	346640
0.4709	2.84357e+06	0.46514	1.55036e+06	0.46982	1.03037e+06	0.46515	345847
0.47116	2.84552e+06	0.46537	1.55145e+06	0.47008	1.0311e+06	0.4654	346164
0.47142	2.84729e+06	0.46562	1.55283e+06	0.47034	1.03117e+06	0.46565	347831
0.47167	2.84924e+06	0.46587	1.55367e+06	0.47059	1.03233e+06	0.46591	346746
0.47192	2.85083e+06	0.46613	1.55381e+06	0.47085	1.03249e+06	0.46617	347910
0.47217	2.85212e+06	0.46637	1.55579e+06	0.47111	1.03288e+06	0.46642	348148
0.47242	2.85383e+06	0.46663	1.5556e+06	0.47134	1.03298e+06	0.46668	348254
0.47266	2855500	0.46689	1.55655e+06	0.47158	1.03354e+06	0.46693	347857
0.4729	2.85762e+06	0.46713	1.55764e+06	0.47181	1.03365e+06	0.46715	348042
0.47315	2.85986e+06	0.46737	1.55933e+06	0.47205	1.03397e+06	0.46739	348915
0.4734	2.86076e+06	0.46763	1.55817e+06	0.4723	1.03451e+06	0.46764	348148
0.47365	2.86262e+06	0.46789	1.55979e+06	0.47256	1.03524e+06	0.4679	349127
0.47389	2.86417e+06	0.46815	1.56086e+06	0.47282	1.03522e+06	0.46817	349127
0.47414	2.86671e+06	0.46839	1.56088e+06	0.47308	1.03628e+06	0.46843	348995
0.47441	2.86888e+06	0.46863	1.56169e+06	0.47334	1.03653e+06	0.46868	349709
0.47469	2.8709e+06	0.46888	1.56252e+06	0.47358	1.03689e+06	0.46894	350397
0.47494	2.87219e+06	0.46914	1.56267e+06	0.47383	1.03726e+06	0.46919	349709
0.47517	2.87417e+06	0.46939	1.56381e+06	0.47408	1.03773e+06	0.46942	349788
0.47541	2.87564e+06	0.46963	1.56471e+06	0.47434	1.03763e+06	0.46965	350635
0.47566	2.87724e+06	0.46987	1.56514e+06	0.47458	1.03819e+06	0.46989	349683
0.47591	2.87917e+06	0.47012	1.56643e+06	0.47482	1.03924e+06	0.47015	351296
0.47615	2.8801e+06	0.47038	1.56738e+06	0.47506	1.03913e+06	0.47041	350291
0.4764	2.88269e+06	0.47065	1.56824e+06	0.47532	1.03968e+06	0.47066	350556
0.47665	2.88393e+06	0.47091	1.56869e+06	0.47558	1.04015e+06	0.47092	349921
0.47691	2.8856e+06	0.47114	1.56983e+06	0.47583	1.04074e+06	0.47117	351878
0.47717	2.88745e+06	0.47138	1.57143e+06	0.47608	1.0409e+06	0.47141	351164
0.47743	2.8899e+06	0.47163	1.57214e+06	0.47632	1.04187e+06	0.47166	351587
0.47768	2.8906e+06	0.47189	1.56957e+06	0.47658	1.04211e+06	0.47192	351772
0.47791	2.89329e+06	0.47213	1.57333e+06	0.47683	1.0427e+06	0.47217	351693
0.47814	2.89464e+06	0.47237	1.57379e+06	0.47709	1.04253e+06	0.47242	352619
0.47838	2.89624e+06	0.47262	1.57276e+06	0.47733	1.04347e+06	0.47267	352249
0.47864	2.89902e+06	0.47287	1.5754e+06	0.47757	1.04345e+06	0.47292	353307
0.47891	2.90112e+06	0.47313	1.57574e+06	0.47782	1.04416e+06	0.47317	351561
0.47917	2.90312e+06	0.4734	1576000	0.47806	1.04444e+06	0.47341	352963
0.47941	2.90493e+06	0.47366	1.57693e+06	0.4783	1.04525e+06	0.47365	351958
0.47968	2.9064e+06	0.47392	1.57836e+06	0.47856	1.04536e+06	0.47391	354021
0.47993	2.90826e+06	0.47416	1.57905e+06	0.47882	1.04629e+06	0.47416	352778
0.48018	2.9101e+06	0.47439	1.57914e+06	0.47908	1.04669e+06	0.47442	353942
0.48042	2.91148e+06	0.47463	1.57964e+06	0.47934	1.0472e+06	0.47468	352249
0.48065	2.91286e+06	0.47487	1.57931e+06	0.47959	1.0472e+06	0.47491	353439
0.48089	2.91414e+06	0.47512	1.58155e+06	0.47984	1.0476e+06	0.47515	353148
0.48115	2.91736e+06	0.47537	1.58288e+06	0.48009	1.04845e+06	0.4754	353968
0.4814	2.91869e+06	0.47562	1.57881e+06	0.48033	1.0486e+06	0.47564	354180
0.48165	2.92036e+06	0.47588	1.5866e+06	0.48057	1.04859e+06	0.47589	354603
0.48191	2.92281e+06	0.47613	1.58448e+06	0.48081	1.04918e+06	0.47615	354735
0.48216	2.92381e+06	0.4764	1.58519e+06	0.48106	1.0497e+06	0.47642	354153
0.4824	2.9256e+06	0.47666	1.58762e+06	0.48132	1.05027e+06	0.47668	354735
0.48265	2.9281e+06	0.4769	1.5876e+06	0.48158	1.05097e+06	0.47693	355026
0.48291	2.92948e+06	0.47714	1.58705e+06	0.48184	1.05121e+06	0.47718	356138
0.48316	2.93138e+06	0.47737	1.58838e+06	0.48209	1.05134e+06	0.47742	355794
0.48341	2.93314e+06	0.47761	1.58833e+06	0.48234	1.05227e+06	0.47766	356032
0.48366	2.93526e+06	0.47787	1.58883e+06	0.48259	1.0529e+06	0.47791	355820
0.48392	2.93724e+06	0.47813	1.59164e+06	0.48281	1.05218e+06	0.47815	355741
0.48417	2.93852e+06	0.47838	1.5911e+06	0.48304	1.05291e+06	0.4784	356693
0.48442	2.94076e+06	0.47863	1.59167e+06	0.48329	1.05344e+06	0.47866	356614
0.48466	2.94233e+06	0.47889	1.5946e+06	0.48356	1.05394e+06	0.47892	357143
0.48491	2.94419e+06	0.47915	1.59324e+06	0.48382	1.05482e+06	0.47917	357249
0.48517	2946000	0.4794	1.59462e+06	0.48408	1055000	0.47943	357302
0.48542	2.94769e+06	0.47964	1.59645e+06	0.48433	1.05552e+06	0.47968	356720
0.48566	2.94933e+06	0.4799	1.59598e+06	0.48459	1.0559e+06	0.47991	357434
0.4859	2.95012e+06	0.48014	1.59738e+06	0.48484	1.0564e+06	0.48013	357434
0.48616	2.95245e+06	0.48038	1.59805e+06	0.48509	1.05687e+06	0.48038	357910
0.48641	2.95383e+06	0.48063	1.59829e+06	0.48533	1.05717e+06	0.48064	357884
0.48665	2.95676e+06	0.48088	1.59879e+06	0.48556	1.05728e+06	0.4809	358836
0.4869	2.95757e+06	0.48112	1.60007e+06	0.48581	1.05796e+06	0.48115	358307
0.48715	2.96069e+06	0.48138	1600000	0.48606	1.05824e+06	0.48142	358730
0.48742	2.96257e+06	0.48163	1601500	0.48632	1.05864e+06	0.48168	359339
0.48768	2.96533e+06	0.48187	1.60264e+06	0.48657	1.05932e+06	0.48193	359497
0.48792	2.96683e+06	0.48212	1.60283e+06	0.48683	1.05956e+06	0.48217	359206
0.48817	2.96845e+06	0.48238	1.6036e+06	0.48708	1.06047e+06	0.48241	359365
0.48841	2.96971e+06	0.48265	1.60483e+06	0.48731	1.06036e+06	0.48265	358968
0.48865	2.97121e+06	0.4829	1.60569e+06	0.48756	1.06099e+06	0.4829	359550
0.48889	2.97331e+06	0.48315	1.60667e+06	0.48783	1.06155e+06	0.48316	360026
0.48914	2.97543e+06	0.48339	1.60626e+06	0.48808	1.06185e+06	0.48341	359974
0.48939	2.97707e+06	0.48363	1.60824e+06	0.48833	1.06203e+06	0.48366	360053
0.48965	2.97986e+06	0.48389	1.60855e+06	0.48857	1.06276e+06	0.48391	361058
0.48991	2.98124e+06	0.48414	1.60881e+06	0.48882	1.06295e+06	0.48416	360899
0.49017	2.98436e+06	0.48438	1.61007e+06	0.48908	1.06366e+06	0.48441	360820
0.49043	2.98581e+06	0.48462	1.61081e+06	0.48933	1.06393e+06	0.48467	360450
0.49067	2.98602e+06	0.48487	1.61145e+06	0.48958	1.06447e+06	0.48492	362090
0.4909	2.98798e+06	0.48513	1.61255e+06	0.48981	1.06457e+06	0.48516	362143
0.49114	2.98993e+06	0.48538	1.6146e+06	0.49007	1.06534e+06	0.4854	362540
0.49138	2.99157e+06	0.48564	1.61381e+06	0.49033	1.06596e+06	0.48565	361349
0.49165	2.99348e+06	0.4859	1.61507e+06	0.4906	1.06612e+06	0.48591	361799
0.49191	2.9964e+06	0.48614	1.61614e+06	0.49084	1.06685e+06	0.48616	361376
0.49216	2.99807e+06	0.48639	1.61686e+06	0.49108	1.06738e+06	0.4864	363042
0.49242	3.00043e+06	0.48663	1.61795e+06	0.49132	1.06723e+06	0.48665	362328
0.49268	3.00171e+06	0.48687	1.6181e+06	0.49157	1.06726e+06	0.48691	361111
0.49292	3.00376e+06	0.48711	1.61845e+06	0.49181	1.06872e+06	0.48718	362037
0.49316	3.00507e+06	0.48736	1.62029e+06	0.49205	1.06859e+06	0.48743	363810
0.4934	3.00676e+06	0.48762	1620500	0.49231	1.06951e+06	0.48767	363598
0.49364	3.00807e+06	0.48788	1.62183e+06	0.49257	1.06981e+06	0.48791	362937
0.49389	3.01043e+06	0.48815	1.62257e+06	0.49283	1.07008e+06	0.48816	363598
0.49415	3.01305e+06	0.4884	1.62271e+06	0.4931	1.07111e+06	0.4884	363042
0.4944	3.0149e+06	0.48866	1624500	0.49336	1.07116e+06	0.48865	364524
0.49467	3.01817e+06	0.48891	1.62455e+06	0.49361	1.07185e+06	0.4889	364815
0.49492	3.01871e+06	0.48914	1624500	0.49385	1.07249e+06	0.48915	364312
0.49516	3.02069e+06	0.48937	1.62502e+06	0.49407	1.07194e+06	0.48942	363201
0.49541	3.02257e+06	0.48961	1.62676e+06	0.49431	1.07279e+06	0.48969	365238
0.49567	3.02495e+06	0.48986	1.62743e+06	0.49456	1.07303e+06	0.48995	363915
0.49593	3.02636e+06	0.49012	1.62893e+06	0.49482	1.07359e+06	0.49019	365741
0.49616	3.02795e+06	0.49037	1.62881e+06	0.49507	1.07425e+06	0.49042	366190
0.49641	3.03019e+06	0.49062	1.62919e+06	0.49532	1.07434e+06	0.49065	366138
0.49666	3.03224e+06	0.49087	1.63088e+06	0.49558	1.07496e+06	0.4909	365000
0.4969	3.03381e+06	0.49113	1.63229e+06	0.49584	1.07572e+06	0.49115	365608
0.49715	3.03519e+06	0.4914	1.63231e+06	0.4961	1.07655e+06	0.49141	366429
0.49739	3.03717e+06	0.49165	1.63386e+06	0.49634	1.07564e+06	0.49166	366243
0.49765	3.03921e+06	0.49189	1.63417e+06	0.49657	1.0769e+06	0.4919	368915
0.49793	3.04202e+06	0.49213	1.63479e+06	0.49681	1.07658e+06	0.49217	366217
0.49819	3.04317e+06	0.49237	1.63507e+06	0.49707	1.07756e+06	0.49243	368122
0.49842	3.04526e+06	0.49262	1.63662e+06	0.49732	1.07799e+06	0.49268	365979
0.49866	3.04612e+06	0.49287	1.63664e+06	0.49758	1.07835e+06	0.49291	367989
0.49891	3.04895e+06	0.49312	1.63826e+06	0.49783	1.07879e+06	0.49315	366217
[truncated: 2,814 more rows]

## Sheet: Supplementary Fig. 4
Time (s)	Relative lateral displacement of artificial hair 1 (in µm)	Relative lateral displacement of artificial hair 2 (in µm)	Relative lateral displacement of artificial hair 3 (in µm)	Relative lateral displacement of artificial hair 4 (in µm)
0	37.6401	23.3192	12.0083	-0.47963
0.01667	37.6401	23.3192	12.2023	-0.47963
0.03333	37.6401	23.3192	12.3081	-0.47963
0.05	38.2574	23.3192	12.3963	-0.47963
0.06667	38.2574	23.3192	12.3081	-0.47963
0.08333	38.2574	23.3192	12.0436	-0.47963
0.1	38.2574	23.3192	12.0965	-0.47963
0.11667	40.7265	23.3192	12.0965	-0.47963
0.13333	40.7265	23.3192	12.0965	-0.47963
0.15	40.7265	23.3192	12.0965	-0.47963
0.16667	40.7265	23.3192	12.0965	-0.47963
0.18333	41.9611	23.3192	12.0965	-0.47963
0.2	41.9611	23.3192	12.0965	-0.47963
0.21667	41.9611	23.3192	12.0965	-0.47963
0.23333	41.9611	23.3192	12.0965	-0.47963
0.25	43.8129	23.3192	12.0965	-0.47963
0.26667	43.8129	23.3192	12.0965	-0.47963
0.28333	43.8129	23.3192	12.0965	-0.47963
0.3	43.8129	23.3192	12.0965	-0.47963
0.31667	48.1339	23.3192	12.0965	-0.47963
0.33333	48.1339	23.3192	12.0965	-0.47963
0.35	48.1339	23.3192	12.0965	-0.47963
0.36667	49.3685	23.3192	12.0965	-0.47963
0.38333	49.3685	23.3192	12.0965	-0.47963
0.4	49.3685	23.3192	12.0965	-0.47963
0.41667	49.3685	23.3192	12.0965	-0.47963
0.43333	42.5783	23.3192	12.0965	-0.47963
0.45	42.5783	23.3192	12.0965	-0.47963
0.46667	42.5783	23.3192	12.0965	-0.47963
0.48333	42.5783	23.3192	12.0965	-0.47963
0.5	38.8746	23.3192	12.0965	-0.47963
0.51667	38.8746	23.3192	12.0965	-0.47963
0.53333	38.8746	27.6402	12.0965	-0.47963
0.55	38.8746	27.6402	12.0965	-0.47963
0.56667	37.0228	28.8747	12.0965	-0.47963
0.58333	37.0228	28.2575	12.0965	-0.47963
0.6	37.0228	28.2575	12.0965	-0.47963
0.61667	37.0228	33.813	12.0965	-0.47963
0.63333	37.0228	33.813	12.0965	-0.47963
0.65	37.0228	33.813	12.0965	-0.47963
0.66667	37.0228	33.813	12.0965	-0.47963
0.68333	37.0228	35.6649	12.0965	-0.47963
0.7	37.0228	35.6649	12.0965	-0.47963
0.71667	37.0228	35.6649	12.0965	-0.47963
0.73333	37.0228	35.6649	12.0965	-0.47963
0.75	37.0228	33.1957	12.0965	-0.47963
0.76667	37.0228	33.1957	12.0965	-0.47963
0.78333	37.0228	33.1957	12.0965	-0.47963
0.8	37.0228	33.1957	12.0436	-0.47963
0.81667	37.0228	23.9365	12.2552	-0.47963
0.83333	37.0228	23.9365	12.555	-0.47963
0.85	37.0228	23.9365	12.7667	-0.47963
0.86667	37.0228	23.9365	12.7138	-0.47963
0.88333	37.0228	23.9365	12.7138	-0.47963
0.9	37.6401	23.9365	12.7138	-0.47963
0.91667	37.6401	23.9365	12.4492	-0.47963
0.93333	37.6401	23.3192	13.5074	-0.47963
0.95	37.6401	23.3192	14.9007	-0.47963
0.96667	37.6401	23.3192	16.3822	-0.47963
0.98333	37.6401	23.3192	16.294	-0.47963
1	37.6401	23.3192	18.4104	-0.47963
1.01667	37.6401	23.3192	20.7032	-0.47963
1.03333	37.6401	23.3192	22.3963	-0.47963
1.05	37.6401	23.3192	22.0788	-0.47963
1.06667	37.6401	23.3192	21.6556	-1.71419
1.08333	37.6401	23.3192	21.0559	-1.71419
1.1	37.6401	23.3192	20.6326	-1.71419
1.11667	37.6401	23.3192	21.3734	-1.71419
1.13333	37.6401	23.3192	18.8337	-1.71419
1.15	37.6401	23.3192	15.2358	-1.71419
1.16667	37.6401	23.3192	12.8549	-1.71419
1.18333	37.6401	23.3192	12.8549	-1.71419
1.2	37.6401	23.3192	11.9554	-1.71419
1.21667	37.6401	23.3192	11.3205	-1.71419
1.23333	37.6401	23.3192	11.4792	-0.47963
1.25	37.6401	23.3192	11.4792	2.60679
1.26667	37.6401	23.3192	11.4792	2.60679
1.28333	37.6401	23.3192	11.4792	2.60679
1.3	37.6401	23.3192	11.4792	3.22408
1.31667	37.6401	23.3192	11.4792	9.39692
1.33333	37.6401	23.3192	11.4792	9.39692
1.35	38.2574	23.3192	11.4792	10.0142
1.36667	38.2574	23.3192	11.4792	10.6315
1.38333	38.2574	23.3192	11.4792	9.39692
1.4	38.2574	23.3192	11.4792	9.39692
1.41667	38.2574	23.3192	11.4792	9.39692
1.43333	38.2574	23.3192	11.4792	9.39692
1.45	38.2574	23.3192	11.4792	3.22408
1.46667	38.2574	23.3192	11.4792	2.60679
1.48333	38.2574	23.3192	11.4792	2.60679
1.5	38.2574	23.3192	11.4792	-1.09691
1.51667	38.2574	23.3192	11.4792	-1.09691
1.53333	38.2574	23.3192	11.4792	-1.09691
1.55	38.2574	23.3192	11.4792	-1.09691
1.56667	38.2574	23.3192	11.4792	-1.71419
1.58333	38.2574	23.3192	11.4792	-1.71419
1.6	38.2574	23.3192	11.4792	-1.71419
1.61667	38.2574	23.3192	11.4792	-1.71419
1.63333	38.2574	23.3192	11.4792	-1.71419
1.65	38.2574	23.3192	11.4792	-1.71419
1.66667	38.2574	23.3192	11.4792	-1.71419
1.68333	38.2574	23.3192	11.4792	-1.71419
1.7	38.2574	23.3192	11.4792	-1.71419
1.71667	38.2574	23.3192	11.4792	-0.47963
1.73333	38.2574	23.3192	11.4792	-0.47963
