# Supplementary material for: Artificial-goosebump-driven microactuation
Source: Nat Mater. 2024 Feb 9;23(4):560–9. doi: 10.1038/s41563-024-01810-6 (PMC10990938; doi:10.1038/s41563-024-01810-6)
Supplement: Supplementary file 18 — Statistical source data. [file 41563_2024_1810_MOESM18_ESM.xlsx]

## Sheet: Extended Data Fig. 1c
Length (µm)	Height profile (µm) of a circular CLE at 25 ℃	Length (µm)	Height profile (µm) of the LCE along the director direction at 100 ℃	Length (µm)	Height profile (µm) of the LCE transverse to the director direction at 100 ℃
0	-0.03907	298.379	1.45522	138.233	-2.35459
1.396	-0.16307	299.775	1.40022	139.629	-2.29659
2.791	0.07693	301.17	1.41422	141.024	-2.24659
4.187	0.28893	302.566	1.47822	142.42	-2.26359
5.583	0.28593	303.962	1.43822	143.816	-2.12259
6.978	0.26793	305.358	1.40122	145.212	-2.20159
8.374	0.29193	306.754	1.52122	146.607	-2.27359
9.77	0.35993	308.149	1.45222	148.003	-2.14859
11.165	0.37293	309.545	1.30522	149.399	-2.10059
12.561	0.27493	310.941	1.44422	150.794	-2.17959
13.957	0.22593	312.337	1.57622	152.19	-2.22659
15.352	0.19593	313.733	1.51622	153.586	-2.04259
16.748	0.13493	315.128	1.43022	154.982	-2.03459
18.144	0.25793	316.524	1.54322	156.377	-2.05559
19.539	0.29593	317.92	1.56422	157.773	-2.04459
20.935	0.28993	319.316	1.52222	159.169	-2.06659
22.331	0.30393	320.712	1.37422	160.564	-2.03759
23.726	0.31693	322.107	1.37722	161.96	-2.08159
25.122	0.27593	323.503	1.37722	163.356	-2.02659
26.518	0.06293	324.899	1.41222	164.751	-1.83959
27.913	-0.19607	326.295	1.49622	166.147	-1.95559
29.309	-0.05107	327.691	1.32922	167.543	-2.07459
30.705	0.17293	329.086	1.42022	168.939	-2.02059
32.1	0.19393	330.482	1.44522	170.334	-1.96759
33.496	0.24493	331.878	1.37522	171.73	-1.80659
34.892	0.31693	333.274	1.31222	173.126	-1.90059
36.287	0.17393	334.67	1.44022	174.521	-1.85259
37.683	0.10293	336.065	1.46022	175.917	-1.85559
39.079	0.25193	337.461	1.34622	177.313	-1.76159
40.474	0.19793	338.857	1.40422	178.709	-1.80259
41.87	0.17493	340.253	1.34322	180.104	-1.83459
43.266	0.30193	341.649	1.36522	181.5	-1.75759
44.661	0.27693	343.044	1.39522	182.896	-1.75259
46.057	0.21893	344.44	1.35122	184.291	-1.73459
47.453	0.25793	345.836	1.39822	185.687	-1.94759
48.848	0.22093	347.232	1.36922	187.083	-1.87759
50.244	0.25893	348.628	1.36222	188.479	-1.84459
51.639	0.30193	350.024	1.46822	189.874	-1.82159
53.035	0.26593	351.419	1.45422	191.27	-1.81159
54.431	0.30593	352.815	1.33522	192.666	-1.81659
55.826	0.26293	354.211	1.35522	194.061	-1.82559
57.222	0.21693	355.607	1.41822	195.457	-1.74759
58.618	0.23993	357.003	1.36322	196.853	-1.68659
60.013	0.21393	358.398	1.38322	198.248	-1.57259
61.409	0.13993	359.794	1.45022	199.644	-1.71159
62.805	0.17593	361.19	1.42722	201.04	-1.55659
64.2	0.16493	362.586	1.55922	202.436	-1.60159
65.596	0.09093	363.982	1.43222	203.831	-1.63159
66.992	0.19093	365.377	1.35322	205.227	-1.50259
68.387	0.21293	366.773	1.28722	206.623	-1.52159
69.783	0.14993	368.169	1.24722	208.018	-1.52659
71.179	0.23793	369.565	1.39222	209.414	-1.59759
72.574	0.34993	370.961	1.43222	210.81	-1.51859
73.97	0.37093	372.356	1.42922	212.206	-1.51759
75.366	0.36293	373.752	1.49322	213.601	-1.69459
76.761	0.08893	375.148	1.30722	214.997	-1.67159
78.157	-0.14807	376.544	1.38822	216.393	-1.58959
79.553	-0.00307	377.94	1.37122	217.788	-1.58459
80.948	0.22393	379.335	1.36922	219.184	-1.53959
82.344	0.20893	380.731	1.30122	220.58	-1.48759
83.74	0.19693	382.127	1.34222	221.976	-1.40659
85.135	0.22993	383.523	1.42822	223.371	-1.44559
86.531	0.21393	384.919	1.34322	224.767	-1.52659
87.927	0.26493	386.314	1.39022	226.163	-1.54859
89.322	0.21693	387.71	1.37522	227.558	-1.37159
90.718	0.14793	389.106	1.25722	228.954	-1.44659
92.114	0.14893	390.502	1.27622	230.35	-1.38259
93.509	0.19193	391.898	1.43522	231.746	-1.27859
94.905	0.18093	393.293	1.41322	233.141	-1.06759
96.301	0.14193	394.689	1.27422	234.537	-1.13259
97.696	0.22293	396.085	1.24722	235.933	-1.43459
99.092	0.28293	397.481	1.26722	237.328	-1.47359
100.488	0.22793	398.877	1.18222	238.724	-1.44359
101.883	0.16893	400.272	1.35722	240.12	-1.30259
103.279	0.14693	401.668	1.38522	241.515	-1.52559
104.675	0.08993	403.064	1.31922	242.911	-1.46659
106.07	0.11093	404.46	1.24122	244.307	-1.49159
107.466	0.15393	405.856	1.36322	245.703	-1.55959
108.862	0.17993	407.251	1.38222	247.098	-1.56559
110.257	0.17593	408.647	1.40022	248.494	-1.54459
111.653	0.20193	410.043	1.47622	249.89	-1.63259
113.049	0.21293	411.439	1.37822	251.285	-1.90059
114.444	0.17193	412.835	1.39722	252.681	-2.10359
115.84	0.18893	414.23	1.63022	254.077	-2.27359
117.236	0.21793	415.626	1.55122	255.473	-2.32959
118.631	0.17493	417.022	1.48722	256.868	-2.00359
120.027	0.09693	418.418	1.62522	258.264	-2.17759
121.423	0.05693	419.814	1.47422	259.66	0.11641
122.818	0.14493	421.209	1.31322	261.055	4.93541
124.214	0.28193	422.605	1.17722	262.451	10.1394
125.61	0.20793	424.001	1.40822	263.847	15.3704
127.005	0.23393	425.397	1.33322	265.243	21.2524
128.401	0.28493	426.793	1.29222	266.638	28.5314
129.797	0.32693	428.188	1.33622	268.034	39.7124
131.192	0.23293	429.584	1.18522	269.43	51.6484
132.588	-0.06607	430.98	1.17122	270.825	67.5814
133.984	-0.07807	432.376	1.16922	272.221	93.3094
135.379	0.06593	433.772	1.06522	273.617	112.37
136.775	0.11693	435.167	0.97822	275.012	126.256
138.171	0.14393	436.563	0.77822	276.408	138.702
139.566	0.15893	437.959	0.63922	277.804	149.386
140.962	0.06393	439.355	-0.45878	279.2	157.881
142.358	0.00593	440.751	-4.05778	280.595	164.246
143.753	0.12393	442.146	9.94922	281.991	168.886
145.149	0.14993	443.542	25.9172	283.387	172.05
146.544	0.05893	444.938	46.5342	284.782	174.312
147.94	0.07593	446.334	74.5062	286.178	176.121
149.336	0.17693	447.73	104.525	287.574	176.521
150.731	0.24493	449.126	122.922	288.97	176.565
152.127	0.17393	450.521	136.421	290.365	176.672
153.523	0.03793	451.917	147.498	291.761	176.839
154.918	0.08493	453.313	156.883	293.157	177.011
156.314	0.12793	454.709	165.15	294.552	177.176
157.71	0.14293	456.105	172.411	295.948	177.283
159.105	0.21193	457.5	178.59	297.344	177.416
160.501	0.19693	458.896	183.631	298.74	177.582
161.897	0.15493	460.292	187.747	300.135	177.76
163.292	0.17293	461.688	190.577	301.531	177.902
164.688	0.12793	463.084	190.039	302.927	178.001
166.084	0.07093	464.479	189.809	304.322	178.12
167.479	0.09493	465.875	189.492	305.718	178.249
168.875	0.06493	467.271	189.264	307.114	178.409
170.271	0.12193	468.667	189.14	308.509	178.412
171.666	0.14793	470.063	188.881	309.905	178.444
173.062	0.05493	471.458	188.839	311.301	179.026
174.458	0.11793	472.854	188.688	312.697	178.832
175.853	0.22393	474.25	188.466	314.092	179.037
177.249	0.12293	475.646	188.398	315.488	178.997
178.645	0.06493	477.042	188.414	316.884	179.065
180.04	0.09993	478.437	188.26	318.279	179.105
181.436	0.04393	479.833	188.101	319.675	178.935
182.832	0.11293	481.229	187.999	321.071	178.96
184.227	0.20493	482.625	187.849	322.467	179.362
185.623	0.07593	484.021	187.637	323.862	179.16
187.019	0.05693	485.416	187.559	325.258	179.209
188.414	0.09193	486.812	187.567	326.654	179.338
189.81	0.08893	488.208	187.599	328.049	179.47
191.206	0.14093	489.604	187.519	329.445	179.756
192.601	0.08893	491	187.533	330.841	179.976
193.997	0.05193	492.395	187.541	332.237	179.727
195.393	0.06193	493.791	187.105	333.632	180.309
196.788	0.07393	495.187	187.234	335.028	180.592
198.184	0.11693	496.583	187.31	336.424	180.566
199.58	0.10993	497.979	187.294	337.819	180.541
200.975	0.06993	499.374	187.249	339.215	180.689
202.371	0.04493	500.77	187.065	340.611	180.792
203.767	0.11693	502.166	186.925	342.007	180.859
205.162	0.27793	503.562	186.859	343.402	180.837
206.558	0.21793	504.958	186.932	344.798	181.082
207.954	0.10293	506.353	186.638	346.194	180.992
209.349	0.16093	507.749	186.628	347.589	181.148
210.745	0.18393	509.145	186.582	348.985	181.403
212.141	0.11893	510.541	186.527	350.381	181.759
213.536	0.10593	511.937	186.513	351.776	181.27
214.932	0.16393	513.332	186.394	353.172	181.812
216.328	0.22893	514.728	186.46	354.568	181.862
217.723	0.28193	516.124	186.526	355.964	181.994
219.119	0.14393	517.52	186.249	357.359	181.711
220.515	0.02393	518.916	186.33	358.755	181.741
221.91	0.10793	520.311	186.21	360.151	182.045
223.306	0.17193	521.707	186.052	361.546	181.97
224.702	0.14593	523.103	186.08	362.942	182.154
226.097	0.16993	524.499	186.251	364.338	182.198
227.493	0.10693	525.895	186.085	365.734	182.286
228.889	0.02793	527.29	185.921	367.129	182.566
230.284	0.11893	528.686	185.933	368.525	182.607
231.68	0.19793	530.082	185.833	369.921	182.762
233.076	0.21393	531.478	185.663	371.316	182.634
234.471	0.18593	532.874	185.9	372.712	182.828
235.867	0.18193	534.269	185.977	374.108	182.784
237.263	0.13793	535.665	185.583	375.504	183.134
238.658	0.02093	537.061	185.582	376.899	183.103
240.054	-0.02507	538.457	185.59	378.295	182.882
241.449	0.03693	539.853	185.593	379.691	183.199
242.845	0.08193	541.248	185.618	381.086	183.453
244.241	0.02293	542.644	185.343	382.482	183.136
245.636	0.07293	544.04	185.361	383.878	183.136
247.032	0.15493	545.436	185.361	385.273	183.595
248.428	0.13093	546.832	185.368	386.669	183.528
249.823	0.15793	548.228	185.054	388.065	183.718
251.219	0.21093	549.623	185.096	389.461	183.554
252.615	0.12193	551.019	185.078	390.856	183.518
254.01	0.10593	552.415	185.1	392.252	183.478
255.406	0.13293	553.811	185.117	393.648	183.405
256.802	0.09393	555.207	185.105	395.043	183.646
258.197	0.16393	556.602	185.055	396.439	183.826
259.593	0.14193	557.998	185.011	397.835	183.959
260.989	0.00693	559.394	184.886	399.231	184.033
262.384	0.07093	560.79	184.954	400.626	184.048
263.78	0.50793	562.186	184.853	402.022	184.03
265.176	0.71093	563.581	184.755	403.418	183.906
266.571	0.28393	564.977	184.685	404.813	183.938
267.967	-0.11807	566.373	184.816	406.209	184.017
269.363	-0.10607	567.769	184.798	407.605	183.858
270.758	0.03793	569.165	184.94	409.001	183.952
272.154	0.16393	570.56	185.127	410.396	184.185
273.55	0.15293	571.956	184.967	411.792	184.263
274.945	0.13193	573.352	184.857	413.188	184.359
276.341	0.12893	574.748	184.885	414.583	184.457
277.737	0.00193	576.144	184.892	415.979	184.31
279.132	0.01193	577.539	184.939	417.375	184.408
280.528	0.13793	578.935	184.792	418.771	184.753
281.924	0.20693	580.331	184.701	420.166	184.508
283.319	0.20993	581.727	184.67	421.562	184.261
284.715	0.12993	583.123	184.478	422.958	184.467
286.111	0.11593	584.518	184.555	424.353	184.612
287.506	0.17093	585.914	184.875	425.749	184.651
288.902	0.06393	587.31	184.885	427.145	184.61
290.298	0.01293	588.706	184.808	428.54	184.96
291.693	0.04993	590.102	184.737	429.936	184.853
293.089	-0.03207	591.497	184.53	431.332	184.738
294.485	0.07793	592.893	184.518	432.728	184.841
295.88	0.22093	594.289	184.588	434.123	185.05
297.276	0.15593	595.685	184.524	435.519	185.008
298.672	0.11893	597.081	184.405	436.915	184.984
300.067	0.05293	598.476	184.41	438.31	184.803
301.463	0.05093	599.872	184.421	439.706	184.934
302.859	0.21393	601.268	184.515	441.102	185.031
304.254	0.21393	602.664	184.356	442.498	185.059
305.65	0.17193	604.06	184.331	443.893	185.192
307.046	0.23693	605.455	184.196	445.289	185.148
308.441	0.17193	606.851	184.153	446.685	185.178
309.837	0.07193	608.247	184.167	448.08	185.224
311.233	0.08093	609.643	184.195	449.476	184.923
312.628	0.15993	611.039	184.313	450.872	185.085
314.024	0.17493	612.434	184.196	452.268	185.163
315.42	0.10193	613.83	184.055	453.663	185.13
316.815	0.04193	615.226	184.018	455.059	185.164
318.211	0.02793	616.622	183.891	456.455	185.111
319.607	0.03193	618.018	183.77	457.85	185.208
321.002	0.11793	619.413	183.68	459.246	185.214
322.398	0.11493	620.809	183.438	460.642	185.342
323.794	0.05693	622.205	183.519	462.037	185.24
325.189	0.16393	623.601	183.485	463.433	185.311
326.585	0.27693	624.997	183.523	464.829	185.226
327.981	0.28693	626.392	183.419	466.225	185.166
329.376	0.14593	627.788	183.519	467.62	185.062
330.772	0.06593	629.184	183.602	469.016	185.22
332.168	0.23793	630.58	183.693	470.412	185.242
333.563	0.31893	631.976	183.806	471.807	185.2
334.959	0.18493	633.371	184.031	473.203	185.23
336.354	0.13793	634.767	184.159	474.599	185.3
337.75	-5.90207	636.163	184.261	475.995	185.381
339.146	25.0769	637.559	184.494	477.39	185.333
340.541	54.4799	638.955	184.869	478.786	185.16
341.937	74.9379	640.35	184.895	480.182	185.147
343.333	94.2429	641.746	185.106	481.577	185.233
344.728	112.178	643.142	185.148	482.973	185.255
346.124	128.408	644.538	185.15	484.369	185.264
347.52	143.546	645.934	180.801	485.765	185.149
348.915	149.68	647.33	176.296	487.16	185.152
350.311	150.033	648.725	171.389	488.556	185.25
351.707	150.169	650.121	166.289	489.952	185.194
353.102	150.289	651.517	157.927	491.347	185.181
354.498	150.354	652.913	142.757	492.743	185.215
355.894	150.324	654.309	125.665	494.139	185.134
357.289	150.036	655.704	107.439	495.534	185.145
358.685	149.691	657.1	86.1302	496.93	185.183
360.081	149.507	658.496	65.3882	498.326	185.187
361.476	149.5	659.892	45.6282	499.722	185.383
362.872	149.458	661.288	27.4392	501.117	185.444
364.268	149	662.683	10.9862	502.513	185.394
365.663	148.698	664.079	-3.00478	503.909	185.376
367.059	149.065	665.475	-6.30078	505.304	185.439
368.455	149.127	666.871	-2.57278	506.7	185.538
369.85	149.051	668.267	0.24222	508.096	185.471
371.246	149.019	669.662	0.24022	509.492	185.561
372.642	148.725	671.058	0.27022	510.887	185.365
374.037	148.425	672.454	0.27222	512.283	185.393
375.433	148.448	673.85	0.28322	513.679	185.495
376.829	148.286	675.246	0.31222	515.074	185.39
378.224	148.244	676.641	0.27822	516.47	185.501
379.62	148.447	678.037	0.39522	517.866	185.498
381.016	148.107	679.433	0.29822	519.262	185.632
382.411	147.819	680.829	0.15622	520.657	185.532
383.807	147.651	682.225	0.05522	522.053	185.637
385.203	147.448	683.62	0.03822	523.449	185.689
386.598	147.515	685.016	0.07622	524.844	185.582
387.994	147.505	686.412	0.13422	526.24	185.564
389.39	147.64	687.808	0.21222	527.636	185.558
390.785	147.963	689.204	0.26722	529.032	185.719
392.181	147.883	690.599	0.32022	530.427	185.526
393.577	147.685	691.995	0.26522	531.823	185.629
394.972	147.59	693.391	0.42022	533.219	185.669
396.368	147.541	694.787	0.29422	534.614	185.86
397.764	147.438	696.183	0.22722	536.01	185.821
399.159	147.231	697.578	0.23522	537.406	185.604
400.555	147.433	698.974	0.24222	538.801	185.611
401.951	147.57	700.37	0.12822	540.197	185.686
403.346	147.79	701.766	0.06922	541.593	185.664
404.742	148.101	703.162	0.13522	542.989	185.77
406.138	148.195	704.557	0.16122	544.384	185.633
407.533	148.197	705.953	0.24422	545.78	185.567
408.929	148.228	707.349	0.18622	547.176	185.644
410.325	148.146	708.745	0.13722	548.571	185.644
411.72	147.737	710.141	0.11222	549.967	185.781
413.116	147.379	711.536	0.09322	551.363	185.839
414.512	147.263	712.932	0.16622	552.759	185.857
415.907	147.177	714.328	0.21122	554.154	185.841
417.303	147.311	715.724	0.27822	555.55	185.995
418.699	147.617	717.12	0.14022	556.946	185.976
420.094	147.505	718.515	0.12822	558.341	186.035
421.49	147.255	719.911	0.12122	559.737	186.06
422.886	147.246	721.307	0.11922	561.133	186.099
424.281	147.596	722.703	0.27522	562.529	186.268
425.677	147.868	724.099	0.05722	563.924	186.323
427.073	147.913	725.494	0.13822	565.32	186.085
428.468	147.672	726.89	0.21922	566.716	185.858
429.864	147.666	728.286	0.21022	568.111	186.073
431.259	147.508	729.682	0.09122	569.507	186.114
432.655	147.352	731.078	0.03222	570.903	186.068
434.051	147.333	732.473	0.00622	572.298	186.121
435.446	147.368	733.869	0.06422	573.694	186.125
436.842	147.128	735.265	0.16822	575.09	186.188
438.238	146.884	736.661	0.07722	576.486	186.15
439.633	147.03	738.057	0.05622	577.881	186.069
441.029	146.725	739.452	0.24522	579.277	186.097
442.425	146.48	740.848	0.19522	580.673	186.089
443.82	146.438	742.244	0.14222	582.068	186.377
445.216	146.232	743.64	0.05722	583.464	186.09
446.612	146.197	745.036	0.10222	584.86	186.229
448.007	146.244	746.432	0.08822	586.256	186.099
449.403	146.118	747.827	0.07422	587.651	185.912
450.799	146.159	749.223	0.08822	589.047	185.84
452.194	146.605	750.619	0.12322	590.443	186.081
453.59	146.477	752.015	0.07622	591.838	186.125
454.986	146.721	753.411	0.00822	593.234	186.045
456.381	146.484	754.806	0.13422	594.63	186.109
457.777	145.94	756.202	0.04022	596.026	186.209
459.173	146.032	757.598	-0.06578	597.421	186.359
460.568	146.233	758.994	0.00122	598.817	185.877
461.964	146.151	760.39	-0.05878	600.213	185.998
463.36	146.277	761.785	0.00622	601.608	185.962
464.755	146.427	763.181	0.08922	603.004	186.065
466.151	146.581	764.577	0.02622	604.4	186.183
467.547	146.578	765.973	0.04722	605.796	186.097
468.942	146.448	767.369	0.00422	607.191	185.938
470.338	146.387	768.764	-0.07578	608.587	185.874
471.734	146.301	770.16	-0.13978	609.983	185.755
473.129	145.965	771.556	0.04022	611.378	185.84
474.525	145.632	772.952	-0.10278	612.774	185.978
475.921	145.668	774.348	0.01722	614.17	185.897
477.316	145.983	775.743	0.00822	615.565	185.791
478.712	145.962	777.139	-0.12878	616.961	185.823
480.108	145.733	778.535	-0.10478	618.357	185.817
481.503	145.985	779.931	0.03522	619.753	185.812
482.899	145.958	781.327	0.05122	621.148	185.77
484.295	145.729	782.722	-0.05378	622.544	185.697
485.69	145.671	784.118	-0.03778	623.94	185.793
487.086	145.761	785.514	0.40022	625.335	185.866
488.482	145.764	786.91	0.31822	626.731	185.753
489.877	146.016	788.306	0.27922	628.127	185.776
491.273	145.791	789.701	-0.23978	629.523	185.797
492.669	145.992	791.097	0.00722	630.918	185.691
494.064	145.984	792.493	-0.17378	632.314	185.826
495.46	145.755	793.889	-0.02178	633.71	185.814
496.856	145.47	795.285	0.08022	635.105	185.682
498.251	145.44	796.68	-0.05678	636.501	185.611
499.647	145.635	798.076	-0.15778	637.897	185.566
501.043	145.607	799.472	-0.06278	639.293	185.528
502.438	145.447	800.868	0.06622	640.688	185.574
503.834	145.388	802.264	0.09722	642.084	185.723
505.23	145.377	803.659	-0.02978	643.48	185.69
506.625	145.328	805.055	-0.01178	644.875	185.607
508.021	145.292	806.451	0.29722	646.271	185.522
509.417	145.45	807.847	-0.00578	647.667	185.47
510.812	145.567	809.243	0.05122	649.062	185.358
512.208	145.491	810.638	-0.05178	650.458	185.259
513.604	145.449	812.034	-0.06878	651.854	185.307
514.999	145.397	813.43	-0.08278	653.25	185.38
516.395	145.274	814.826	0.04422	654.645	185.267
517.791	145.251	816.222	0.02422	656.041	185.09
519.186	145.262	817.617	-0.11378	657.437	185.292
520.582	145.192	819.013	-0.03078	658.832	185.363
521.978	145.186	820.409	-0.13878	660.228	185.314
523.373	145.253	821.805	-0.10778	661.624	185.378
524.769	145.352	823.201	-0.04778	663.02	185.273
526.164	145.365	824.596	-0.09478	664.415	185.22
527.56	145.301	825.992	-0.10778	665.811	185.157
528.956	145.147	827.388	-0.23878	667.207	185.232
530.351	145.11	828.784	-0.02678	668.602	185.288
531.747	145.319	830.18	-0.07778	669.998	185.264
533.143	145.366	831.575	-0.23178	671.394	185.144
534.538	145.196	832.971	-0.13878	672.79	185.016
535.934	145.106	834.367	-0.15978	674.185	185.369
537.33	145.258	835.763	-0.15778	675.581	185.408
538.725	145.627	837.159	-0.24478	676.977	184.975
540.121	145.582	838.554	-0.20378	678.372	185.086
541.517	145.271	839.95	-0.10778	679.768	185.39
542.912	145.238	841.346	-0.16678	681.164	185.188
544.308	145.251	842.742	-0.22878	682.559	185.28
545.704	145.238	844.138	-0.20078	683.955	185.622
547.099	145.235	845.534	-0.00978	685.351	185.627
548.495	145.171	846.929	-0.01778	686.747	185.856
549.891	145.109	848.325	-0.29578	688.142	185.551
551.286	145.06	849.721	-0.19478	689.538	185.61
552.682	145.283	851.117	-0.11778	690.934	185.642
554.078	145.578	852.513	-0.16678	692.329	185.716
555.473	145.62	853.908	-0.10678	693.725	185.582
556.869	145.425	855.304	-0.24378	695.121	185.359
558.265	145.16	856.7	-0.23678	696.517	185.062
559.66	145.127	858.096	-0.27878	697.912	185.255
561.056	145.1	859.492	-0.24378	699.308	185.334
562.452	145.116	860.887	-0.28778	700.704	185.138
563.847	145.182	565.3		702.099	184.951
565.243	145.189	566.696		703.495	184.967
566.639	145.195	568.092		704.891	185.384
568.034	145.169	569.488		706.287	185.192
569.43	145.18	570.883		707.682	184.997
570.826	145.302	572.279		709.078	185.023
572.221	145.363	573.675		710.474	185.09
573.617	145.443	575.071		711.869	185.267
575.013	145.48	576.467		713.265	185.01
576.408	145.39	577.862		714.661	185.044
577.804	145.371	579.258		716.057	184.931
579.2	145.45	580.654		717.452	184.924
580.595	145.498	582.05		718.848	185.03
581.991	145.373	583.446		720.244	185.05
583.387	145.267	584.841		721.639	184.889
584.782	145.336	586.237		723.035	184.954
586.178	145.3	587.633		724.431	184.807
587.574	145.571	589.029		725.826	184.812
588.969	145.944	590.425		727.222	184.544
590.365	145.932	591.82		728.618	184.536
591.761	145.602	593.216		730.014	184.716
593.156	145.48	594.612		731.409	184.748
594.552	145.506	596.008		732.805	184.707
595.948	145.52	597.404		734.201	184.67
597.343	145.484	598.799		735.596	184.546
598.739	145.466	600.195		736.992	184.519
600.135	145.524	601.591		738.388	184.541
601.53	145.587	602.987		739.784	184.448
602.926	145.545	604.383		741.179	184.771
604.322	145.581	605.778		742.575	184.764
605.717	145.717	607.174		743.971	184.703
607.113	145.687	608.57		745.366	184.241
608.509	145.684	609.966		746.762	184.207
609.904	145.739	611.362		748.158	184.602
611.3	145.585	612.757		749.554	184.098
612.696	145.464	614.153		750.949	184.202
614.091	145.412	615.549		752.345	184.088
615.487	145.419	616.945		753.741	184.075
616.883	145.577	618.341		755.136	184.189
618.278	145.672	619.736		756.532	183.944
619.674	145.598	621.132		757.928	183.739
621.069	145.659	622.528		759.323	183.978
622.465	145.838	623.924		760.719	184.259
623.861	146.02	625.32		762.115	183.672
625.256	146.039	626.715		763.511	183.702
626.652	145.873	628.111		764.906	183.937
628.048	145.776	629.507		766.302	183.719
629.443	145.878	630.903		767.698	183.64
630.839	146.08	632.299		769.093	183.446
632.235	146.012	633.694		770.489	183.284
633.63	145.817	635.09		771.885	183.032
635.026	145.905	636.486		773.281	183.146
636.422	146.044	637.882		774.676	183.216
637.817	146.123	639.278		776.072	183.181
639.213	146.271	640.673		777.468	183.13
640.609	146.438	642.069		778.863	183.073
642.004	146.52	643.465		780.259	183.011
643.4	146.497	644.861		781.655	182.956
644.796	146.55	646.257		783.051	182.99
646.191	146.629	647.653		784.446	183.095
647.587	146.631	649.048		785.842	183.158
648.983	146.687	650.444		787.238	183.116
650.378	146.707	651.84		788.633	183.036
651.774	146.595	653.236		790.029	182.894
653.17	146.633	654.632		791.425	182.936
654.565	146.789	656.027		792.821	182.929
655.961	146.771	657.423		794.216	182.841
657.357	146.719	658.819		795.612	182.744
658.752	147.018	660.215		797.008	182.679
660.148	147.069	661.611		798.403	182.599
661.544	146.951	663.006		799.799	182.559
662.939	146.913			801.195	182.425
664.335	147.03			802.59	182.389
665.731	147.07			803.986	182.39
667.126	147.116			805.382	182.324
668.522	147.148			806.778	182.22
669.918	147.027			808.173	182.179
671.313	146.979			809.569	182.196
672.709	147.052			810.965	181.832
674.105	147.016			812.36	181.46
675.5	147.002			813.756	181.347
676.896	147.138			815.152	181.631
678.292	147.342			816.548	181.268
679.687	147.6			817.943	181.115
681.083	148.04			819.339	181.102
682.479	148.093			820.735	179.2
683.874	148.144			822.13	174.707
685.27	147.886			823.526	170.793
686.666	147.406			824.922	167.89
688.061	147.569			826.318	163.133
689.457	147.674			827.713	141.921
690.853	147.725			829.109	125.143
692.248	147.863			830.505	108.706
693.644	148.17			831.9	92.6954
695.04	148.574			833.296	76.8324
696.435	148.824			834.692	61.2384
697.831	148.633			836.087	46.0314
699.227	148.625			837.483	31.6654
700.622	148.84			838.879	21.5664
702.018	148.935			840.275	15.2534
703.414	149.007			841.67	9.29141
704.809	149.059			843.066	3.37641
706.205	148.756			844.462	3.90241
707.601	148.682			845.857	3.31341
708.996	148.867			847.253	3.01641
710.392	149.207			848.649	2.86041
711.788	148.835			850.045	2.67141
713.183	148.768			851.44	2.71041
714.579	148.807			852.836	2.65241
715.974	148.704			854.232	2.57641
717.37	148.869			855.627	2.59841
718.766	149.045			857.023	2.60941
720.161	149.449			858.419	2.96641
721.557	149.134			859.815	3.11341
722.953	149.336			861.21	3.08141
724.348	149.73			862.606	3.56841
725.744	149.929			864.002	3.64741
727.14	150.137			865.397	3.85641
728.535	150.445			866.793	3.90441
729.931	150.39			868.189	3.96741
731.327	150.355			869.584	4.00241
732.722	150.409			870.98	3.97941
734.118	150.508			872.376	4.05341
735.514	150.881			873.772	4.05541
736.909	150.163			875.167	4.00841
738.305	150.077			876.563	4.03641
739.701	150.156			877.959	4.11441
741.096	150.468			879.354	4.05241
742.492	150.705			880.75	4.08241
743.888	150.73			882.146	4.08641
745.283	150.795			883.542	4.05541
746.679	150.625			884.937	4.11441
748.075	150.312			886.333	4.31941
749.47	150.329			887.729	4.18541
750.866	150.197			889.124	4.02241
752.262	150.091			890.52	3.98241
753.657	150.264			891.916	4.04341
755.053	150.033			893.312	4.23241
756.449	150.421			894.707	4.26341
757.844	150.055			896.103	4.22841
759.24	148.057			897.499	4.00041
760.636	147.295			898.894	4.07941
762.031	130.134			900.29	4.15641
763.427	109.034			901.686	4.21241
764.823	88.2459			903.082	4.44641
766.218	67.1859			904.477	4.49241
767.614	47.7249			905.873	4.32941
769.01	34.6939			907.269	4.20341
770.405	0.80193			908.664	4.36841
771.801	0.79393			910.06	4.41641
773.197	0.73793			911.456	4.49841
774.592	0.73193			912.851	4.41341
775.988	0.86493			914.247	4.50641
777.384	0.90893			915.643	4.45741
778.779	0.84593			917.039	4.42241
780.175	0.80393			918.434	4.25341
781.571	0.71493			919.83	4.42841
782.966	0.65793			921.226	4.43841
784.362	0.79193			922.621	4.52441
785.758	0.71793			924.017	4.56041
787.153	0.57693			925.413	4.58341
788.549	0.70893			926.809	4.53741
789.945	0.75893			928.204	4.43741
791.34	0.71093			929.6	4.57641
792.736	0.72293			930.996	4.60941
794.132	0.74993			932.391	4.56641
795.527	0.68193			933.787	4.63541
796.923	0.69293			935.183	4.63941
798.319	0.77993			936.579	4.64941
799.714	0.78593			937.974	4.63841
801.11	0.67993			939.37	4.63241
802.506	0.74593			940.766	4.58441
803.901	0.83993			942.161	4.62141
805.297	0.76793			943.557	4.65241
806.693	0.69093			944.953	4.64541
808.088	0.71093			946.348	5.09341
809.484	0.77793			947.744	4.98441
810.88	0.77393			949.14	5.02041
812.275	0.78993			950.536	4.83141
813.671	0.82293			951.931	4.66841
815.066	0.81493			953.327	4.76541
816.462	0.71893			954.723	4.73241
817.858	0.63793			956.118	4.77641
819.253	0.74993			957.514	4.85441
820.649	0.80693			958.91	4.88841
822.045	0.79993			960.306	5.12741
823.44	0.77093			961.701	5.02041
824.836	0.70193			963.097	5.08541
826.232	0.78893			964.493	5.06141
827.627	0.79293			965.888	4.90441
829.023	0.76693			967.284	5.03941
830.419	0.72593			968.68	4.89241
831.814	0.68893			970.076	4.81141
833.21	0.74193			971.471	4.80341
834.606	0.69093			972.867	4.74641
836.001	0.69993			974.263	4.91341
837.397	0.75393			975.658	4.92441
838.793	0.68493			977.054	4.95141
840.188	0.74993			978.45	4.90141
841.584	0.76793			979.846	4.99541
842.98	0.78993			981.241	5.09641
844.375	0.78593			982.637	4.98441
845.771	0.73993			984.033	4.96841
847.167	0.76793			985.428	5.02241
848.562	0.78693			986.824	5.13341
849.958	0.76693			988.22	5.02441
851.354	0.79893			989.615	5.13841
852.749	0.84293			991.011	5.14641
854.145	0.79893			992.407	5.09541
855.541	0.79693			993.803	5.15941
856.936	0.78893			995.198	5.18741
858.332	0.69893			996.594	5.07641
859.728	0.83193			997.99	5.10541
861.123	0.80393			999.385	5.22941
862.519	0.76593			1000.78	5.24841
863.915	0.77793			1002.18	5.31441
865.31	0.73093			1003.57	5.34841
866.706	0.73993			1004.97	5.33641
868.102	0.78393			1006.36	5.33041
869.497	0.85293			1007.76	5.29241
870.893	0.74993			1009.15	5.43741
872.289	0.70093			1010.55	5.40341
873.684	0.77493			1011.95	5.26441
875.08	0.74893			1013.34	5.22241
876.476	0.73293			1014.74	5.28941
877.871	0.80793			1016.13	5.27841
879.267	0.82593			1017.53	5.37141
880.663	0.75293			1018.92	5.49041
882.058	0.71093			1020.32	5.42541
883.454	0.65893			1021.72	5.48841
884.85	0.73693			1023.11	5.45041
886.245	0.79893			1024.51	5.48841
887.641	0.69393			1025.9	5.57041
889.037	0.73093			1027.3	5.52941
890.432	0.78893			1028.69	5.55441
891.828	0.79693			1030.09	5.56241
893.224	0.88593			1031.49	5.61041
894.619	0.81093			1032.88	5.52741
896.015	0.68893			1034.28	5.40241
897.411	0.78193			1035.67	5.56341
898.806	0.74793			1037.07	5.68341
900.202	0.75493			1038.46	5.66541
901.598	0.81493			1039.86	5.55641
902.993	0.76093			1041.26	5.46741
904.389	0.61993			1042.65	5.67141
905.785	0.62893			1044.05	5.63941
907.18	0.75193			1045.44	5.62841
908.576	0.69793			1046.84	5.72641
909.971	0.74993			1048.23	5.41541
911.367	0.62693			1049.63	5.58241
912.763	0.74593			1051.03	5.69541
914.158	0.89093			1052.42	5.79741
915.554	0.86393			1053.82	5.63841
916.95	0.93893			1055.21	5.75141
918.345	0.88793			1056.61	5.77141
919.741	0.86593			1058	5.76441
921.137	0.79593			1059.4	5.73441
922.532	0.79793			1060.8	5.59241
923.928	0.87693			1062.19	5.76641
925.324	0.78693			1063.59	5.92141
926.719	0.79993			1064.98	5.89041
928.115	0.75193			1066.38	5.90541
929.511	0.62493			1067.77	5.83541
930.906	0.69893			1069.17	5.79841
932.302	0.70493			1070.57	5.89541
933.698	0.73293			1071.96	5.80241
935.093	0.75093			1073.36	5.92041
936.489	0.69893			1074.75	5.98741
937.885	0.73293			1076.15	5.97641
939.28	0.75393			1077.54	5.84441
940.676	0.80693			1078.94	5.95241
942.072	0.81593			1080.34	5.90141
943.467	0.85293			1081.73	5.98541
944.863	0.98993			1083.13	6.04641
946.259	0.81093			1084.52	6.09141
947.654	0.64593			1085.92	6.10041
949.05	0.87393			1087.31	6.16541
950.446	0.97893			1088.71	6.05041
951.841	0.90193			1090.11	6.04741
953.237	0.70193			1091.5	6.24841
954.633	0.70793			1092.9	6.18341
956.028	0.71893			1094.29	5.98941
957.424	0.70293			1095.69	6.29941
958.82	0.59193			1097.08	6.17941
960.215	0.77693			1098.48	6.18941
961.611	0.94293			1099.88	6.18841
963.007	0.78093			1101.27	6.20241
964.402	0.57993			1102.67	6.33141
965.798	0.64693			1104.06	6.21541
967.194	0.87493			1105.46	6.23641
968.589	0.85493			1106.85	6.36641
969.985	0.91893			1108.25	6.35541
971.381	0.65993			1109.65	6.39041
972.776	0.70193			1111.04	6.27341
974.172	0.72193
975.568	0.70493
976.963	0.79793
978.359	0.78193
979.755	0.78893
981.15	0.74893
982.546	0.69793
983.942	0.68893
985.337	0.73793
986.733	0.67093
988.129	0.71593
989.524	0.70593
990.92	0.86593
992.316	0.86593
993.711	0.75493
995.107	0.87693
996.503	0.63793
997.898	0.66893
999.294	0.72893
1000.69	0.78393
1002.09	0.79193
1003.48	0.65093
1004.88	0.69193
1006.27	0.78393
1007.67	0.78193
1009.06	0.76293
1010.46	0.75293
1011.86	0.76793
1013.25	0.73193
1014.65
1016.04
1017.44
1018.83
1020.23
1021.62
1023.02
1024.42
1025.81
1027.21
1028.6
1030
1031.39
1032.79
1034.18
1035.58
1036.98
1038.37
1039.77
1041.16
1042.56
1043.95
1045.35
1046.75
1048.14
1049.54
1050.93
1052.33
1053.72
1055.12
1056.52
1057.91
1059.31
1060.7
1062.1
1063.49
1064.89
1066.29
1067.68
