# Supplementary material for: Artificial-goosebump-driven microactuation
Source: Nat Mater. 2024 Feb 9;23(4):560–9. doi: 10.1038/s41563-024-01810-6 (PMC10990938; doi:10.1038/s41563-024-01810-6)
Supplement: Supplementary file 19 — Statistical source data. [file 41563_2024_1810_MOESM19_ESM.xlsx]

## Sheet: Extended Data Fig. 2c
Displacement (µm)	Stress (Pa)
-0.15384	-1306.11
-0.15384	-1306.11
-0.15384	-1306.11
-0.15384	-1306.11
-0.15384	-822.275
-0.15384	629.218
-0.15384	3519.47
-0.15384	4958.23
-0.15384	4958.23
-0.15384	4958.23
-0.15384	4958.23
-0.15384	4958.23
-0.15384	4958.23
-0.15384	3519.47
-0.15384	1113.05
-0.15384	145.387
-0.15384	145.387
-0.15384	145.387
-0.15384	-338.444
-0.15384	-338.444
-0.15384	145.387
-0.15384	145.387
-0.15384	1584.15
-0.15384	3519.47
-0.15384	4474.4
-0.15384	5442.06
-0.15384	5925.89
-0.15384	5925.89
-0.15384	4958.23
-0.15384	4958.23
-0.15384	1113.05
-0.15384	-338.444
-0.15384	-338.444
-0.15384	-338.444
-0.15384	-338.444
-0.15384	145.387
-0.15384	145.387
-0.15384	3035.64
-0.15384	4958.23
-0.15384	5925.89
-0.15384	5925.89
-0.15384	5925.89
-0.15384	5925.89
-0.15384	3035.64
-0.15384	3035.64
-0.15384	2067.98
-0.15384	2067.98
-0.15384	2067.98
-0.15384	2067.98
-0.15384	2551.81
-0.15384	2551.81
-0.15384	4958.23
-0.15384	5925.89
-0.15384	6893.56
-0.15384	6893.56
-0.15384	6893.56
-0.15384	6893.56
-0.15384	6409.73
-0.15384	5442.06
-0.15384	4474.4
-0.15384	4003.3
-0.15384	4003.3
-0.15384	4003.3
-0.15384	4003.3
-0.15384	4003.3
-0.15384	5925.89
-0.15384	5925.89
-0.15384	5925.89
-0.15384	6409.73
-0.15384	6893.56
-0.15384	6893.56
-0.15384	6893.56
-0.15384	6409.73
-0.15384	4474.4
-0.15384	2067.98
-0.15384	1113.05
-0.15384	1113.05
-0.15384	1113.05
-0.15384	1113.05
-0.15384	629.218
-0.15384	1113.05
-0.15384	1113.05
-0.15384	1584.15
-0.15384	5442.06
-0.15384	6409.73
-0.15384	6893.56
-0.15384	6893.56
-0.15384	6893.56
-0.15384	6409.73
-0.15384	5925.89
-0.15384	5442.06
-0.15384	1113.05
-0.15384	1113.05
-0.15384	1113.05
-0.15384	1113.05
-0.15384	1113.05
-0.15384	2067.98
-0.15384	3519.47
-0.15384	6409.73
-0.15384	7377.39
-0.15384	7848.49
-0.15384	7848.49
-0.15384	7848.49
-0.15384	7848.49
-0.15384	7848.49
-0.15384	7848.49
-0.15384	7377.39
-0.15384	6893.56
-0.15384	6893.56
-0.15384	6893.56
-0.15384	6893.56
-0.15384	6893.56
-0.15384	7377.39
-0.15384	7848.49
-0.15384	8332.32
-0.15384	8816.15
-0.15384	8816.15
-0.15384	8816.15
-0.15384	8816.15
-0.15384	8332.32
-0.15384	7377.39
-0.15384	6893.56
-0.15384	6893.56
-0.15384	6893.56
-0.15384	6893.56
-0.15384	6893.56
-0.15384	6893.56
-0.15384	6893.56
-0.15384	7377.39
-0.15384	7848.49
-0.15384	7848.49
-0.15384	7848.49
-0.15369	7848.49
-0.15354	7377.39
-0.15339	6409.73
-0.15324	4958.23
-0.15309	4003.3
-0.000844961	4003.3
-0.000594961	4003.3
-0.000344961	4003.3
-9.49612e-05	4003.3
0.000155039	4474.4
0.000405039	4958.23
0.000805039	5925.89
0.000955039	6893.56
0.00111	6893.56
0.00126	6893.56
0.00141	6893.56
0.00156	6893.56
0.00171	6893.56
0.00186	6893.56
0.00201	6893.56
0.00216	6893.56
0.00216	6893.56
0.00216	6409.73
0.00226	5925.89
0.00236	5925.89
0.00246	6409.73
0.00256	7377.39
0.00266	7848.49
0.00276	7848.49
0.00286	8332.32
0.00296	8332.32
0.00306	8332.32
0.00316	7848.49
0.00336	7848.49
0.00356	7848.49
0.00376	7377.39
0.00396	6893.56
0.00416	6893.56
0.00436	6893.56
0.00456	6893.56
0.00476	6893.56
0.00496	7848.49
0.00516	8332.32
0.00526	8332.32
0.00536	8332.32
0.00546	8332.32
0.00556	7848.49
0.00566	7848.49
0.00576	7848.49
0.00586	7848.49
0.00596	7848.49
0.00606	7848.49
0.00616	7377.39
0.00616	7377.39
0.00616	7377.39
0.00616	7848.49
0.00616	7848.49
0.00616	7848.49
0.00616	9783.81
0.00616	9783.81
0.00616	9783.81
0.00616	9783.81
0.00616	9783.81
0.00631	9783.81
0.00646	9299.98
0.00661	8332.32
0.00676	7848.49
0.00691	7848.49
0.00706	7848.49
0.00721	7848.49
0.00736	7848.49
0.00751	9299.98
0.00766	11222.6
0.00766	11706.4
0.00766	11706.4
0.00766	11706.4
0.00766	11706.4
0.00766	10738.7
0.00766	9783.81
0.00766	7848.49
0.00766	7848.49
0.00766	7848.49
0.00766	7848.49
0.00766	7848.49
0.00766	7848.49
0.00766	8332.32
0.00796	8332.32
0.00826	8332.32
0.00856	8816.15
0.00886	8332.32
0.00916	7848.49
0.00946	7848.49
0.00976	7848.49
0.01006	7377.39
0.01036	7377.39
0.01096	7377.39
0.01126	7377.39
0.01156	7377.39
0.01186	7377.39
0.01216	7848.49
0.01246	7848.49
0.01276	9299.98
0.01306	10738.7
0.01346	11222.6
0.01386	11222.6
0.01396	11222.6
0.01406	10267.6
0.01416	9783.81
0.01426	9783.81
0.01436	9299.98
0.01446	8816.15
0.01456	8816.15
0.01466	8816.15
0.01466	8816.15
0.01466	13157.9
0.01466	14112.8
0.01466	15564.3
0.01466	16519.2
0.01466	16519.2
0.01466	15564.3
0.01466	15564.3
0.01466	14596.7
0.01466	13629
0.01466	12674.1
0.01476	12190.2
0.01486	10738.7
0.01496	10738.7
0.01506	11222.6
0.01516	12674.1
0.01526	13157.9
0.01536	15080.5
0.01546	15080.5
0.01556	15080.5
0.01566	14112.8
0.01566	13629
0.01566	12190.2
0.01566	10267.6
0.01566	8816.15
0.01566	8816.15
0.01566	8816.15
0.01566	11222.6
0.01566	12674.1
0.01566	14112.8
0.01596	14596.7
0.01626	14596.7
0.01656	14112.8
0.01686	13629
0.01716	13157.9
0.01746	9783.81
0.01776	8816.15
0.01806	8816.15
0.01836	8816.15
0.01866	8816.15
0.01866	8816.15
0.01886	9783.81
0.01906	11222.6
0.01926	13629
0.01946	15564.3
0.01966	15564.3
0.01986	15564.3
0.02006	15564.3
0.02026	15564.3
0.02046	15564.3
0.02066	13157.9
0.02081	9783.81
0.02096	9783.81
0.02111	9783.81
0.02126	9783.81
0.02141	9783.81
0.02156	11706.4
0.02171	15080.5
0.02186	15080.5
0.02201	15564.3
0.02216	15564.3
0.02216	13629
0.02216	11706.4
0.02216	9783.81
0.02216	9783.81
0.02216	9783.81
0.02216	9299.98
0.02216	9299.98
0.02216	9783.81
0.02216	10267.6
0.02216	11706.4
0.02216	13157.9
0.02216	13157.9
0.02216	15564.3
0.02226	16048.1
0.02236	16048.1
0.02246	16519.2
0.02256	16519.2
0.02266	15564.3
0.02276	14596.7
0.02286	11222.6
0.02296	11222.6
0.02306	11222.6
0.02316	11222.6
0.02316	11222.6
0.02316	11706.4
0.02316	13157.9
0.02316	17003.1
0.02316	17486.9
0.02316	17486.9
0.02316	17486.9
0.02346	17003.1
0.02376	16519.2
0.02406	15564.3
0.02436	15564.3
0.02466	14596.7
0.02496	13157.9
0.02526	12674.1
0.02556	12674.1
0.02616	12674.1
0.02676	14596.7
0.02706	16519.2
0.02736	16519.2
0.02766	17003.1
0.02796	17003.1
0.02826	17003.1
0.02856	17003.1
0.02886	16519.2
0.02916	15080.5
0.02916	10738.7
0.02916	9783.81
0.02916	9783.81
0.02916	9783.81
0.02916	9783.81
0.02916	10267.6
0.02916	12674.1
0.02926	15080.5
0.02936	16048.1
0.02946	16048.1
0.02956	16048.1
0.02966	16048.1
0.02976	15080.5
0.02986	12674.1
0.02996	11706.4
0.03006	11706.4
0.03041	11706.4
0.03066	11706.4
0.03091	12190.2
0.03116	15080.5
0.03141	16519.2
0.03166	17486.9
0.03191	17486.9
0.03216	17486.9
0.03241	17486.9
0.03266	17003.1
0.03276	16519.2
0.03286	16048.1
0.03296	16048.1
0.03306	16048.1
0.03316	16048.1
0.03326	15564.3
0.03336	15564.3
0.03346	15564.3
0.03356	15564.3
0.03366	15564.3
0.03381	16048.1
0.03396	17003.1
0.03411	17486.9
0.03426	17486.9
0.03441	17486.9
0.03456	17486.9
0.03471	17486.9
0.03486	17003.1
0.03501	16519.2
0.03516	13629
0.03516	13629
0.03516	12674.1
0.03516	12674.1
0.03516	14596.7
0.03516	16048.1
0.03516	17003.1
0.03516	17486.9
0.03526	17486.9
0.03536	17486.9
0.03546	17003.1
0.03556	17003.1
0.03566	16519.2
0.03576	16048.1
0.03586	15080.5
0.03596	14112.8
0.03606	14112.8
0.03616	14112.8
0.03641	14112.8
0.03666	14112.8
0.03691	16048.1
0.03716	16048.1
0.03741	17003.1
0.03766	17486.9
0.03791	17486.9
0.03816	17486.9
0.03841	17486.9
0.03881	17486.9
0.03896	17003.1
0.03911	16519.2
0.03926	16048.1
0.03941	15080.5
0.03956	15080.5
0.03971	15080.5
0.03986	17003.1
0.04001	17486.9
0.04016	17486.9
0.04016	17486.9
0.04016	17486.9
0.04016	17486.9
0.04016	17486.9
0.04016	17003.1
0.04016	16048.1
0.04016	15564.3
0.04016	15080.5
0.04026	14596.7
0.04036	14596.7
0.04046	14596.7
0.04056	15564.3
0.04066	17003.1
0.04076	17486.9
0.04086	17486.9
0.04096	17486.9
0.04106	17003.1
0.04136	16519.2
0.04156	16048.1
0.04176	14596.7
0.04196	14596.7
0.04216	14596.7
0.04236	15080.5
0.04256	15564.3
0.04276	16519.2
0.04316	17486.9
0.04356	17486.9
0.04376	17486.9
0.04396	17486.9
0.04416	17486.9
0.04436	17486.9
0.04456	17486.9
0.04476	17486.9
0.04496	17486.9
0.04516	17486.9
0.04516	17486.9
0.04516	17486.9
0.04516	17486.9
0.04516	17486.9
0.04516	17486.9
0.04516	17970.7
0.04516	18454.6
0.04516	18454.6
0.04516	18454.6
0.04516	18454.6
0.04516	17486.9
0.04526	17003.1
0.04536	17003.1
0.04546	16519.2
0.04556	16519.2
0.04566	16519.2
0.04576	16519.2
0.04586	16519.2
0.04596	17486.9
0.04606	18454.6
0.04616	18454.6
0.04616	18454.6
0.04636	18454.6
0.04656	17970.7
0.04676	17486.9
0.04696	17486.9
0.04716	17486.9
0.04736	17486.9
0.04756	17486.9
0.04776	17486.9
0.04811	17486.9
0.04846	17486.9
0.04861	17970.7
0.04876	19422.2
0.04891	19422.2
0.04906	19422.2
0.04921	18938.4
0.04936	17970.7
0.04951	17970.7
0.04966	17486.9
0.04966	17486.9
0.04966	17486.9
0.04966	17486.9
0.04966	17486.9
0.04966	17486.9
0.04966	17486.9
0.04966	18454.6
0.04966	19893.3
0.04966	19893.3
0.04966	19893.3
0.04966	19893.3
0.04966	19422.2
0.04966	19422.2
0.04966	19422.2
0.04976	18454.6
0.04986	17486.9
0.04996	17486.9
0.05006	17486.9
0.05016	17486.9
0.05026	17970.7
0.05036	18938.4
0.05046	19893.3
0.05056	20377.2
0.05066	20861
0.05066	20861
0.05066	20861
0.05066	19893.3
0.05066	18938.4
0.05066	18454.6
0.05066	17970.7
0.05066	17486.9
0.05066	17486.9
0.05066	17486.9
0.05066	17970.7
0.05066	20377.2
0.05066	21344.8
0.05066	21828.7
0.05096	22783.6
0.05126	22783.6
0.05156	22783.6
0.05186	22783.6
0.05216	22783.6
0.05246	21344.8
0.05276	19422.2
0.05306	19422.2
0.05336	18938.4
0.05366	19893.3
0.05366	19893.3
0.05366	21344.8
0.05366	23267.4
0.05366	23267.4
0.05366	23267.4
0.05366	23267.4
0.05366	23267.4
0.05396	20377.2
0.05426	20377.2
0.05456	18938.4
0.05486	18454.6
0.05516	18454.6
0.05546	18454.6
0.05576	18938.4
0.05631	19422.2
0.05686	19893.3
0.05741	22783.6
0.05766	23267.4
0.05791	23267.4
0.05816	23267.4
0.05841	22783.6
0.05866	21828.7
0.05891	19893.3
0.05916	17486.9
0.05916	17486.9
0.05916	17486.9
0.05916	17970.7
0.05916	17970.7
0.05916	18938.4
0.05916	20861
0.05916	22312.5
0.05916	23751.2
0.05916	23751.2
0.05931	23751.2
0.05946	23751.2
0.05961	23267.4
0.05976	22783.6
0.05991	21828.7
0.06006	21344.8
0.06021	20861
0.06036	20861
0.06051	21344.8
0.06066	21828.7
0.06066	24235.1
0.06091	25202.7
0.06116	25202.7
0.06141	25673.8
0.06166	25673.8
0.06191	25673.8
0.06216	25673.8
0.06241	25673.8
0.06266	25673.8
0.06291	24235.1
0.06326	20861
0.06336	19893.3
0.06346	19893.3
0.06356	19893.3
0.06366	19893.3
0.06376	19893.3
0.06386	22312.5
0.06396	24718.9
0.06406	25673.8
0.06416	26157.7
0.06416	26157.7
0.06416	26157.7
0.06416	23751.2
0.06416	21828.7
0.06416	19893.3
0.06416	19893.3
0.06416	19893.3
0.06416	20377.2
0.06431	22783.6
0.06446	24718.9
0.06461	25673.8
0.06476	26157.7
0.06491	26157.7
0.06506	26157.7
0.06521	26157.7
0.06536	26157.7
0.06551	25673.8
0.06566	24235.1
0.06566	22783.6
0.06591	22312.5
0.06616	22312.5
0.06641	22312.5
0.06666	22312.5
0.06691	22783.6
0.06716	22783.6
0.06741	22783.6
0.06766	24235.1
0.06791	26157.7
0.06816	26157.7
0.06826	26157.7
0.06836	26157.7
0.06846	25673.8
0.06856	24235.1
0.06866	22783.6
0.06876	21828.7
0.06886	21828.7
0.06896	21828.7
0.06906	21344.8
0.06926	21344.8
0.06936	24235.1
0.06946	26157.7
0.06956	26157.7
0.06966	26157.7
0.06976	26157.7
0.06986	25202.7
0.06996	23267.4
0.07006	22312.5
0.07016	21828.7
0.07016	21828.7
0.07016	22312.5
0.07016	22783.6
0.07016	24718.9
0.07016	26157.7
0.07016	26157.7
0.07016	26641.5
0.07031	26641.5
0.07046	26641.5
0.07061	25673.8
0.07076	25202.7
0.07091	24718.9
0.07106	24235.1
0.07121	23751.2
0.07136	23751.2
0.07151	23751.2
0.07166	24718.9
0.07166	26157.7
0.07186	27125.3
0.07206	27609.2
0.07226	27609.2
0.07246	27609.2
0.07266	27125.3
0.07286	27125.3
0.07306	27125.3
0.07326	26157.7
0.07346	24718.9
0.07366	24718.9
0.07366	24718.9
0.07366	25202.7
0.07366	25673.8
0.07366	27125.3
0.07381	27125.3
0.07396	27125.3
0.07411	27125.3
0.07426	27125.3
0.07441	26641.5
0.07456	25202.7
0.07471	24235.1
0.07486	23267.4
0.07501	23267.4
0.07536	23267.4
0.07556	23751.2
0.07576	24235.1
0.07596	25673.8
0.07616	27125.3
0.07636	27125.3
0.07656	27125.3
0.07676	27125.3
0.07696	27125.3
0.07716	27125.3
0.07716	27125.3
0.07731	25673.8
0.07746	24718.9
0.07761	24718.9
0.07776	24718.9
0.07791	24718.9
0.07806	25673.8
0.07821	26641.5
0.07836	27125.3
0.07851	27125.3
0.07866	27125.3
0.07866	27125.3
0.07866	27125.3
0.07866	27125.3
0.07866	27125.3
0.07866	27125.3
0.07866	26157.7
0.07866	25673.8
0.07866	25673.8
0.07876	25202.7
0.07886	25202.7
0.07896	25202.7
0.07906	26641.5
0.07916	27125.3
0.07926	27125.3
0.07936	27125.3
0.07946	27125.3
0.07956	27125.3
0.07966	27125.3
0.07966	26641.5
0.07966	26157.7
0.07966	26157.7
0.07986	26157.7
0.08006	26157.7
0.08026	26157.7
0.08046	26157.7
0.08066	27125.3
0.08086	28093
0.08106	28093
0.08126	28093
0.08146	27609.2
0.08166	27125.3
0.08181	27125.3
0.08196	27125.3
0.08211	27125.3
0.08226	27125.3
0.08241	27125.3
0.08256	27125.3
0.08271	27609.2
0.08301	28093
0.08331	28093
0.08361	28093
0.08376	27609.2
0.08391	27125.3
0.08406	27125.3
0.08421	26641.5
0.08436	26641.5
0.08451	27125.3
0.08466	27125.3
0.08466	27125.3
0.08466	27125.3
0.08466	27609.2
0.08466	28093
0.08466	28093
0.08466	28093
0.08466	27609.2
0.08466	27125.3
0.08476	27125.3
0.08486	27125.3
0.08496	27125.3
0.08506	27125.3
0.08516	27125.3
0.08526	27125.3
0.08536	28093
0.08546	29531.8
0.08556	30499.4
0.08566	30499.4
0.08596	30499.4
0.08626	29531.8
0.08656	27609.2
0.08686	27609.2
0.08716	27609.2
0.08746	27125.3
0.08776	27125.3
0.08806	27609.2
0.08851	29047.9
0.08896	30015.6
0.08911	31467.1
0.08926	31467.1
0.08941	31467.1
0.08956	31467.1
0.08971	29531.8
0.08986	27125.3
0.09001	27125.3
0.09026	27125.3
0.09036	27125.3
0.09046	27125.3
0.09056	27125.3
0.09066	28093
0.09076	29047.9
0.09086	30015.6
0.09096	30015.6
0.09106	29047.9
0.09116	29047.9
0.09116	28576.8
0.09116	28093
0.09116	28093
0.09116	27609.2
0.09116	27125.3
0.09116	27125.3
0.09116	27609.2
0.09116	28093
0.09126	30499.4
0.09136	30983.2
0.09146	30983.2
0.09156	30983.2
0.09166	30983.2
0.09176	30983.2
0.09186	30983.2
0.09196	30015.6
0.09206	28576.8
0.09216	28093
0.09241	28093
0.09266	28576.8
0.09291	29047.9
0.09316	30983.2
0.09341	31938.2
0.09366	31938.2
0.09391	32422
0.09416	32422
0.09456	32422
0.09496	32422
0.09511	30983.2
0.09526	28093
0.09541	27125.3
0.09556	27125.3
0.09571	27609.2
0.09586	27609.2
0.09601	29047.9
0.09616	30983.2
0.09616	32422
0.09616	32905.8
0.09616	32905.8
0.09616	32905.8
0.09616	32905.8
0.09616	32905.8
0.09616	29047.9
0.09626	29047.9
0.09636	29047.9
0.09646	28576.8
0.09656	29047.9
0.09666	29047.9
0.09676	31467.1
0.09686	34357.3
0.09696	35796.1
0.09706	35796.1
0.09716	35796.1
0.09736	35796.1
0.09756	31938.2
0.09776	30015.6
0.09796	30015.6
0.09816	30015.6
0.09836	30015.6
0.09856	30015.6
0.09876	30015.6
0.09896	30499.4
0.09916	32422
0.09916	33873.5
0.09916	33873.5
0.09916	33873.5
0.09916	33873.5
0.09916	33873.5
0.09916	30983.2
0.09936	29531.8
0.09956	29047.9
0.09976	29047.9
0.09996	29047.9
0.10016	29047.9
0.10036	29047.9
0.10056	31467.1
0.10076	31467.1
0.10096	31938.2
0.10116	32905.8
0.10136	33873.5
0.10156	33873.5
0.10176	33873.5
0.10196	33389.7
0.10216	32422
0.10236	28576.8
0.10256	28093
0.10276	28093
0.10296	28576.8
0.10331	29047.9
0.10346	29047.9
0.10361	29531.8
0.10376	32905.8
0.10391	34828.4
0.10406	34828.4
0.10421	34828.4
0.10436	34828.4
0.10451	34828.4
0.10476	32422
0.10486	31467.1
0.10496	30983.2
0.10506	30983.2
0.10516	30983.2
0.10526	31938.2
0.10536	32422
0.10546	33389.7
0.10556	34357.3
0.10566	34828.4
0.10566	35796.1
0.10566	35796.1
0.10566	35312.3
0.10566	35312.3
0.10566	33389.7
0.10566	31467.1
0.10566	30015.6
0.10566	29047.9
0.10566	29047.9
0.10576	29047.9
0.10586	29531.8
0.10596	30983.2
0.10606	32905.8
0.10616	33389.7
0.10626	33873.5
0.10636	33873.5
0.10646	32422
0.10681	32422
0.10716	32422
0.10741	31938.2
0.10766	30015.6
0.10791	30015.6
0.10816	29531.8
0.10841	29531.8
0.10866	29531.8
0.10891	29531.8
0.10916	31467.1
0.10931	32905.8
0.10946	34828.4
0.10961	34828.4
0.10976	34828.4
0.10991	34828.4
0.11006	34828.4
0.11021	32905.8
0.11036	30983.2
0.11051	30983.2
0.11066	30983.2
0.11066	30983.2
0.11076	30983.2
0.11086	31467.1
0.11096	35312.3
0.11106	35312.3
0.11116	35312.3
0.11126	35312.3
0.11136	33873.5
0.11146	31467.1
0.11156	29531.8
0.11166	29047.9
0.11166	29047.9
0.11166	29047.9
0.11166	29047.9
0.11166	29531.8
0.11166	29531.8
0.11166	29531.8
0.11166	30499.4
0.11181	32422
0.11196	32905.8
0.11211	32905.8
0.11226	32905.8
0.11241	30015.6
0.11256	29531.8
0.11271	29047.9
0.11286	29047.9
0.11301	30015.6
0.11316	30015.6
0.11316	30983.2
0.11346	32905.8
0.11376	34828.4
0.11406	35796.1
0.11436	35796.1
0.11466	35796.1
0.11496	35796.1
0.11526	35796.1
0.11556	34828.4
0.11586	33389.7
0.11616	32905.8
0.11626	32905.8
0.11636	31938.2
0.11646	31938.2
0.11656	31938.2
0.11666	32905.8
0.11676	35312.3
0.11686	36763.8
0.11696	36763.8
0.11706	36763.8
0.11716	36763.8
0.11716	36763.8
0.11726	36279.9
0.11736	35796.1
0.11746	31467.1
0.11756	29531.8
0.11766	29047.9
0.11776	29047.9
0.11786	29047.9
0.11796	29047.9
0.11806	29047.9
0.11831	31467.1
0.11846	33873.5
0.11861	34828.4
0.11876	34828.4
0.11891	34828.4
0.11906	34357.3
0.11921	34357.3
0.11936	30499.4
0.11951	29531.8
0.11966	29047.9
0.11966	29047.9
0.11966	29047.9
0.11966	29531.8
0.11966	31938.2
0.11966	32422
0.11966	34828.4
0.11966	35796.1
0.11966	36279.9
0.11966	36279.9
0.11966	36279.9
0.11966	35796.1
0.11981	33389.7
0.11996	31938.2
0.12011	31467.1
0.12026	31467.1
0.12041	31467.1
0.12056	31938.2
0.12071	31938.2
0.12086	32422
0.12101	34357.3
0.12116	34357.3
0.12116	35796.1
0.12116	35796.1
0.12141	35796.1
0.12166	35796.1
0.12191	34357.3
0.12216	32905.8
0.12241	31938.2
0.12266	31938.2
0.12291	31938.2
0.12316	31938.2
0.12341	32422
0.12386	34357.3
0.12406	35796.1
0.12426	35796.1
0.12446	35796.1
0.12466	35796.1
0.12486	35796.1
0.12506	34357.3
0.12526	31467.1
0.12546	30983.2
0.12566	30983.2
0.12576	30983.2
0.12586	31467.1
0.12596	32905.8
0.12606	35796.1
0.12616	36763.8
0.12626	36763.8
0.12636	36763.8
0.12646	36763.8
0.12656	34828.4
0.12666	34357.3
0.12666	34357.3
0.12676	33873.5
0.12686	33873.5
0.12696	35312.3
0.12706	35312.3
0.12716	35796.1
0.12726	36763.8
0.12736	36763.8
0.12746	36763.8
0.12756	36763.8
0.12766	36763.8
0.12766	36763.8
0.12766	36279.9
0.12766	34828.4
0.12766	33389.7
0.12781	33389.7
0.12796	33389.7
0.12811	34828.4
0.12826	36279.9
0.12841	36279.9
0.12856	36763.8
0.12871	36763.8
0.12886	36763.8
0.12901	35796.1
0.12916	35796.1
0.12916	34357.3
0.12916	32905.8
0.12936	32422
0.12956	31938.2
0.12976	31467.1
0.12996	31467.1
0.13016	31938.2
0.13036	35312.3
0.13056	35796.1
0.13076	36763.8
0.13096	36763.8
0.13131	36763.8
0.13146	36279.9
0.13161	36279.9
0.13176	33389.7
0.13191	32905.8
0.13206	32905.8
0.13221	32905.8
0.13236	32905.8
0.13251	33873.5
0.13266	34828.4
0.13266	36279.9
0.13266	36763.8
0.13266	36763.8
0.13266	36763.8
0.13266	36279.9
0.13266	36279.9
0.13266	35796.1
0.13266	34357.3
0.13266	32905.8
0.13276	32905.8
0.13286	32905.8
0.13296	33389.7
0.13306	33389.7
0.13316	34828.4
0.13326	36279.9
0.13336	36279.9
0.13346	36279.9
0.13356	36279.9
0.13366	35796.1
0.13366	35796.1
0.13391	34357.3
0.13416	33389.7
0.13441	33389.7
0.13466	32905.8
0.13491	32905.8
0.13516	32905.8
0.13541	33389.7
0.13566	34357.3
0.13591	35312.3
0.13626	35796.1
0.13636	36279.9
0.13646	36763.8
0.13656	36763.8
0.13666	36763.8
0.13676	36763.8
0.13686	36763.8
0.13696	36763.8
0.13706	36763.8
0.13716	36763.8
0.13716	36279.9
0.13716	36279.9
0.13716	36763.8
0.13716	36763.8
0.13716	36763.8
0.13716	36763.8
0.13716	36763.8
0.13716	36763.8
0.13731	36763.8
0.13746	36763.8
0.13761	36763.8
0.13776	35312.3
0.13791	35312.3
0.13806	34828.4
0.13821	34828.4
0.13836	34828.4
0.13851	35312.3
0.13866	36763.8
0.13891	36763.8
0.13916	36763.8
0.13941	36763.8
0.13966	34828.4
0.13991	32905.8
0.14016	32422
0.14041	32422
0.14066	32422
0.14091	32422
0.14131	32422
0.14146	35312.3
0.14161	36763.8
0.14176	36763.8
0.14191	36763.8
0.14206	36763.8
0.14221	36763.8
0.14236	36279.9
0.14251	35312.3
0.14266	34357.3
0.14266	34357.3
0.14266	34357.3
0.14266	34828.4
0.14266	34828.4
0.14266	35796.1
0.14266	36763.8
0.14266	36763.8
0.14266	36763.8
0.14281	36763.8
0.14296	36279.9
0.14311	35312.3
0.14326	33873.5
0.14341	33873.5
0.14356	33873.5
0.14371	35312.3
0.14386	36763.8
0.14401	36763.8
0.14416	36763.8
0.14416	36763.8
0.14436	36763.8
0.14456	36763.8
0.14476	36763.8
0.14496	36763.8
0.14516	36279.9
0.14536	35796.1
0.14556	35312.3
0.14576	34828.4
0.14596	34828.4
0.14616	34828.4
0.14616	34828.4
0.14631	35796.1
0.14646	36763.8
0.14661	36763.8
0.14676	36763.8
0.14691	36763.8
0.14706	36763.8
0.14721	36763.8
0.14736	36763.8
0.14751	36763.8
0.14766	35796.1
0.14781	35796.1
0.14796	35796.1
0.14811	35796.1
0.14826	36279.9
0.14841	36763.8
0.14856	36763.8
0.14871	36763.8
0.14886	36763.8
0.14901	36763.8
0.14916	36763.8
0.14916	36763.8
0.14931	36763.8
0.14946	36763.8
0.14961	36763.8
0.14976	36763.8
0.14991	36763.8
0.15006	36279.9
0.15021	36279.9
0.15036	36279.9
0.15051	36763.8
0.15066	37718.7
0.15081	38686.3
0.15096	38686.3
0.15111	38686.3
0.15126	38202.5
0.15141	37718.7
0.15156	37247.6
0.15171	36763.8
0.15186	36279.9
0.15201	35796.1
0.15216	35796.1
0.15216	35796.1
0.15216	35796.1
0.15216	36279.9
0.15216	36763.8
0.15216	37247.6
0.15216	37718.7
0.15216	37718.7
0.15216	38202.5
0.15216	38202.5
0.15226	38202.5
0.15236	38202.5
0.15246	37718.7
0.15256	37718.7
0.15266	36763.8
0.15276	36763.8
0.15286	36763.8
0.15296	36763.8
0.15306	36763.8
0.15316	36763.8
0.15346	36763.8
0.15376	37247.6
0.15406	37718.7
0.15436	37718.7
0.15466	38202.5
0.15496	39170.2
0.15526	39170.2
0.15556	39170.2
0.15586	39170.2
0.15616	39170.2
0.15626	37718.7
0.15636	36763.8
0.15646	36763.8
0.15656	36763.8
0.15666	36763.8
0.15676	36763.8
0.15686	36763.8
0.15696	36763.8
0.15706	37247.6
0.15716	38202.5
0.15716	38686.3
0.15716	38686.3
0.15716	38202.5
0.15716	37247.6
0.15716	36279.9
0.15716	36279.9
0.15716	36279.9
0.15716	36279.9
0.15716	36763.8
0.15716	36763.8
0.15726	37718.7
0.15736	38202.5
0.15746	38686.3
0.15756	38686.3
0.15766	38202.5
0.15776	37718.7
0.15786	37718.7
0.15796	37247.6
0.15806	37247.6
0.15816	36763.8
0.15816	36763.8
0.15816	37247.6
0.15841	38202.5
0.15866	38202.5
0.15891	39654
0.15916	41092.8
0.15941	42544.3
0.15966	42544.3
0.15991	42544.3
0.16016	41576.6
0.16041	39654
0.16081	38686.3
0.16096	38202.5
0.16111	38202.5
0.16126	38686.3
0.16141	38686.3
0.16156	39654
0.16171	40137.8
0.16186	41576.6
0.16201	42544.3
0.16216	42544.3
0.16216	42544.3
0.16216	42544.3
0.16216	39654
0.16216	38202.5
0.16216	37718.7
0.16216	37718.7
0.16226	37718.7
0.16236	37718.7
0.16246	38686.3
0.16256	39654
0.16266	41092.8
0.16276	41092.8
0.16286	42060.4
0.16296	40621.7
0.16306	40621.7
0.16336	40137.8
0.16356	38686.3
0.16376	38686.3
0.16396	38686.3
0.16416	38686.3
0.16436	38686.3
0.16456	39654
0.16476	40137.8
0.16496	44950.7
0.16516	45434.5
0.16526	45434.5
0.16536	45434.5
0.16546	45434.5
0.16556	44950.7
0.16566	42544.3
0.16576	39654
0.16586	38202.5
0.16596	38202.5
0.16606	38686.3
0.16616	39170.2
0.16616	40137.8
0.16616	42060.4
0.16616	43983
0.16616	44466.9
0.16616	44466.9
0.16616	44466.9
0.16616	44466.9
0.16616	43983
0.16631	41092.8
0.16646	38686.3
0.16661	38686.3
0.16676	38686.3
0.16691	38686.3
0.16706	38686.3
0.16721	38686.3
0.16736	41092.8
0.16751	44950.7
0.16766	45434.5
0.16791	45434.5
0.16816	45434.5
0.16841	45434.5
0.16866	45434.5
0.16891	44466.9
0.16916	41576.6
0.16941	41092.8
0.16966	40621.7
0.16991	40621.7
0.17016	40621.7
0.17031	41092.8
0.17046	43983
0.17061	46402.2
0.17076	46402.2
0.17091	46402.2
0.17106	45918.3
0.17121	45434.5
0.17136	44950.7
0.17151	43028.1
0.17166	40621.7
0.17181	40621.7
0.17196	41092.8
0.17211	41576.6
0.17226	42544.3
0.17241	43511.9
0.17256	45434.5
0.17271	45434.5
0.17286	45434.5
0.17301	44950.7
0.17316	44950.7
0.17316	43983
0.17316	43028.1
0.17316	41576.6
0.17316	41576.6
0.17316	41092.8
0.17316	41092.8
0.17316	42060.4
0.17316	43028.1
0.17326	44466.9
0.17336	45918.3
0.17346	46402.2
0.17356	46402.2
0.17366	46402.2
0.17376	46402.2
0.17386	45434.5
0.17396	44466.9
0.17406	44466.9
0.17416	43983
0.17441	43983
0.17466	43983
0.17491	43983
0.17516	43983
0.17541	44950.7
0.17566	45434.5
0.17591	45434.5
0.17616	45918.3
0.17641	46402.2
0.17676	46402.2
0.17686	45918.3
0.17696	44950.7
0.17706	43983
0.17716	43028.1
0.17726	42544.3
0.17736	42544.3
0.17746	42544.3
0.17756	42544.3
0.17766	42544.3
0.17766	43511.9
0.17766	44466.9
0.17766	46402.2
0.17766	46402.2
0.17766	46873.3
0.17766	46873.3
0.17766	46873.3
0.17766	46873.3
0.17781	46873.3
0.17796	46873.3
0.17811	46402.2
0.17826	46402.2
0.17841	45918.3
0.17856	45434.5
0.17871	45434.5
0.17886	45434.5
0.17901	45434.5
0.17941	45434.5
0.17966	45434.5
0.17991	47357.1
0.18016	47840.9
0.18041	48324.8
0.18066	48324.8
0.18091	47840.9
0.18116	47840.9
0.18156	47357.1
0.18196	47357.1
0.18211	47357.1
0.18226	46873.3
0.18241	46402.2
0.18256	46402.2
0.18271	45918.3
0.18286	45918.3
0.18301	46402.2
0.18316	46873.3
0.18321	48324.8
0.18326	48324.8
0.18331	49292.4
0.18336	49292.4
0.18341	48324.8
0.18346	47357.1
0.18351	47357.1
0.18356	45918.3
0.18361	45434.5
0.18366	45434.5
0.18366	45434.5
0.18366	45434.5
0.18366	45434.5
0.18366	45918.3
0.18391	46402.2
0.18416	46873.3
0.18441	46873.3
0.18466	47357.1
0.18491	47357.1
0.18516	47357.1
0.18541	47357.1
0.18566	46873.3
0.18591	46402.2
0.18626	46402.2
0.18636	46402.2
0.18646	46402.2
0.18656	46402.2
0.18666	46402.2
0.18676	46402.2
0.18686	47840.9
0.18696	49763.5
0.18706	49763.5
0.18716	50731.2
0.18716	50731.2
0.18716	50247.4
0.18716	48808.6
0.18716	46873.3
0.18716	46402.2
0.18716	46402.2
0.18716	46402.2
0.18716	46402.2
0.18716	46402.2
0.18716	46402.2
0.18716	47840.9
0.18731	49763.5
0.18746	49763.5
0.18761	51215
0.18776	51215
0.18791	51215
0.18806	51215
0.18821	50247.4
0.18836	47357.1
0.18851	46402.2
0.18866	46402.2
0.18866	46402.2
0.18886	46402.2
0.18906	46402.2
0.18926	46402.2
0.18946	46402.2
0.18966	46402.2
0.18986	46873.3
0.19006	47840.9
0.19026	48324.8
0.19046	48324.8
0.19066	48324.8
0.19081	48324.8
0.19096	47840.9
0.19111	47357.1
0.19126	47357.1
0.19141	46402.2
0.19156	46402.2
0.19171	46402.2
0.19186	46402.2
0.19201	46402.2
0.19231	46402.2
0.19246	47840.9
0.19261	50247.4
0.19276	51215
0.19291	51215
0.19306	51215
0.19321	51215
0.19336	51215
0.19351	51215
0.19366	49763.5
0.19366	49763.5
0.19366	48324.8
0.19366	48324.8
0.19366	48324.8
0.19366	48324.8
0.19366	50731.2
0.19366	52182.7
0.19366	53137.6
0.19366	53137.6
0.19366	53137.6
0.19376	53137.6
0.19386	53137.6
0.19396	53137.6
0.19406	52666.5
0.19416	51698.9
0.19426	47840.9
0.19436	47357.1
0.19446	47357.1
0.19481	47357.1
0.19516	47357.1
0.19541	47357.1
0.19566	50731.2
0.19591	50731.2
0.19616	52666.5
0.19641	53137.6
0.19666	53137.6
0.19691	53137.6
0.19716	53137.6
0.19726	50731.2
0.19736	47357.1
0.19746	47357.1
0.19756	47357.1
0.19766	47357.1
0.19776	47357.1
0.19786	47357.1
0.19796	49292.4
0.19806	51698.9
0.19816	53137.6
0.19816	54589.1
0.19816	55072.9
0.19816	55556.8
0.19816	55556.8
0.19816	55556.8
0.19816	55556.8
0.19816	54105.3
0.19816	52666.5
0.19816	52666.5
0.19816	52666.5
0.19816	52666.5
0.19816	52666.5
0.19831	52666.5
0.19846	54105.3
0.19861	55556.8
0.19876	56027.9
0.19891	56027.9
0.19906	56027.9
0.19921	56027.9
0.19936	56027.9
0.19951	56027.9
0.19966	55556.8
0.19966	54589.1
0.19966	54105.3
0.19966	54105.3
0.19966	54105.3
0.19966	54589.1
0.19966	54589.1
0.19966	55556.8
0.19966	56027.9
0.19966	56027.9
0.19966	55072.9
0.19966	55072.9
0.19966	54589.1
0.19991	53621.4
0.20016	52666.5
0.20041	52666.5
0.20066	52666.5
0.20091	53621.4
0.20116	54105.3
0.20141	54589.1
0.20191	55072.9
0.20241	55556.8
0.20291	56027.9
0.20316	56027.9
0.20341	56027.9
0.20366	56027.9
0.20391	56027.9
0.20416	55556.8
0.20441	55072.9
0.20466	55072.9
0.20466	55072.9
0.20466	54589.1
0.20466	54589.1
0.20481	54589.1
0.20496	54589.1
0.20511	54589.1
0.20526	55556.8
0.20541	56027.9
0.20556	56027.9
0.20571	56511.7
0.20586	56995.5
0.20601	56995.5
0.20616	56511.7
0.20631	56511.7
0.20646	56511.7
0.20661	55556.8
0.20676	55072.9
0.20691	54105.3
0.20706	54105.3
0.20721	54105.3
0.20736	54589.1
0.20751	55072.9
0.20766	55556.8
0.20766	56027.9
0.20766	56027.9
0.20766	56027.9
0.20766	56027.9
0.20766	56027.9
0.20766	56027.9
0.20766	55556.8
0.20766	55556.8
0.20781	54589.1
0.20796	54589.1
0.20811	54105.3
0.20826	54105.3
0.20841	54589.1
0.20856	55072.9
0.20871	55556.8
0.20886	56027.9
0.20901	56027.9
0.20916	56027.9
0.20916	56511.7
0.20941	56995.5
0.20966	56995.5
0.20991	57479.4
0.21016	57479.4
0.21041	56995.5
0.21066	56995.5
0.21091	56511.7
0.21116	56027.9
0.21141	56027.9
0.21166	56027.9
0.21181	56511.7
0.21196	56995.5
0.21211	57479.4
0.21226	58447
0.21241	58918.1
0.21256	59402
0.21271	59402
0.21286	59402
0.21301	57963.2
0.21331	56511.7
0.21346	56027.9
0.21361	56027.9
0.21376	56027.9
0.21391	56027.9
0.21406	56027.9
0.21421	56027.9
0.21436	56511.7
0.21451	57479.4
0.21466	57963.2
0.21466	57963.2
0.21466	57479.4
0.21466	56995.5
0.21466	56027.9
0.21466	56027.9
0.21466	56027.9
0.21466	56027.9
0.21466	56027.9
0.21466	56027.9
0.21466	56027.9
0.21476	56027.9
0.21486	56511.7
0.21496	56511.7
0.21506	56995.5
0.21516	56995.5
0.21526	57963.2
0.21536	58918.1
0.21546	58918.1
0.21556	58918.1
0.21566	58918.1
0.21591	56995.5
0.21616	56995.5
0.21641	56511.7
0.21666	56511.7
0.21691	56511.7
0.21716	56511.7
0.21741	56511.7
0.21776	57479.4
0.21811	58918.1
0.21846	60369.6
0.21856	60853.4
0.21866	61337.3
0.21876	61337.3
0.21886	60853.4
0.21896	59402
0.21906	58918.1
0.21916	58447
0.21916	57479.4
0.21916	57479.4
0.21916	56995.5
0.21916	56995.5
0.21916	56995.5
0.21916	57479.4
0.21916	57963.2
0.21916	60369.6
0.21916	60369.6
0.21916	60853.4
0.21916	60853.4
0.21926	60853.4
0.21936	60853.4
0.21946	58918.1
0.21956	57479.4
0.21966	56995.5
0.21976	56995.5
0.21986	56995.5
0.21996	56995.5
0.22006	56995.5
0.22016	56995.5
0.22036	56995.5
0.22056	58447
0.22076	61821.1
0.22096	61821.1
0.22116	61821.1
0.22136	61821.1
0.22156	61821.1
0.22176	61821.1
0.22196	60369.6
0.22216	58447
0.22231	57479.4
0.22246	57479.4
0.22261	57479.4
0.22276	57479.4
0.22291	57479.4
0.22306	58447
0.22321	60853.4
0.22336	62292.2
0.22351	62292.2
0.22366	62292.2
0.22366	63259.9
0.22366	63259.9
0.22366	63259.9
0.22366	63259.9
0.22366	60369.6
0.22366	57963.2
0.22366	57479.4
0.22366	57479.4
0.22381	57479.4
0.22396	57963.2
0.22411	58447
0.22426	61821.1
0.22441	61821.1
0.22456	62292.2
0.22471	62292.2
0.22486	62292.2
0.22501	61821.1
0.22536	61337.3
0.22556	58447
0.22576	57963.2
0.22596	57963.2
0.22616	57963.2
0.22636	57963.2
0.22656	57963.2
0.22676	57963.2
0.22696	58918.1
0.22716	61337.3
0.22731	62776
0.22746	63743.7
0.22761	64227.5
0.22776	64227.5
0.22791	63259.9
0.22806	63259.9
0.22821	62776
0.22836	61821.1
0.22851	59885.8
0.22866	59885.8
0.22866	59402
0.22866	59402
0.22866	59402
0.22866	59402
0.22866	62292.2
0.22866	64227.5
0.22866	64711.4
0.22866	64711.4
0.22866	64711.4
0.22866	64711.4
0.22866	64711.4
0.22876	64711.4
0.22886	64711.4
0.22896	63743.7
0.22906	62292.2
0.22916	61821.1
0.22926	61337.3
0.22936	61337.3
0.22946	61337.3
0.22956	62776
0.22966	63743.7
0.22991	63743.7
0.23016	64711.4
0.23041	64711.4
0.23066	64711.4
0.23091	64711.4
0.23116	64711.4
0.23141	64227.5
0.23166	64227.5
0.23191	62776
0.23216	60853.4
0.23231	60853.4
0.23246	60853.4
0.23261	61821.1
0.23276	64711.4
0.23291	64711.4
0.23306	64711.4
0.23321	64711.4
0.23336	64711.4
0.23351	63743.7
0.23366	62776
0.23366	62776
0.23366	62776
0.23381	61821.1
0.23396	61821.1
0.23411	61821.1
0.23426	62292.2
0.23441	63259.9
0.23456	63743.7
0.23471	64711.4
0.23486	65666.3
0.23501	65666.3
0.23516	65666.3
0.23516	65666.3
0.23516	65666.3
0.23516	65182.5
0.23516	64711.4
0.23516	64227.5
0.23516	63743.7
0.23516	63259.9
0.23516	63259.9
0.23526	63743.7
0.23536	64227.5
0.23546	64711.4
0.23556	65666.3
0.23566	65666.3
0.23576	65666.3
0.23586	65666.3
0.23596	65666.3
0.23606	65666.3
0.23616	65666.3
0.23616	63743.7
0.23641	62776
0.23666	62776
0.23691	62292.2
0.23716	62292.2
0.23741	62292.2
0.23766	63259.9
0.23791	64227.5
0.23816	65182.5
0.23841	66150.1
0.23866	66634
0.23866	66634
0.23881	66634
0.23896	66634
0.23911	66634
0.23926	66150.1
0.23941	66150.1
0.23956	65666.3
0.23971	65182.5
0.23986	65182.5
0.24001	65182.5
0.24016	65182.5
0.24016	65666.3
0.24016	65666.3
0.24016	67117.8
0.24016	67601.6
0.24016	68072.7
0.24016	68072.7
0.24026	68072.7
0.24036	68072.7
0.24046	67601.6
0.24056	67601.6
0.24066	67601.6
0.24076	67117.8
0.24086	66150.1
0.24096	65666.3
0.24106	65666.3
0.24116	65666.3
0.24116	65666.3
0.24116	65666.3
0.24141	65666.3
0.24166	66634
0.24191	66634
0.24216	66634
0.24241	66634
0.24266	66150.1
0.24291	65666.3
0.24316	65666.3
0.24356	65666.3
0.24396	65666.3
0.24411	65666.3
0.24426	65666.3
[truncated: 297,361+ more rows]

## Sheet: Extended Data Fig. 2d
Actuation cycle	Tip amplitute change (%) of the artificial hair
1	100
1000	95.1155
2000	92.672
3000	91.5866
4000	91.5866
5000	90.9063
6000	91.1919
7000	88.9457
8000	87.1072
9000	83.3056
10000	84.1028
11000	82.9369
12000	83.4433
13000	82.2384
14000	81.6931
15000	84.7832
16000	86.9722
17000	85.6141
18000	85.6141
19000	82.3552
20000	82.0852
21000	86.8346
22000	87.65
23000	83.0356
24000	81.4048
25000	86.1568
26000	88.3303
27000	82.2202
28000	86.9722
29000	84.6637
30000	85.7492
