# Supplementary material for: Artificial-goosebump-driven microactuation
Source: Nat Mater. 2024 Feb 9;23(4):560–9. doi: 10.1038/s41563-024-01810-6 (PMC10990938; doi:10.1038/s41563-024-01810-6)
Supplement: Supplementary file 20 — Statistical source data. [file 41563_2024_1810_MOESM20_ESM.xlsx]

## Sheet: Extended Data Fig. 3a 
Scanning power (mW)	Tilting angle (degree) of the micro-mirror when the size of the laser spot is 1 µm	Error bar (degree)	Tilting angle (degree) of the micro-mirror when the size of the laser spot is 2 µm	Error bar (degree)	Tilting angle (degree) of the micro-mirror when the size of the laser spot is 3 µm	Error bar (degree)
5	0.59753	0.18745	0.66951	0.15963	0.76143	0.20346
7.5	1.17297	0.41361	1.29152	0.17636	2.1098	0.32396
8.75	1.58348	0.27483	1.40776	0.12614	2.45409	0.46083
10	1.82812	0.31727	1.9507	0.15404	2.87385	0.40794
11.25	2.0116	0.23422	2.32211	0.44204	3.55441	0.14573
12.5	2.19397	0.12171	2.60866	0.17671	4.22407	0.43179
13.75	2.51097	0.32434	3.48175	0.49033	5.08028	0.5865
15	3.18606	0.60048	4.36394	0.18051	6.55194	0.59901

## Sheet: Extended Data Fig. 3b 
Postion in x (µm)	Position (µm) in z direction of the micro-mirror before actuation (horitontal)	Postion in x (µm)	Position (µm) in z direction of the tilted micro-mirror with a scaling ratio of 1	Postion in x (µm)	Position (µm) in z direction of the tilted micro-mirror with a scaling ratio of 0.9	Postion in x (µm)	Position (µm) in z direction of the tilted micro-mirror with a scaling ratio of 0.85	Postion in x (µm)	Position (µm) in z direction of the tilted micro-mirror with a scaling ratio of 0.8	Postion in x (µm)	Position (µm) in z direction of the tilted micro-mirror with a scaling ratio of 0.75	Postion in x (µm)	Position (µm) in z direction of the tilted micro-mirror with a scaling ratio of 0.7	Postion in x (µm)	Position (µm) in z direction of the tilted micro-mirror with a scaling ratio of 0.65	Postion in x (µm)	Position (µm) in z direction of the tilted micro-mirror with a scaling ratio of 0.6	Postion in x (µm)	Position (µm) in z direction of the tilted micro-mirror with a scaling ratio of 0.55	Postion in x (µm)	Position (µm) in z direction of the tilted micro-mirror with a scaling ratio of 0.5	Postion in x (µm)	Position (µm) in z direction of the tilted micro-mirror with a scaling ratio of 0.45	Postion in x (µm)	Position (µm) in z direction of the tilted micro-mirror with a scaling ratio of 0.4	Postion in x (µm)	Position (µm) in z direction of the tilted micro-mirror with a scaling ratio of 0.35	Postion in x (µm)	Position (µm) in z direction of the tilted micro-mirror with a scaling ratio of 0.3	Postion in x (µm)	Position (µm) in z direction of the tilted micro-mirror with a scaling ratio of 0.25	Postion in x (µm)	Position (µm) in z direction of the tilted micro-mirror with a scaling ratio of 0.2	Postion in x (µm)	Position (µm) in z direction of the tilted micro-mirror with a scaling ratio of 0.15	Postion in x (µm)	Position (µm) in z direction of the tilted micro-mirror with a scaling ratio of 0.1
0	0	0	1.68531e-05	0	1.66276e-05	0	-1.31168e-06	0	0.00010949	0	-2.37929e-05	0	6.03568e-05	0	-0.000134009	0	4.34635e-06	0	2.73002e-05	0	-4.12598e-05	0	-3.73786e-05	0	-4.2195e-05	0	-7.65173e-05	0	3.02067e-05	0	2.11127e-05	0	2.24503e-08	0	6.39357e-05	0	-3.4163e-05
3.79259e-05	0	3.79259e-05	2.12447e-05	4.25624e-05	2.18568e-05	7.39945e-05	6.61401e-06	5.56829e-06	0.000110143	1.71243e-05	-2.15857e-05	2.97236e-05	6.45694e-05	3.35506e-05	-0.000128788	1.41395e-05	6.77396e-06	7.10159e-07	2.74352e-05	1.44304e-05	-3.82103e-05	3.13454e-05	-2.99955e-05	1.36835e-05	-3.85574e-05	1.5895e-05	-7.16942e-05	7.18593e-07	3.04599e-05	9.96369e-06	2.53039e-05	3.71081e-06	1.95766e-06	4.13622e-06	6.68049e-05	2.20501e-07	-3.39603e-05
4.2764e-05	0	4.2764e-05	2.18049e-05	8.91185e-05	2.75762e-05	7.81722e-05	7.06182e-06	1.49373e-05	0.000111243	2.34453e-05	-2.07709e-05	6.65047e-05	6.97816e-05	5.24997e-05	-0.000125834	4.10451e-05	1.13929e-05	5.58194e-06	2.83612e-05	2.76737e-05	-3.54118e-05	3.73557e-05	-2.85797e-05	3.61047e-05	-3.26006e-05	2.68552e-05	-6.83665e-05	3.07525e-06	3.12901e-05	1.2572e-05	2.64006e-05	1.5045e-05	7.92824e-06	5.10449e-06	6.74765e-05	1.19473e-06	-3.30648e-05
7.25458e-05	0	7.25458e-05	2.52536e-05	0.000101929	2.91498e-05	8.61474e-05	7.91663e-06	2.07914e-05	0.000111929	6.03527e-05	-1.60137e-05	7.51056e-05	7.10004e-05	9.08159e-05	-0.000119863	4.85382e-05	1.26792e-05	1.12844e-05	2.9445e-05	3.2048e-05	-3.44874e-05	4.37046e-05	-2.7084e-05	3.67681e-05	-3.24244e-05	3.75528e-05	-6.51169e-05	1.40589e-05	3.51568e-05	1.50842e-05	2.74566e-05	1.88851e-05	9.95627e-06	1.02057e-05	7.10143e-05	8.64879e-06	-2.62128e-05
0.000107294	0	0.000107294	2.92774e-05	0.000102967	2.92774e-05	9.59868e-05	8.97121e-06	4.11113e-05	0.000114313	0.000121344	-8.15285e-06	7.58351e-05	7.11037e-05	0.000118141	-0.000115605	9.62213e-05	2.08715e-05	1.45697e-05	3.00694e-05	5.36469e-05	-2.99235e-05	4.82822e-05	-2.60055e-05	4.29175e-05	-3.07898e-05	5.87318e-05	-5.8679e-05	3.21881e-05	4.15292e-05	1.94165e-05	2.92774e-05	2.1421e-05	1.12775e-05	1.51325e-05	7.44304e-05	1.07294e-05	-2.43026e-05
0.000133541	0	0.000133541	3.23169e-05	0.000174175	3.80237e-05	0.000121598	1.17158e-05	7.97774e-05	0.00011885	0.000150519	-4.39297e-06	7.72688e-05	7.13069e-05	0.000123018	-0.000114845	0.000109756	2.31968e-05	1.99271e-05	3.10877e-05	6.35966e-05	-2.78211e-05	6.88567e-05	-2.1158e-05	4.75295e-05	-2.95639e-05	6.63608e-05	-5.63527e-05	4.01797e-05	4.43343e-05	3.75192e-05	3.69234e-05	3.0892e-05	1.62125e-05	1.62445e-05	7.52013e-05	1.27477e-05	-2.24494e-05
0.000179904	0	0.000179904	3.76858e-05	0.000197453	4.08826e-05	0.000128675	1.24742e-05	8.5835e-05	0.000119561	0.000150882	-4.34622e-06	0.000121234	7.75358e-05	0.000130861	-0.000113623	0.000119974	2.49521e-05	4.25008e-05	3.53782e-05	6.76187e-05	-2.69707e-05	7.7137e-05	-1.92104e-05	5.75413e-05	-2.69028e-05	6.66984e-05	-5.62497e-05	4.51829e-05	4.60892e-05	4.64354e-05	4.06903e-05	3.96891e-05	2.07967e-05	2.27529e-05	7.97128e-05	1.4154e-05	-2.1158e-05
0.000214588	0	0.000214588	4.17024e-05	0.000203858	4.16692e-05	0.000207064	2.08715e-05	0.00010443	0.000121742	0.000151242	-4.29985e-06	0.000147496	8.12566e-05	0.000137396	-0.000112605	0.000144932	2.92395e-05	5.46278e-05	3.76833e-05	9.51118e-05	-2.1158e-05	9.19752e-05	-1.57204e-05	5.84313e-05	-2.66662e-05	7.15299e-05	-5.47816e-05	5.64744e-05	5.00854e-05	5.60624e-05	4.47581e-05	3.98327e-05	2.08715e-05	2.32145e-05	8.00327e-05	2.12469e-05	-1.46432e-05
0.000321881	0	0.000321881	5.41283e-05	0.000305787	5.41856e-05	0.000273599	2.79954e-05	0.000120288	0.000123603	0.000168756	-2.04285e-06	0.000175968	8.52906e-05	0.000150665	-0.000110538	0.000193129	3.75184e-05	5.90116e-05	3.85165e-05	0.000117225	-1.64829e-05	0.000119947	-9.14155e-06	8.5835e-05	-1.93826e-05	0.000100355	-4.60236e-05	6.02682e-05	5.14288e-05	6.48155e-05	4.84572e-05	4.25649e-05	2.22953e-05	3.20497e-05	8.6155e-05	2.14588e-05	-1.44486e-05
0.17583	0	0.17583	0.02037	0.23317	0.02865	0.0164	0.00176	0.000165536	0.000128911	0.000241411	7.3193e-06	0.000225317	9.22827e-05	0.000209223	-0.000101418	0.07686	0.01321	8.28848e-05	4.30543e-05	0.000126748	-1.44696e-05	0.000144847	-3.2858e-06	9.66974e-05	-1.64956e-05	0.000104891	-4.46455e-05	6.43763e-05	5.28838e-05	8.04703e-05	5.50744e-05	4.29641e-05	2.25033e-05	3.24066e-05	8.64022e-05	2.2675e-05	-1.33312e-05
0.18782	0	0.18782	0.02176	0.23665	0.02907	0.07353	0.00788	0.00020648	0.000133714	0.06292	0.00808	0.08999	0.01281	0.08664	0.01337	0.081	0.01392	0.000101557	4.66045e-05	0.000160941	-7.24124e-06	0.04596	0.01079	0.000117474	-1.09739e-05	0.000105261	-4.45329e-05	7.84144e-05	5.78592e-05	0.05717	0.02412	5.90608e-05	3.08926e-05	3.34199e-05	8.71042e-05	3.03245e-05	-6.30176e-06
0.21928	0	0.21928	0.0254	0.25213	0.03097	0.08332	0.00892	0.000257505	0.000139699	0.07223	0.00928	0.10153	0.01445	0.09222	0.01424	0.08561	0.01471	0.000134634	5.28923e-05	0.08497	0.01792	0.08208	0.0193	0.000128753	-7.97655e-06	0.000112658	-4.22857e-05	8.67377e-05	6.08115e-05	0.08495	0.03584	6.37087e-05	3.33153e-05	4.43764e-05	9.46844e-05	3.21881e-05	-4.58877e-06
0.26757	0	0.26757	0.03099	0.2563	0.03148	0.08875	0.00951	0.07933	0.00942	0.07935	0.0102	0.1148	0.01633	0.09857	0.01523	0.09006	0.01548	0.000144254	5.47207e-05	0.08776	0.01852	0.11822	0.02782	0.09035	0.02397	0.00805	0.00237	9.65644e-05	6.42993e-05	0.11417	0.04815	6.40177e-05	3.34765e-05	4.82822e-05	9.73836e-05	0.00775	0.00709
0.35133	0	0.35133	0.04069	0.26051	0.032	0.14833	0.01589	0.08117	0.00963	0.11286	0.01452	0.11647	0.01656	0.17954	0.02784	0.15305	0.0263	0.000177035	6.09504e-05	0.09028	0.01905	0.17311	0.04076	0.09375	0.02487	0.01118	0.00332	0.01516	0.00538	0.16377	0.06907	6.43542e-05	3.36523e-05	0.03987	0.02763	0.03119	0.02861
0.37532	0	0.37532	0.04347	0.46604	0.05723	0.16442	0.01761	0.08309	0.00986	0.12595	0.01621	0.18319	0.02602	0.18423	0.02857	0.16181	0.0278	0.03833	0.00731	0.09148	0.0193	0.187	0.04403	0.09755	0.02588	0.01538	0.0046	0.04557	0.0161	0.16983	0.07162	0.00169	0.000884873	0.11358	0.07859	0.06716	0.06165
0.43823	0	0.43823	0.05075	0.473	0.05809	0.17231	0.01846	0.08381	0.00994	0.18827	0.02424	0.19861	0.0282	0.18918	0.02935	0.17163	0.02949	0.0655	0.01248	0.1624	0.0343	0.24505	0.05771	0.09798	0.026	0.1318	0.03998	0.0577	0.02039	0.17635	0.07437	0.00384	0.00201	0.14839	0.10266	0.11659	0.10705
0.4836	0	0.4836	0.056	0.50278	0.06174	0.22004	0.02357	0.14929	0.01763	0.21025	0.02707	0.20283	0.0288	0.2595	0.0403	0.22042	0.03787	0.10971	0.02088	0.17537	0.03704	0.29458	0.06938	0.16688	0.04431	0.16491	0.05004	0.08264	0.02918	0.22275	0.09394	0.06983	0.03654	0.15938	0.11025	0.11659	0.10705
0.52684	0	0.52684	0.061	0.51229	0.06291	0.23498	0.02517	0.16208	0.01913	0.21486	0.02766	0.20892	0.02966	0.29308	0.04554	0.2302	0.03955	0.12531	0.02385	0.19059	0.04026	0.41445	0.09764	0.18414	0.04889	0.1707	0.0518	0.13624	0.04809	0.28496	0.12018	0.08861	0.04637	0.23669	0.16372	0.13014	0.1195
0.5563	0	0.5563	0.06441	0.52071	0.06394	0.25208	0.027	0.17727	0.02091	0.23058	0.02969	0.22719	0.03225	0.40927	0.06365	0.24908	0.0428	0.13535	0.02576	0.25673	0.05425	0.42599	0.10036	0.18736	0.04975	0.19297	0.05857	0.15946	0.05629	0.31466	0.13271	0.12625	0.06607	0.24802	0.17156	0.14445	0.13264
0.5942	0	0.5942	0.0688	0.69891	0.08581	0.2958	0.03169	0.23554	0.02775	0.28357	0.03652	0.26951	0.03825	0.42686	0.06639	0.3367	0.05785	0.18778	0.03572	0.26854	0.05674	0.46739	0.11012	0.19221	0.05104	0.26348	0.08	0.16699	0.05895	0.35748	0.15077	0.13228	0.06923	0.27246	0.18846	0.23143	0.21253
0.63999	0	0.63999	0.0741	0.70894	0.08705	0.37805	0.0405	0.23749	0.02798	0.30896	0.03979	0.34069	0.04834	0.44566	0.06932	0.34055	0.05851	0.23589	0.04487	0.31671	0.06693	0.47095	0.11096	0.21358	0.05672	0.26879	0.08162	0.17114	0.06041	0.37205	0.15692	0.13959	0.07305	0.2884	0.19948	0.25789	0.23683
0.6524	0	0.6524	0.07553	0.73287	0.08998	0.40079	0.04294	0.25231	0.02971	0.32783	0.04223	0.38328	0.05438	0.45242	0.07037	0.38181	0.0656	0.27415	0.05214	0.33086	0.06993	0.47197	0.1112	0.25902	0.0688	0.32971	0.10014	0.18083	0.06383	0.43381	0.18298	0.14828	0.0776	0.30263	0.20932	0.28324	0.26012
0.68528	0	0.68528	0.07934	0.73643	0.09042	0.40841	0.04375	0.34896	0.04106	0.35106	0.04522	0.38414	0.0545	0.49655	0.07725	0.38719	0.06653	0.30425	0.05786	0.34152	0.07218	0.50714	0.1195	0.3001	0.07972	0.37789	0.11479	0.19428	0.06857	0.46535	0.19629	0.15386	0.08052	0.38247	0.26455	0.28324	0.26012
0.73465	0	0.73465	0.08505	0.75235	0.09237	0.43253	0.04634	0.36684	0.04315	0.36399	0.04689	0.40412	0.05733	0.50208	0.07812	0.47742	0.08204	0.32046	0.06095	0.36305	0.07673	0.53016	0.12493	0.3599	0.09562	0.39926	0.12129	0.23843	0.08416	0.54795	0.23115	0.17622	0.09223	0.39528	0.27341	0.28325	0.26012
0.75594	0	0.75594	0.08752	0.77817	0.09554	0.44237	0.04739	0.40202	0.04728	0.45883	0.05911	0.42357	0.06009	0.5813	0.09047	0.50855	0.08739	0.32568	0.06194	0.3734	0.07892	0.57283	0.13499	0.36135	0.09601	0.4467	0.13572	0.2977	0.10508	0.55147	0.23263	0.20014	0.10474	0.41709	0.2885	0.31056	0.28521
0.81053	0	0.81053	0.09383	0.81758	0.10038	0.44502	0.04768	0.43645	0.05132	0.46296	0.05964	0.44779	0.06352	0.58576	0.09116	0.51152	0.0879	0.35333	0.0672	0.42013	0.08881	0.62373	0.147	0.36354	0.09659	0.50239	0.15265	0.33942	0.1198	0.5519	0.23282	0.21655	0.11334	0.43147	0.29845	0.37815	0.3473
0.82976	0	0.82976	0.09606	0.84381	0.1036	0.55613	0.05958	0.52199	0.06136	0.46578	0.06001	0.48983	0.06948	0.61372	0.09552	0.61725	0.10607	0.38862	0.07391	0.42031	0.08885	0.66372	0.15643	0.36418	0.09676	0.52339	0.15904	0.34923	0.12327	0.57993	0.24465	0.23243	0.12165	0.50748	0.35103	0.39162	0.35967
0.82979	0	0.82979	0.09606	0.92809	0.11394	0.56025	0.06002	0.56687	0.06663	0.48648	0.06267	0.50856	0.07213	0.70001	0.10898	0.62126	0.10676	0.44459	0.08455	0.42049	0.08888	0.70863	0.16702	0.36511	0.097	0.54907	0.16685	0.35982	0.12701	0.59248	0.24995	0.25946	0.1358	0.522	0.36108	0.42971	0.39466
0.8299	0	0.8299	0.09608	0.99976	0.12274	0.62354	0.06681	0.60912	0.07159	0.49629	0.06394	0.56544	0.0802	0.70821	0.11025	0.65628	0.11278	0.4555	0.08662	0.45682	0.09657	0.73302	0.17278	0.44074	0.11712	0.57888	0.17592	0.3774	0.13321	0.60242	0.25415	0.29503	0.15442	0.52698	0.36453	0.48231	0.44298
0.95166	0	0.95166	0.11016	1.07758	0.13228	0.62384	0.06684	0.65693	0.0772	0.53653	0.06913	0.58319	0.08271	0.73236	0.11402	0.65719	0.11294	0.45592	0.0867	0.54448	0.11512	0.73763	0.17386	0.44606	0.11853	0.58844	0.17883	0.43164	0.15236	0.64935	0.27396	0.33377	0.1747	0.52955	0.3663	0.5	0.45924
0.97431	0	0.97431	0.11278	1.08945	0.13374	0.62893	0.06739	0.66426	0.07806	0.59681	0.0769	0.60695	0.08608	0.74582	0.11612	0.70586	0.1213	0.50468	0.09598	0.55215	0.11674	0.77976	0.18381	0.45042	0.11969	0.59292	0.18019	0.51211	0.18078	0.65483	0.27627	0.35098	0.18371	0.57309	0.39643	0.54078	0.4967
0.97676	0	0.97676	0.11307	1.11171	0.13647	0.69419	0.07438	0.67216	0.07899	0.60295	0.07769	0.61243	0.08686	0.79535	0.12384	0.74563	0.12814	0.50563	0.09616	0.56196	0.11881	0.79991	0.18856	0.48323	0.12842	0.6748	0.20511	0.54436	0.19218	0.70089	0.29572	0.36463	0.19086	0.58937	0.4077	0.61865	0.56824
1.00294	0	1.00294	0.1161	1.13121	0.13886	0.72043	0.07719	0.69911	0.08216	0.6084	0.07839	0.62657	0.08886	0.8988	0.13998	0.77957	0.13398	0.51022	0.09703	0.5876	0.12424	0.80266	0.18921	0.57173	0.15196	0.7399	0.22492	0.62392	0.22028	0.72476	0.3058	0.37976	0.19879	0.60552	0.41887	0.64355	0.59111
1.00992	0	1.00992	0.1169	1.15624	0.14193	0.7685	0.08234	0.72801	0.08555	0.60978	0.07857	0.63186	0.08961	0.92367	0.14386	0.79694	0.13696	0.55505	0.10556	0.61152	0.1293	0.85419	0.20137	0.57331	0.15238	0.77451	0.23546	0.65491	0.23123	0.73013	0.30807	0.39798	0.20833	0.6335	0.43823	0.65729	0.60374
1.03873	0	1.03873	0.12024	1.24335	0.15262	0.82288	0.08817	0.75122	0.08827	0.61522	0.07927	0.72123	0.10228	0.95299	0.14843	0.83312	0.14319	0.57552	0.10945	0.64946	0.13733	0.86625	0.20422	0.57395	0.15255	0.78045	0.23726	0.66026	0.23312	0.75311	0.31777	0.4617	0.2417	0.6561	0.45387	0.68873	0.63262
1.09457	0	1.09457	0.1267	1.25498	0.15405	0.82419	0.08831	0.77065	0.09055	0.61586	0.07935	0.77597	0.11005	0.97744	0.15225	0.86183	0.14812	0.61926	0.11777	0.67212	0.14213	0.90542	0.21346	0.57686	0.15332	0.80793	0.24563	0.72778	0.25698	0.79062	0.33362	0.49358	0.2584	0.66613	0.46081	0.73112	0.67156
1.13565	0	1.13565	0.13145	1.29534	0.159	0.83022	0.08896	0.78297	0.092	0.61741	0.07956	0.78087	0.11074	1.03582	0.16135	0.99713	0.1714	0.63433	0.12064	0.69509	0.14699	0.91769	0.21636	0.63076	0.16766	0.87399	0.26574	0.72871	0.25731	0.80169	0.33829	0.5039	0.26381	0.68127	0.47129	0.76987	0.70717
1.22983	0	1.22983	0.14235	1.32079	0.16212	0.94829	0.10162	0.87002	0.10222	0.71529	0.09217	0.82383	0.11683	1.06913	0.16655	1.0051	0.17277	0.67881	0.1291	0.70146	0.14834	0.93356	0.2201	0.67882	0.18045	0.89905	0.27337	0.72948	0.25758	0.8193	0.34573	0.53324	0.27918	0.71503	0.49466	0.83313	0.76529
1.2645	0	1.2645	0.14636	1.34363	0.16492	0.9971	0.10685	0.878	0.10316	0.74185	0.0956	0.83286	0.11811	1.11443	0.17362	1.00597	0.17292	0.69711	0.13258	0.70427	0.14893	0.93495	0.22043	0.69029	0.1835	0.93516	0.28437	0.77652	0.27421	0.83826	0.35374	0.54347	0.28453	0.73365	0.50754	0.84444	0.77569
1.34657	0	1.34657	0.15585	1.46247	0.1795	1.01317	0.10857	0.87893	0.10327	0.75793	0.09767	0.8454	0.11989	1.15092	0.17932	1.01614	0.17467	0.70005	0.13314	0.7785	0.16464	0.97076	0.22888	0.741	0.19699	0.95726	0.2911	0.88392	0.31217	0.93638	0.39519	0.61327	0.32111	0.75	0.51886	0.85472	0.78513
1.36107	0	1.36107	0.15753	1.46988	0.18041	1.01993	0.1093	0.88033	0.10343	0.81163	0.1046	0.92697	0.13146	1.18382	0.18445	1.0277	0.17665	0.73304	0.13942	0.77918	0.16479	1.00069	0.23595	0.74401	0.1978	1.03596	0.31507	0.88486	0.3125	0.95	0.40094	0.62217	0.32577	0.76477	0.52908	0.88803	0.81573
1.37422	0	1.37422	0.15905	1.48752	0.18257	1.07146	0.11482	0.93273	0.10958	0.87283	0.11249	0.96609	0.13701	1.23248	0.19205	1.03992	0.17876	0.7841	0.14913	0.78241	0.16547	1.00601	0.23721	0.75396	0.20045	1.07216	0.3261	0.8857	0.3128	0.95655	0.40371	0.63494	0.33246	0.77916	0.53904	0.9386	0.8622
1.46997	0	1.46997	0.17012	1.50644	0.18489	1.17691	0.12613	0.97282	0.11429	0.88723	0.11435	0.97907	0.13885	1.24099	0.19337	1.04179	0.17908	0.78537	0.14937	0.81476	0.17232	1.13389	0.26741	0.78544	0.20882	1.10561	0.3363	0.89511	0.31613	0.96567	0.40757	0.68455	0.35846	0.79372	0.54912	0.95318	0.87559
1.51249	0	1.51249	0.17504	1.52614	0.18731	1.2819	0.13739	1.00191	0.11771	0.93324	0.12028	0.99254	0.14076	1.25281	0.19522	1.16997	0.20113	0.79883	0.15193	0.84459	0.17864	1.13958	0.26875	0.7904	0.21014	1.13602	0.34556	0.90079	0.31814	0.98156	0.41428	0.68763	0.36007	0.85074	0.58858	0.95386	0.87622
1.59305	0	1.59305	0.18435	1.62095	0.19893	1.30391	0.13975	1.04623	0.12291	0.97065	0.12511	1.09	0.15459	1.26968	0.19785	1.2286	0.21123	0.84746	0.16119	0.88452	0.18709	1.14256	0.26945	0.81616	0.217	1.25441	0.38165	0.90217	0.31862	0.98287	0.41484	0.712	0.37284	0.858	0.59361	1.00586	0.924
1.61629	0	1.61629	0.18704	1.64156	0.20146	1.34802	0.14448	1.04801	0.12312	1.02199	0.13173	1.09609	0.15545	1.27268	0.19832	1.23772	0.2128	0.86587	0.16469	0.92172	0.19497	1.23212	0.29061	0.88128	0.23434	1.28149	0.3899	0.90558	0.31983	1.04055	0.43921	0.72613	0.38025	0.9091	0.62899	1.06033	0.97405
1.68325	0	1.68325	0.19478	1.74946	0.21469	1.34809	0.14449	1.05242	0.12364	1.04502	0.1347	1.10307	0.15644	1.28601	0.2004	1.24947	0.21482	0.87499	0.16643	0.96653	0.20446	1.24466	0.29358	0.89726	0.23859	1.31607	0.40045	0.90884	0.32098	1.10352	0.46583	0.75447	0.3951	0.90919	0.62905	1.06252	0.97606
1.69335	0	1.69335	0.19595	1.78796	0.21941	1.34883	0.14457	1.1253	0.1322	1.12464	0.14497	1.10722	0.15703	1.43463	0.22361	1.29867	0.22329	0.8799	0.16736	1.00243	0.21206	1.30239	0.30722	0.91989	0.24461	1.32277	0.40249	1.01223	0.35755	1.1771	0.49693	0.82618	0.43269	0.91161	0.63072	1.07868	0.99091
1.84319	0	1.84319	0.21327	1.79294	0.22002	1.48694	0.15939	1.14193	0.13415	1.12967	0.14562	1.11148	0.15764	1.47442	0.22982	1.32742	0.22824	0.88968	0.16922	1.05752	0.22373	1.33513	0.31496	1.00402	0.26702	1.33611	0.40656	1.01965	0.36017	1.19651	0.50514	0.86108	0.45098	0.92523	0.64015	1.15558	1.06157
1.90418	0	1.90418	0.22032	1.80832	0.2219	1.49224	0.15995	1.14358	0.13435	1.18927	0.15331	1.17992	0.16735	1.4798	0.23066	1.37517	0.23646	0.90885	0.17287	1.07974	0.22844	1.35611	0.31992	1.01695	0.27047	1.35214	0.41145	1.03726	0.3664	1.25	0.52775	0.98225	0.51451	0.94383	0.65302	1.16741	1.07244
2.01022	0	2.01022	0.23258	1.82243	0.22363	1.61681	0.17332	1.16964	0.13741	1.20686	0.15558	1.24821	0.17704	1.48622	0.23167	1.40139	0.24098	0.93376	0.17761	1.09342	0.23134	1.43737	0.33913	1.04294	0.27739	1.35324	0.41178	1.0639	0.37582	1.26603	0.53453	0.99028	0.51872	0.94627	0.65471	1.22389	1.12434
2.03742	0	2.03742	0.23572	1.82313	0.22372	1.63033	0.17477	1.19292	0.14014	1.22031	0.15732	1.31103	0.18595	1.48684	0.23176	1.43233	0.24631	0.95788	0.1822	1.12353	0.23772	1.50839	0.35593	1.05231	0.27988	1.3564	0.41275	1.12849	0.39867	1.3124	0.55414	0.99298	0.52014	0.94916	0.65671	1.26762	1.16452
2.09267	0	2.09267	0.24211	1.84378	0.22625	1.65058	0.17695	1.19339	0.1402	1.27885	0.16487	1.33762	0.18973	1.49836	0.23356	1.45179	0.24966	0.99957	0.19014	1.17503	0.24863	1.56811	0.37006	1.13224	0.30118	1.36608	0.4157	1.15505	0.40807	1.34022	0.5659	0.99603	0.52173	0.9976	0.69025	1.30554	1.19937
2.197	0	2.197	0.25416	1.84539	0.22645	1.67287	0.17934	1.25645	0.14761	1.30739	0.16855	1.43256	0.20321	1.58865	0.24767	1.48678	0.25569	1.01461	0.193	1.19331	0.25251	1.633	0.38542	1.1848	0.31518	1.4794	0.45027	1.17236	0.4142	1.37995	0.58271	1	0.52381	1.03681	0.7174	1.44144	1.32425
2.20935	0	2.20935	0.25559	1.86402	0.22873	1.6795	0.18005	1.37149	0.16112	1.36395	0.17586	1.44668	0.20521	1.68646	0.26296	1.50499	0.25882	1.06331	0.20227	1.20146	0.25423	1.64329	0.38785	1.20233	0.31986	1.5045	0.45793	1.22304	0.43213	1.39029	0.58708	1.00397	0.5259	1.04423	0.72254	1.48457	1.36388
2.2508	0	2.2508	0.26038	2.02261	0.24817	1.71476	0.18383	1.40602	0.16518	1.37358	0.1771	1.48821	0.21111	1.69733	0.26466	1.56599	0.26934	1.08248	0.20593	1.21764	0.25766	1.65826	0.3914	1.28595	0.34215	1.56457	0.47626	1.22559	0.43304	1.39642	0.58967	1.00461	0.52623	1.07147	0.7414	1.4882	1.36721
2.40409	0	2.40409	0.27808	2.10766	0.2586	1.72028	0.18443	1.40741	0.16535	1.39772	0.18022	1.56765	0.22239	1.71981	0.26817	1.57929	0.27163	1.13143	0.21525	1.26803	0.26835	1.71093	0.40387	1.30459	0.34712	1.57678	0.47999	1.23096	0.43494	1.40764	0.59442	1.0112	0.52969	1.07553	0.74421	1.51975	1.3962
2.45391	0	2.45391	0.28384	2.13999	0.26256	1.75635	0.1883	1.55544	0.18274	1.43246	0.1847	1.5726	0.22309	1.74048	0.27141	1.64884	0.28362	1.15186	0.21914	1.29472	0.274	1.72006	0.40603	1.36375	0.36289	1.62362	0.49428	1.28033	0.45241	1.42508	0.6018	1.03652	0.54296	1.13598	0.78606	1.5203	1.39671
2.49732	0	2.49732	0.28885	2.17743	0.26715	1.82749	0.19593	1.57333	0.18485	1.45995	0.18825	1.57707	0.22373	1.79858	0.28049	1.64905	0.28365	1.15218	0.2192	1.31113	0.27748	1.81817	0.42927	1.36602	0.3635	1.70723	0.51982	1.33596	0.47211	1.43589	0.60637	1.05076	0.55043	1.18178	0.81777	1.52594	1.40189
2.52	0	2.52	0.29147	2.23203	0.27384	1.88654	0.20227	1.58611	0.18635	1.49415	0.19266	1.63846	0.23245	1.85178	0.28881	1.64936	0.28371	1.20328	0.22893	1.34529	0.28473	1.8201	0.42973	1.45379	0.38691	1.75	0.53288	1.36579	0.48267	1.54599	0.65294	1.13898	0.5967	1.1837	0.8191	1.54325	1.4178
2.58131	0	2.58131	0.29855	2.31875	0.28446	1.939	0.20791	1.58838	0.18662	1.49553	0.19284	1.65429	0.2347	1.92352	0.30004	1.64958	0.28374	1.21958	0.23204	1.39123	0.29447	1.82208	0.4302	1.46202	0.3891	1.7745	0.54036	1.38531	0.48958	1.62202	0.68511	1.15148	0.60325	1.29697	0.89753	1.55114	1.42505
2.78405	0	2.78405	0.32196	2.33938	0.28699	1.98896	0.21327	1.6352	0.19212	1.49684	0.19301	1.69708	0.24078	1.9329	0.30151	1.68002	0.28899	1.32714	0.25253	1.42505	0.30165	1.92876	0.45548	1.5085	0.40151	1.8088	0.55084	1.39388	0.49262	1.62972	0.68837	1.16122	0.60836	1.30406	0.90244	1.57643	1.44829
2.81923	0	2.81923	0.32602	2.34669	0.28788	2.08293	0.22337	1.67095	0.19632	1.52279	0.19636	1.70701	0.24219	1.9563	0.30517	1.68578	0.28999	1.34429	0.2558	1.45376	0.30774	1.99158	0.47038	1.51414	0.40301	1.89315	0.57661	1.41252	0.49922	1.64623	0.69536	1.1992	0.62828	1.31981	0.91335	1.77616	1.63183
2.82374	0	2.82374	0.32654	2.41029	0.29567	2.16126	0.23178	1.68516	0.19799	1.58939	0.20496	1.71081	0.24273	1.99208	0.31077	1.69843	0.29217	1.35817	0.25845	1.46891	0.31095	2.03784	0.48135	1.55479	0.41386	1.89918	0.57845	1.43364	0.5067	1.65766	0.70019	1.27399	0.66751	1.45097	1.00418	1.87188	1.71979
2.95143	0	2.95143	0.34128	2.47927	0.30412	2.28019	0.24456	1.84038	0.21625	1.73563	0.22385	1.72167	0.24427	2.0284	0.31645	1.72222	0.29627	1.39266	0.26502	1.48267	0.31387	2.05167	0.48463	1.58558	0.42208	1.90446	0.58007	1.44204	0.50967	1.6855	0.71197	1.3075	0.68508	1.47059	1.01777	2.00402	1.84122
3.01141	0	3.01141	0.3482	2.53876	0.3114	2.35458	0.25256	1.89813	0.22304	1.73592	0.22389	1.79243	0.25433	2.05737	0.32099	1.78725	0.30749	1.39886	0.2662	1.54486	0.32707	2.19817	0.51941	1.66741	0.44393	1.90517	0.58029	1.5	0.5302	1.72401	0.72827	1.38297	0.72468	1.47318	1.01956	2.01284	1.84932
3.09547	0	3.09547	0.3579	2.62969	0.32253	2.39675	0.2571	2.00241	0.23531	1.74106	0.22455	1.88848	0.26798	2.0688	0.32278	1.81574	0.3124	1.43039	0.27221	1.55551	0.32933	2.25	0.53172	1.67598	0.44622	1.95407	0.59523	1.54158	0.54493	1.73891	0.73458	1.43693	0.75299	1.4746	1.02055	2.04284	1.87689
3.15487	0	3.15487	0.36475	2.64351	0.32423	2.42967	0.26064	2.08145	0.24462	1.7525	0.22603	1.92872	0.27371	2.10412	0.32831	1.83668	0.31602	1.5238	0.29002	1.55956	0.33019	2.27021	0.53652	1.68133	0.44764	2.00183	0.60983	1.56103	0.55182	1.77625	0.75038	1.46234	0.76632	1.47751	1.02256	2.09908	1.92857
3.18123	0	3.18123	0.36779	2.7477	0.33698	2.47007	0.26498	2.1415	0.25169	1.82118	0.23491	1.9313	0.27407	2.1496	0.33543	1.8521	0.31868	1.55756	0.29646	1.67929	0.35561	2.28902	0.54099	1.68737	0.44926	2.04765	0.62384	1.57897	0.55818	1.78214	0.75288	1.4649	0.76766	1.48056	1.02467	2.11981	1.94763
3.24878	0	3.24878	0.37557	2.85862	0.35056	2.50557	0.2688	2.14869	0.25253	1.94008	0.25028	1.98497	0.28171	2.167	0.33816	1.90227	0.32734	1.60134	0.30482	1.73641	0.36774	2.40626	0.56885	1.70658	0.45439	2.06782	0.63	1.67569	0.59245	1.79358	0.75772	1.48897	0.78029	1.49436	1.03423	2.30917	2.12164
3.33464	0	3.33464	0.38547	2.8591	0.35061	2.52934	0.27136	2.15778	0.2536	1.9835	0.25589	1.98675	0.28196	2.22957	0.34797	1.93888	0.33366	1.65444	0.31495	1.73963	0.36843	2.47787	0.58588	1.71595	0.45689	2.07822	0.63318	1.69669	0.59989	1.89269	0.79967	1.51247	0.79262	1.50603	1.04231	2.39217	2.19791
3.38215	0	3.38215	0.39094	3.02402	0.37079	2.68188	0.28777	2.19813	0.25835	2.00354	0.25848	2.01479	0.28595	2.34775	0.3665	1.96391	0.33798	1.68164	0.32014	1.74128	0.36878	2.48915	0.58857	1.72063	0.45814	2.0925	0.63755	1.79598	0.63509	1.90665	0.80558	1.57474	0.8253	1.54999	1.07276	2.45963	2.25991
3.49171	0	3.49171	0.40356	3.02632	0.37107	2.72744	0.29268	2.24255	0.26359	2.07477	0.26769	2.05354	0.29146	2.35063	0.36695	2.05243	0.35327	1.75261	0.33369	1.7812	0.37726	2.54687	0.6023	1.73619	0.4623	2.10971	0.64281	1.8081	0.63938	1.99069	0.84116	1.59495	0.8359	1.56108	1.08044	2.48308	2.28146
3.50412	0	3.50412	0.40499	3.19061	0.39116	2.82675	0.30337	2.38217	0.28003	2.10603	0.27173	2.20571	0.31312	2.37845	0.37132	2.09523	0.36067	1.76216	0.33551	1.88319	0.39894	2.56253	0.60602	1.77586	0.4729	2.15243	0.65588	1.84135	0.65117	2.01083	0.84968	1.60058	0.83886	1.6465	1.1396	2.58378	2.374
3.51243	0	3.51243	0.40595	3.28381	0.40255	2.85791	0.30673	2.4388	0.28671	2.11576	0.27299	2.3004	0.32661	2.43606	0.38036	2.12621	0.36602	1.77662	0.33827	1.88743	0.39985	2.57558	0.60913	1.80468	0.4806	2.19085	0.66763	1.85677	0.65664	2.08819	0.88243	1.60794	0.84272	1.70513	1.1802	2.67006	2.45329
3.7641	0	3.7641	0.43491	3.35763	0.41156	2.86147	0.30711	2.52365	0.29671	2.14818	0.27719	2.32557	0.3302	2.55619	0.39922	2.12791	0.36631	1.85664	0.35356	1.90818	0.40426	2.64188	0.62491	1.87072	0.49825	2.21867	0.67614	1.88415	0.66634	2.10299	0.8887	1.62986	0.85422	1.71079	1.18413	2.68387	2.46598
3.827	0	3.827	0.44214	3.4104	0.41801	2.9313	0.31464	2.58115	0.30349	2.36995	0.3059	2.33351	0.33133	2.56883	0.40121	2.2002	0.37881	1.91965	0.3656	1.97583	0.41865	2.66573	0.63059	1.91956	0.5113	2.22283	0.67741	1.96281	0.69424	2.22621	0.94088	1.72204	0.90259	1.76487	1.22158	2.69379	2.4751
3.95058	0	3.95058	0.45635	3.45775	0.42379	2.97277	0.31911	2.64479	0.31099	2.37105	0.30604	2.36236	0.33544	2.61139	0.4079	2.21841	0.38196	2.00051	0.38106	1.9875	0.42113	2.74149	0.64863	2	0.53282	2.24756	0.68498	1.9702	0.69686	2.23898	0.94628	1.82014	0.95408	1.82565	1.26368	2.81814	2.58937
3.95719	0	3.95719	0.4571	3.50993	0.43016	3.00224	0.32228	2.69532	0.31695	2.45934	0.31748	2.37571	0.33734	2.646	0.41334	2.2431	0.38623	2.03305	0.38729	2.03347	0.43092	2.74546	0.64957	2.03622	0.5425	2.28108	0.69523	1.97842	0.69977	2.30539	0.97441	1.85693	0.97338	1.87983	1.30121	2.95311	2.71341
4.09097	0	4.09097	0.47247	3.68391	0.45139	3.08506	0.33122	2.76333	0.32498	2.46253	0.31789	2.4124	0.34257	2.65576	0.41487	2.29751	0.39565	2.13852	0.40747	2.08843	0.44262	2.84935	0.67433	2.10069	0.55975	2.29237	0.69869	1.99932	0.70719	2.31967	0.98045	1.88189	0.98649	1.90423	1.31811	3.00506	2.76115
4.09881	0	4.09881	0.47337	3.70953	0.45451	3.12025	0.33502	2.83632	0.3336	2.46332	0.31799	2.43653	0.34601	2.74773	0.42934	2.30101	0.39625	2.19166	0.41764	2.144	0.45445	2.97454	0.70417	2.11335	0.56314	2.34623	0.71517	2.02159	0.71509	2.41781	1.02202	1.90128	0.99666	1.95811	1.35543	3.03396	2.78771
4.13966	0	4.13966	0.47806	3.79757	0.46525	3.20199	0.34384	2.86444	0.33693	2.62521	0.33898	2.50719	0.35609	2.7938	0.43659	2.31288	0.39831	2.25206	0.42921	2.14665	0.45502	3.02667	0.7166	2.12497	0.56625	2.37338	0.72347	2.11099	0.7468	2.43018	1.02726	1.93636	1.01507	2.08161	1.44098	3.227	2.96511
4.29921	0	4.29921	0.49634	3.82962	0.46915	3.34626	0.35944	2.9753	0.35003	2.78375	0.35956	2.53005	0.35935	2.8493	0.44534	2.31708	0.39903	2.32884	0.44392	2.14891	0.4555	3.05534	0.72343	2.16149	0.57602	2.40955	0.73454	2.12679	0.7524	2.47907	1.04796	1.95635	1.02556	2.12489	1.47096	3.25011	2.98635
4.31642	0	4.31642	0.49831	3.97597	0.48698	3.44981	0.37064	3.04022	0.35771	2.89352	0.37382	2.55416	0.36279	2.86155	0.44727	2.35289	0.40524	2.33643	0.44538	2.21209	0.46896	3.09208	0.7322	2.21518	0.5904	2.45232	0.74764	2.15811	0.76351	2.56116	1.08273	2.00735	1.05233	2.24305	1.55281	3.26016	2.99559
4.39665	0	4.39665	0.50749	4.0854	0.50029	3.51107	0.37727	3.06476	0.36062	2.94043	0.37991	2.62771	0.37329	2.88197	0.45049	2.36049	0.40655	2.33843	0.44576	2.21267	0.46908	3.16332	0.74919	2.21674	0.59081	2.48781	0.7585	2.2179	0.78473	2.56271	1.08339	2.05869	1.07928	2.37113	1.64153	3.27843	3.01238
4.41654	0	4.41654	0.50976	4.11199	0.50352	3.61026	0.38802	3.11366	0.3664	3.07084	0.39687	2.74441	0.38997	2.90828	0.45464	2.37185	0.40852	2.35056	0.44809	2.28148	0.48376	3.26325	0.77304	2.26311	0.60323	2.5359	0.77322	2.24161	0.79314	2.6266	1.11046	2.1196	1.11125	2.43837	1.68811	3.33975	3.06873
4.46666	0	4.46666	0.51548	4.13222	0.50597	3.68101	0.3957	3.14722	0.37038	3.12236	0.40358	2.85083	0.40518	2.9167	0.45596	2.40959	0.41506	2.38536	0.45476	2.40268	0.50961	3.32168	0.78699	2.30511	0.61448	2.6364	0.80399	2.27885	0.80636	2.67364	1.13038	2.12128	1.11214	2.46465	1.70632	3.42992	3.1516
4.56038	0	4.56038	0.52617	4.21253	0.51572	3.78057	0.40652	3.27518	0.38554	3.23127	0.41777	2.89025	0.41082	2.96332	0.46332	2.44845	0.42179	2.41715	0.46086	2.5	0.53039	3.34368	0.79224	2.31875	0.61813	2.63878	0.80472	2.3861	0.84442	2.67869	1.13252	2.13987	1.1219	2.57712	1.78423	3.60972	3.31684
4.70234	0	4.70234	0.54234	4.41286	0.53999	3.8243	0.41127	3.28291	0.38646	3.23488	0.41825	2.91714	0.41467	3.04965	0.47694	2.45538	0.42299	2.42118	0.46163	2.64828	0.56207	3.39218	0.80382	2.32687	0.6203	2.68053	0.81751	2.40009	0.84938	2.7015	1.14218	2.16111	1.13304	2.77129	1.91875	3.63664	3.34158
4.9373	0	4.9373	0.56901	4.43328	0.54246	3.84059	0.41305	3.5082	0.41322	3.29382	0.42594	2.94716	0.41896	3.1608	0.49451	2.49829	0.43043	2.53774	0.48401	2.68152	0.56918	3.45581	0.81902	2.35564	0.62801	2.70332	0.82449	2.44084	0.86385	2.81381	1.18976	2.16253	1.13379	2.89532	2.00468	3.77583	3.4695
4.9828	0	4.9828	0.57416	4.66779	0.57078	3.85026	0.4141	3.53934	0.41693	3.48063	0.45037	3.04443	0.4329	3.25	0.50862	2.51186	0.43278	2.56896	0.49001	2.71093	0.57547	3.50095	0.8298	2.41542	0.64403	2.77617	0.8468	2.45219	0.86787	2.83204	1.19749	2.2161	1.16191	2.92969	2.02849	3.79027	3.48277
4.99175	0	4.99175	0.57517	4.66954	0.57099	3.90995	0.4206	3.55019	0.41822	3.49022	0.45162	3.10578	0.4417	3.35002	0.52446	2.54402	0.43836	2.63755	0.50318	2.80889	0.59643	3.61472	0.85699	2.4928	0.66476	2.81615	0.85905	2.45304	0.86818	2.86262	1.21044	2.28182	1.19641	2.9538	2.04519	3.95913	3.63796
5	0	5	0.57611	4.75	0.58068	3.93621	0.42347	3.58783	0.4227	3.50627	0.45372	3.11791	0.44344	3.38718	0.53035	2.60076	0.4482	2.64819	0.50523	2.84924	0.60506	3.64492	0.86421	2.50586	0.66826	2.84859	0.86898	2.45694	0.86956	2.92732	1.23785	2.3636	1.23935	3.15105	2.18186	3.98871	3.66515
5.00934	0	5.00934	0.57716	4.76812	0.58286	4.04625	0.43548	3.59777	0.42389	3.51993	0.45551	3.22409	0.45869	3.40331	0.5329	2.61543	0.45075	2.67347	0.51009	2.86304	0.60802	3.64795	0.86493	2.52902	0.67447	2.87184	0.87611	2.58227	0.91405	2.93666	1.24181	2.37498	1.24532	3.19779	2.21424	4.04158	3.71373
5.01279	0	5.01279	0.57755	4.78408	0.58478	4.22734	0.45529	3.6061	0.42488	3.59593	0.46547	3.27934	0.46663	3.42966	0.53708	2.65046	0.45682	2.75	0.52481	2.92782	0.62189	3.69814	0.87693	2.53845	0.677	2.91254	0.88858	2.61001	0.9239	2.96599	1.25424	2.37761	1.2467	3.41755	2.3665	4.16494	3.82711
5.05576	0	5.05576	0.58241	4.79999	0.58669	4.2306	0.45564	3.6634	0.43171	3.62937	0.46985	3.28915	0.46804	3.46622	0.54288	2.67904	0.46179	2.82502	0.53925	2.94021	0.62454	3.75588	0.89073	2.5878	0.69023	2.97222	0.90686	2.64138	0.93504	3.08368	1.30411	2.38018	1.24805	3.42208	2.36964	4.32973	3.97855
5.09662	0	5.09662	0.58702	4.81993	0.58908	4.25	0.45777	3.80513	0.44862	3.66027	0.47391	3.30225	0.46992	3.53366	0.55359	2.70761	0.46675	2.87099	0.5481	3.03493	0.64484	3.84535	0.91213	2.64878	0.70658	2.99874	0.91499	2.66183	0.9423	3.21575	1.36007	2.52061	1.32177	3.48223	2.41131	4.35255	3.99952
5.46623	0	5.46623	0.62862	5.14934	0.62855	4.26405	0.45931	3.99115	0.47086	3.75	0.48568	3.30317	0.47005	3.57228	0.55972	2.74326	0.47294	2.90213	0.5541	3.04327	0.64663	3.85015	0.91327	2.69209	0.7182	3.048	0.93009	2.7045	0.95745	3.2391	1.36997	2.52633	1.32478	3.49453	2.41984	4.42418	4.06536
5.50265	0	5.50265	0.63271	5.38191	0.65631	4.27778	0.46082	3.99258	0.47103	3.77237	0.48863	3.30329	0.47007	3.57548	0.56023	2.77185	0.47791	2.97352	0.56786	3.05301	0.64872	3.88374	0.92131	2.77058	0.73925	3.20156	0.97715	2.80028	0.99146	3.26245	1.37987	2.54122	1.33259	3.51757	2.4358	4.61787	4.24337
5.54882	0	5.54882	0.63788	5.4166	0.66044	4.52517	0.48804	4	0.47192	3.78432	0.4902	3.3092	0.47092	3.5771	0.56049	2.79065	0.48118	2.99081	0.57119	3.05716	0.64961	3.91967	0.9299	2.80051	0.74728	3.22194	0.9834	2.81834	0.99787	3.37148	1.42607	2.54798	1.33615	3.5297	2.44421	4.62946	4.25403
5.5977	0	5.5977	0.64336	5.45646	0.66519	4.58452	0.49459	4.00534	0.47256	3.82466	0.49551	3.31186	0.4713	3.61904	0.56715	2.80664	0.48396	3.00665	0.57424	3.15316	0.67019	3.93935	0.93461	2.84364	0.75886	3.23293	0.98677	2.89883	1.02646	3.4071	1.44117	2.5558	1.34025	3.53497	2.44786	4.74702	4.36208
5.61772	0	5.61772	0.6456	5.57496	0.67929	4.70947	0.5084	4.00608	0.47265	3.854	0.49937	3.35971	0.47819	3.70553	0.58091	2.8711	0.49517	3.0531	0.5832	3.37897	0.71865	3.94316	0.93552	2.91279	0.77742	3.24474	0.99039	3.01515	1.06777	3.50768	1.4838	2.6301	1.37926	3.91515	2.71129	4.85965	4.46559
5.93293	0	5.93293	0.68078	5.78331	0.70402	4.73564	0.5113	4.00945	0.47305	4.10111	0.53198	3.5	0.4984	3.72968	0.58475	2.96547	0.5116	3.0922	0.59074	3.39085	0.72121	3.95116	0.93744	2.92608	0.78098	3.32987	1.01649	3.04697	1.07907	3.63762	1.53888	2.73461	1.43413	3.94266	2.73035	5.19416	4.77303
5.98736	0	5.98736	0.68684	5.80789	0.70693	4.81531	0.52012	4.00997	0.47312	4.18649	0.54326	3.52556	0.50209	3.75024	0.58803	2.98139	0.51437	3.17674	0.60706	3.39529	0.72216	4.24421	1.00757	3.019	0.80593	3.35688	1.02477	3.06748	1.08636	3.64412	1.54163	2.74019	1.43706	3.98161	2.75734	5.30637	4.87616
6.11981	0	6.11981	0.70156	5.84841	0.71174	4.9967	0.54024	4.25223	0.50224	4.20112	0.5452	3.58375	0.51049	3.77902	0.59261	3	0.51761	3.17948	0.60759	3.59071	0.76415	4.29274	1.01919	3.03245	0.80954	3.39643	1.0369	3.13132	1.10904	3.65028	1.54424	2.84144	1.49022	3.99514	2.76672	5.38941	4.95249
6.19589	0	6.19589	0.71	6.00058	0.72974	5.09271	0.55092	4.31556	0.50987	4.30265	0.55864	3.60007	0.51284	3.83427	0.60141	3.00839	0.51907	3.18075	0.60783	3.62722	0.772	4.33812	1.03006	3.14123	0.83875	3.48729	1.06476	3.16681	1.12165	3.92691	1.66151	2.89166	1.5166	4.07652	2.82311	5.97045	5.48652
6.39963	0	6.39963	0.73255	6.06825	0.73774	5.15415	0.55776	4.40622	0.5208	4.40176	0.57178	3.60795	0.51398	3.89015	0.61032	3.01186	0.51968	3.2774	0.6265	3.63357	0.77336	4.37665	1.03929	3.17381	0.8475	3.57141	1.09056	3.19195	1.13058	3.94731	1.67016	2.95341	1.54902	4.15977	2.88079	6.01008	5.52295
6.40406	0	6.40406	0.73304	6.07553	0.7386	5.17484	0.56007	4.49119	0.53107	4.41472	0.57349	3.67577	0.52378	3.93948	0.61818	3.0202	0.52113	3.32237	0.63519	3.68663	0.78477	4.41764	1.04911	3.18718	0.85109	3.58211	1.09384	3.29037	1.16555	4.05438	1.71555	3.01025	1.57887	4.30823	2.98367	6.04413	5.55424
6.57876	0	6.57876	0.75233	6.08258	0.73944	5.18034	0.56069	4.50921	0.53325	4.43524	0.57622	3.68258	0.52476	3.9432	0.61878	3.05069	0.52644	3.3506	0.64065	3.71337	0.79052	4.58961	1.09031	3.23525	0.86401	3.73709	1.14139	3.33804	1.18248	4.19166	1.77376	3.09626	1.62404	4.74975	3.28965	6.08777	5.59435
6.58855	0	6.58855	0.75341	6.17622	0.7505	5.21387	0.56442	4.50946	0.53328	4.4691	0.58072	3.70224	0.52761	3.95436	0.62056	3.12622	0.53961	3.37005	0.64441	3.80773	0.81082	4.64955	1.10467	3.24912	0.86773	3.77939	1.15437	3.41724	1.21063	4.21592	1.78405	3.19393	1.67533	4.78585	3.31466	6.13932	5.64173
6.63289	0	6.63289	0.7583	6.25767	0.76011	5.3221	0.57651	4.57204	0.54085	4.58575	0.59622	3.74574	0.5339	3.95808	0.62115	3.1753	0.54818	3.40704	0.65156	3.85738	0.82151	4.74487	1.12752	3.31318	0.88494	3.82581	1.16861	3.56557	1.26334	4.257	1.80147	3.27491	1.71785	4.9812	3.45004	6.63939	6.10136
6.95394	0	6.95394	0.79366	6.30058	0.76517	5.32924	0.57731	4.71473	0.55815	4.58841	0.59658	3.74792	0.53421	3.96953	0.62298	3.20093	0.55265	3.41039	0.65221	3.89529	0.82967	4.81407	1.14411	3.32611	0.88842	4.00022	1.22213	3.63829	1.28919	4.34615	1.83927	3.33325	1.74849	5.07806	3.51717	6.69884	6.15601
7.06425	0	7.06425	0.80579	6.37308	0.77372	5.36507	0.58131	4.7561	0.56317	4.67569	0.60819	3.74995	0.53451	3.97401	0.62369	3.24183	0.55979	3.41295	0.6527	3.99704	0.85157	4.82754	1.14734	3.36492	0.89885	4.05804	1.23987	3.73374	1.32312	4.53288	1.91845	3.35255	1.75863	5.74543	3.97971	6.72464	6.17973
7.20825	0	7.20825	0.82162	6.39315	0.77608	5.38267	0.58328	4.82649	0.57172	4.68785	0.60981	3.83699	0.54711	4.05022	0.63586	3.24857	0.56097	3.49279	0.66815	4.06408	0.86601	4.83523	1.14919	3.37869	0.90255	4.11148	1.25628	3.75228	1.32971	4.57898	1.938	3.36921	1.76738	5.79398	4.01337	6.78613	6.23624
7.3862	0	7.3862	0.84115	6.52564	0.79169	5.38667	0.58373	4.85585	0.57529	4.79834	0.62454	3.85811	0.55017	4.10653	0.64485	3.2571	0.56246	3.52912	0.67518	4.11098	0.87611	4.85344	1.15355	3.45024	0.92178	4.1273	1.26113	3.78915	1.34281	4.68995	1.98507	3.59641	1.8867	5.80492	4.02094	6.90117	6.34198
7.45393	0	7.45393	0.84857	7.0174	0.84949	5.49092	0.59539	4.90941	0.5818	4.85148	0.63162	3.89188	0.55506	4.1689	0.65482	3.32179	0.57376	3.56916	0.68293	4.22196	0.90003	4.87228	1.15807	3.46622	0.92607	4.25171	1.29933	3.82177	1.35441	4.69748	1.98826	3.68161	1.93145	5.80761	4.02281	7.30832	6.71622
7.5012	0	7.5012	0.85376	7.21223	0.87234	5.63799	0.61188	4.93144	0.58448	4.85942	0.63268	3.92869	0.5604	4.18088	0.65673	3.37091	0.58235	3.63774	0.69622	4.22857	0.90145	4.93552	1.17324	3.47831	0.92932	4.28225	1.3087	4.05028	1.43565	4.71816	1.99703	3.69904	1.94061	5.82055	4.03178	7.44553	6.84234
7.82024	0	7.82024	0.88868	7.38584	0.89268	5.71443	0.62046	5.11667	0.60705	4.91902	0.64064	3.94297	0.56247	4.25549	0.66866	3.39235	0.58609	3.65887	0.70031	4.26484	0.90927	5.09405	1.21127	3.50086	0.93538	4.32512	1.32187	4.17339	1.47943	4.74499	2.00841	3.9179	2.05556	5.86358	4.06161	7.55609	6.94397
7.86268	0	7.86268	0.89332	7.89882	0.95268	5.78957	0.6289	5.18862	0.61583	4.98787	0.64984	3.95717	0.56453	4.28243	0.67297	3.44691	0.59564	3.67165	0.70279	4.37271	0.93253	5.17717	1.23122	3.55867	0.95092	4.53591	1.3866	4.1767	1.48061	4.82702	2.0432	3.93169	2.06281	5.98788	4.14776	7.77352	7.14382
8.15598	0	8.15598	0.92534	8.47452	1.0198	5.86203	0.63704	5.21402	0.61893	5.14199	0.67045	4.01397	0.57278	4.28272	0.67302	3.47092	0.59984	3.75149	0.71826	4.39306	0.93692	5.33768	1.26974	3.57638	0.95569	4.55702	1.39308	4.23386	1.50093	5.24825	2.22188	3.97578	2.08597	6.53339	4.52589	8.0137	7.36459
8.17146	0	8.17146	0.92703	8.56553	1.03039	5.88594	0.63973	5.22971	0.62084	5.17085	0.67432	4.06217	0.57978	4.35412	0.68445	3.51217	0.60706	3.83831	0.73509	4.42247	0.94326	5.3557	1.27407	3.60142	0.96242	4.56533	1.39563	4.36498	1.54757	5.61443	2.37724	4.0405	2.11996	6.66004	4.61368	8.11234	7.45526
8.43223	0	8.43223	0.95544	8.61394	1.03602	5.96251	0.64835	5.37748	0.63891	5.17775	0.67524	4.12709	0.58921	4.46461	0.70214	3.54422	0.61267	3.86025	0.73934	4.46231	0.95185	5.37191	1.27796	3.63314	0.97095	4.68107	1.43118	4.54034	1.60994	5.73274	2.42744	4.06237	2.13145	6.7723	4.6915	8.26815	7.59848
8.54933	0	8.54933	0.96818	8.6676	1.04226	6.23601	0.67919	5.45273	0.64812	5.38376	0.70284	4.13539	0.59042	4.4652	0.70224	3.58312	0.61949	3.89798	0.74666	4.47799	0.95524	5.3968	1.28394	3.6416	0.97322	4.78218	1.46225	4.62619	1.64048	5.92197	2.50773	4.0753	2.13824	7.0855	4.90862	8.31981	7.64597
8.60633	0	8.60633	0.97437	9.16502	1.10006	6.2582	0.68169	5.55914	0.66116	5.43541	0.70977	4.16513	0.59474	4.53758	0.71384	3.63108	0.62789	3.9805	0.76267	4.48892	0.95759	5.41588	1.28852	3.6488	0.97516	4.78953	1.4645	4.6312	1.64226	6.21724	2.63303	4.34561	2.28024	7.31687	5.06903	8.39212	7.71243
8.78191	0	8.78191	0.99345	9.24066	1.10884	6.25867	0.68175	5.57362	0.66293	5.5018	0.71868	4.17013	0.59547	4.54108	0.7144	3.65648	0.63234	4.01019	0.76843	4.51707	0.96367	5.47358	1.30237	3.65871	0.97782	4.96684	1.51898	4.78846	1.69821	6.71765	2.84543	4.50284	2.36284	7.41106	5.13432	8.70982	8.00447
8.83735	0	8.83735	0.99947	9.24768	1.10965	6.26956	0.68297	5.57552	0.66316	5.57104	0.72798	4.17382	0.59601	4.60171	0.72412	3.68532	0.6374	4.10159	0.78618	4.66831	0.99631	5.50187	1.30917	3.66888	0.98056	5.06331	1.54863	5.16708	1.83294	6.83134	2.89369	4.52201	2.37292	7.58601	5.25561	8.76425	8.0545
9.04654	0	9.04654	1.02217	9.77664	1.17101	6.26978	0.683	5.61254	0.6677	5.69709	0.74493	4.18469	0.59759	4.61723	0.72661	3.75589	0.64978	4.13634	0.79293	4.76368	1.0169	5.53114	1.3162	3.6799	0.98352	5.10683	1.562	5.18047	1.8377	7.37132	3.12293	4.53701	2.38079	7.80985	5.4108	9.35135	8.59415
9.16418	0	9.16418	1.03493	9.88041	1.18303	6.63141	0.72392	5.75246	0.68488	5.72368	0.7485	4.2796	0.61141	4.76031	0.74958	3.78491	0.65487	4.16469	0.79844	4.77569	1.01949	5.58318	1.3287	3.7381	0.99917	5.11269	1.5638	5.18685	1.83997	7.44578	3.15455	4.74887	2.4921	7.97978	5.52861	9.35212	8.59486
9.59302	0	9.59302	1.08139	9.94673	1.19072	6.7718	0.73984	5.84646	0.69643	5.79049	0.75749	4.35581	0.62252	4.82098	0.75933	3.80383	0.65819	4.28171	0.82118	4.81551	1.02809	5.75306	1.36951	3.77777	1.00984	5.38508	1.64753	5.22223	1.85257	7.56776	3.20634	4.75601	2.49585	8.0194	5.55608	9.37191	8.61306
9.61934	0	9.61934	1.08424	10.0266	1.19997	7.03125	0.76933	5.98269	0.71319	5.79566	0.75819	4.48822	0.64183	4.85524	0.76483	3.84739	0.66584	4.30421	0.82555	4.84928	1.03539	6.19554	1.47589	3.81813	1.0207	5.39017	1.64909	5.22651	1.85409	8.06257	3.41647	5.20742	2.73304	8.39954	5.81965	9.40595	8.64435
9.64784	0	9.64784	1.08732	10.3237	1.23436	7.17426	0.78562	6.01504	0.71717	5.79778	0.75847	4.51079	0.64512	4.87128	0.76741	3.86324	0.66862	4.48197	0.86012	5.08464	1.08624	6.22602	1.48322	3.93	1.0508	5.44555	1.66612	5.27943	1.87292	8.18715	3.46938	5.4659	2.86887	8.72192	6.04317	9.41488	8.65256
9.79838	0	9.79838	1.1036	10.5202	1.25709	7.23506	0.79255	6.17794	0.73724	6.01196	0.78732	4.56594	0.65318	4.8803	0.76886	3.8762	0.6709	4.54828	0.87303	5.11323	1.09242	6.25189	1.48944	3.9886	1.06656	5.51256	1.68672	5.29288	1.87771	8.5847	3.63823	5.57794	2.92774	9.18213	6.36228	9.45066	8.68544
9.9838	0	9.9838	1.12363	10.8537	1.29565	7.58481	0.83248	6.34766	0.75818	6.02143	0.7886	4.57278	0.65418	4.93778	0.7781	3.92198	0.67894	4.5832	0.87982	5.14452	1.09919	6.64667	1.58444	4.05066	1.08327	5.7039	1.74556	5.63311	1.99882	8.59275	3.64165	5.8614	3.07671	9.50207	6.58414	9.45987	8.69391
10.0117	0	10.0117	1.12665	11.0471	1.31799	7.72242	0.84823	6.56404	0.78493	6.09121	0.79801	4.80472	0.68809	5.12219	0.80777	3.9449	0.68297	4.66652	0.89604	5.20039	1.11127	7.02936	1.67659	4.10224	1.09715	5.71123	1.74781	5.78366	2.05242	8.59757	3.64369	6.12484	3.21516	9.62431	6.6689	9.47725	8.70989
10.0329	0	10.0329	1.12893	11.1097	1.32522	7.99537	0.87952	6.63894	0.7942	6.27335	0.8226	4.88125	0.6993	5.15231	0.81262	4.01212	0.69478	4.68506	0.89965	5.25905	1.12396	7.06731	1.68574	4.20613	1.12511	5.88156	1.8002	6.25387	2.21986	8.60217	3.64565	6.52248	3.42416	9.82894	6.81081	9.95557	9.14956
10.0823	0	10.0823	1.13426	11.3369	1.35146	8.20977	0.90415	6.70884	0.80286	6.3266	0.8298	4.96808	0.71202	5.38934	0.85082	4.02512	0.69707	4.80725	0.92345	5.28636	1.12986	7.32695	1.7483	4.21504	1.12751	5.91474	1.8104	6.5243	2.31618	8.80739	3.73282	6.78378	3.56151	9.89768	6.85848	10.2404	9.41135
10.1244	0	10.1244	1.13881	11.648	1.38737	8.49704	0.93722	6.84962	0.82031	6.38169	0.83725	5.02992	0.72109	5.4068	0.85363	4.04471	0.70051	4.91715	0.94487	5.37041	1.14805	7.615	1.81775	4.22787	1.13097	6.05178	1.85256	6.90104	2.45039	9.0755	3.84672	6.94278	3.64509	10.3133	7.14668	10.275	9.4432
10.3143	0	10.3143	1.1593	11.7869	1.4034	8.88401	0.98191	7.12317	0.85428	6.57117	0.86289	5.12123	0.73449	5.42347	0.85632	4.06533	0.70414	4.92081	0.94559	5.43176	1.16132	7.85316	1.87519	4.23866	1.13387	6.22215	1.90497	7.26494	2.58006	9.08127	3.84917	7.10022	3.72785	10.5547	7.31411	10.3501	9.51219
10.5956	0	10.5956	1.18963	11.9204	1.41879	9.2573	1.02513	7.25772	0.87102	6.61732	0.86914	5.25167	0.75365	5.48338	0.86598	4.15022	0.71907	5.05133	0.97104	5.50764	1.17775	8.36757	1.99933	4.35375	1.16486	6.28492	1.92429	7.5482	2.68102	9.31421	3.94814	7.10393	3.7298	10.6332	7.36854	10.5027	9.65245
10.8514	0	10.8514	1.21718	12.068	1.43581	9.50322	1.05368	7.5375	0.90588	6.61799	0.86923	5.33338	0.76566	5.57141	0.88019	4.17104	0.72274	5.13253	0.98688	5.62065	1.20221	8.37936	2.00218	4.52099	1.2099	6.31757	1.93433	8.03449	2.85437	9.43142	3.99793	7.12631	3.74157	10.8181	7.49683	10.698	9.83195
11.0095	0	11.0095	1.23419	12.1685	1.4474	9.75816	1.08332	7.87584	0.94814	6.66254	0.87526	5.37455	0.77171	5.69141	0.89957	4.21195	0.72994	5.15406	0.99108	5.69368	1.21803	8.40679	2.0088	4.55293	1.21851	6.42094	1.96615	8.21515	2.91878	9.53905	4.04367	7.18573	3.77281	11.1717	7.74204	10.9674	10.0795
11.3954	0	11.3954	1.27569	12.2489	1.45667	10.1224	1.12578	8.00602	0.96443	6.66307	0.87534	5.40529	0.77623	5.80306	0.91761	4.32745	0.75028	5.34082	1.02754	5.82119	1.24565	8.85573	2.11724	4.5903	1.22857	6.82242	2.08972	8.39924	2.98442	9.64456	4.0885	7.53129	3.95448	11.2957	7.82804	11.0434	10.1494
11.7949	0	11.7949	1.31861	12.5077	1.4865	10.3843	1.15636	8.39903	1.01371	6.84644	0.9002	5.48863	0.7885	5.8032	0.91764	4.39092	0.76146	5.3538	1.03007	5.83976	1.24967	9.03653	2.16094	4.71606	1.26246	7.16308	2.19461	8.46559	3.00809	9.78733	4.14917	7.54923	3.96391	11.3508	7.86629	11.0725	10.1761
12.0842	0	12.0842	1.34965	12.7431	1.51362	10.4024	1.15848	8.7847	1.0622	6.90697	0.90842	5.67508	0.81596	5.95379	0.94199	4.40781	0.76443	5.39044	1.03723	5.90522	1.26386	9.52598	2.27927	4.73632	1.26792	7.39249	2.26527	8.54354	3.03588	9.99683	4.23819	7.55165	3.96518	11.5115	7.97773	11.1319	10.2308
12.1951	0	12.1951	1.36155	13.0202	1.54555	10.4549	1.16462	8.85181	1.07065	7.18098	0.94565	5.72561	0.8234	5.96439	0.94371	4.41151	0.76509	5.41978	1.04296	5.967	1.27725	9.62054	2.30215	4.88029	1.30672	7.84298	2.40405	8.72899	3.10202	10.1213	4.29109	7.82457	4.10867	11.7599	8.15002	11.1938	10.2877
12.4	0	12.4	1.38351	13.265	1.57375	10.7566	1.19994	8.9202	1.07926	7.18525	0.94623	5.7721	0.83026	5.97503	0.94543	4.42499	0.76746	5.44601	1.04808	5.98907	1.28203	10.1503	2.43035	4.90492	1.31336	8.05229	2.46855	8.7772	3.11922	10.132	4.29563	8.31306	4.36552	12.0219	8.33175	11.3071	10.3918
12.872	0	12.872	1.43405	13.4053	1.58991	10.8709	1.21335	9.30459	1.12777	7.30235	0.96217	5.92702	0.85312	6.0547	0.95832	4.48326	0.77774	5.4631	1.05142	6.10436	1.30702	10.2045	2.44347	4.9531	1.32634	8.15888	2.5014	9.05259	3.21745	10.3928	4.40646	8.81763	4.63085	12.1538	8.42325	11.4574	10.53
13.0244	0	13.0244	1.45037	13.5217	1.60331	11.1618	1.2475	10.0338	1.22014	7.31485	0.96387	6.05038	0.87134	6.13546	0.9714	4.62757	0.80319	5.48879	1.05645	6.34242	1.35866	10.7747	2.58156	5.02738	1.34637	8.71209	2.67194	9.24282	3.28531	10.4233	4.41943	8.87102	4.65893	12.3246	8.54173	11.5	10.569
13.2869	0	13.2869	1.47845	13.6049	1.61288	11.541	1.29211	10.1489	1.23476	7.31794	0.96429	6.07995	0.87571	6.23738	0.98791	4.64458	0.80619	5.56434	1.07121	6.42541	1.37667	10.7879	2.58477	5.16952	1.3847	9.04343	2.77412	9.46423	3.3643	10.7054	4.53933	9.0484	4.75222	12.4061	8.59827	11.5362	10.6023
13.4069	0	13.4069	1.49129	13.7013	1.62399	11.693	1.31003	10.2582	1.24864	7.68935	1.01491	6.12038	0.88169	6.41545	1.01678	4.66847	0.81041	5.71168	1.10002	6.4557	1.38324	11.1862	2.68129	5.25264	1.40711	9.22096	2.82888	9.52362	3.38549	11.2684	4.77868	9.37941	4.92631	12.4358	8.61886	11.5707	10.6341
13.5246	0	13.5246	1.50388	13.8731	1.64377	11.7647	1.3185	10.9932	1.34228	7.68969	1.01496	6.12238	0.88198	6.48783	1.02853	4.70814	0.81742	5.76349	1.11015	6.47935	1.38837	11.3987	2.73283	5.26073	1.4093	9.63986	2.95811	9.576	3.40418	11.3737	4.82346	9.45732	4.96728	12.624	8.74938	11.6061	10.6666
13.6271	0	13.6271	1.51485	14.5415	1.7207	11.8776	1.33182	11.7679	1.44141	7.69246	1.01534	6.14729	0.88566	6.4987	1.03029	4.78468	0.83093	5.8274	1.12266	6.50044	1.39295	11.407	2.73483	5.30695	1.42176	9.82067	3.01391	9.59908	3.41242	11.8091	5.00858	9.54731	5.01461	13.2576	9.18888	11.6352	10.6934
13.8718	0	13.8718	1.54101	14.689	1.73768	11.9212	1.33697	11.8068	1.44641	7.73546	1.02121	6.15384	0.88663	6.50783	1.03177	4.78693	0.83133	5.85969	1.12897	6.52132	1.39748	12.0058	2.88008	5.39688	1.44602	10.3412	3.17457	9.63508	3.42526	11.8314	5.01807	9.83074	5.1637	14.1609	9.81551	11.6561	10.7125
14.168	0	14.168	1.57267	14.8584	1.75717	12.627	1.42052	11.8387	1.45049	7.73928	1.02173	6.19138	0.89219	6.52223	1.03411	4.91182	0.8534	5.9064	1.13812	6.55836	1.40552	12.0375	2.88778	5.52385	1.48028	10.4026	3.19352	9.75238	3.46712	11.8544	5.02783	9.98335	5.24397	14.2134	9.8519	11.8411	10.8826
14.2463	0	14.2463	1.58104	15.022	1.776	12.6672	1.42529	11.8733	1.45493	7.74112	1.02198	6.37021	0.91865	6.52241	1.03414	4.91522	0.854	5.96802	1.15018	6.57517	1.40917	12.0718	2.89611	5.62226	1.50683	10.6121	3.25821	9.87488	3.51083	12.1385	5.14864	10.0138	5.25997	14.2282	9.86213	11.8796	10.9179
14.3367	0	14.3367	1.5907	15.267	1.80419	13.149	1.48254	11.9734	1.46778	7.81423	1.03196	6.52229	0.94119	6.52247	1.03415	4.91645	0.85422	5.99287	1.15504	6.85435	1.46981	12.1965	2.92638	5.6442	1.51276	10.8433	3.32962	9.90475	3.52149	12.494	5.29984	10.0544	5.28133	14.7064	10.1938	11.8878	10.9255
14.499	0	14.499	1.60804	15.548	1.83655	13.1815	1.48641	12.4083	1.52371	8.22893	1.08869	6.52285	0.94127	6.5225	1.03415	4.94407	0.85911	6.0371	1.1637	7.08667	1.52029	12.6128	3.02744	5.77779	1.54881	11.4113	3.50504	10.014	3.56048	12.8368	5.44563	10.4059	5.46624	14.8799	10.3142	11.8907	10.9282
14.9306	0	14.9306	1.65414	15.799	1.86544	13.2814	1.4983	12.4326	1.52683	8.25882	1.09279	6.57133	0.94846	6.61338	1.04891	4.96471	0.86275	6.08385	1.17285	7.24184	1.55403	12.6918	3.04665	6.03567	1.61843	11.4162	3.50657	10.2262	3.63621	13.1566	5.58167	10.4543	5.49168	15.1993	10.5357	11.8962	10.9331
15.1835	0	15.1835	1.68115	16.0451	1.89377	13.3942	1.51174	12.4339	1.527	8.56416	1.13467	6.62199	0.95597	6.95716	1.10478	4.97112	0.86389	6.26772	1.20888	7.55081	1.62125	12.9361	3.10597	6.05549	1.62379	11.6393	3.57551	10.3358	3.67532	13.7534	5.83555	10.5046	5.51817	15.5317	10.7663	11.8994	10.9361
15.2018	0	15.2018	1.6831	16.15	1.90584	13.5258	1.52742	13.0265	1.6034	8.71619	1.15555	6.77497	0.97867	7.02453	1.11574	5.23528	0.91063	6.37482	1.22987	7.68113	1.64962	13.4633	3.2341	6.06717	1.62694	11.7963	3.624	10.6673	3.79367	13.7985	5.85477	10.9669	5.7614	15.7439	10.9134	11.9067	10.9429
15.3068	0	15.3068	1.69431	16.3058	1.92378	13.6308	1.53994	13.0604	1.60777	8.88813	1.17918	7.14302	1.03337	7.39684	1.17639	5.294	0.92103	6.38305	1.23148	7.68138	1.64967	13.5372	3.25208	6.10428	1.63696	12.8848	3.96052	10.6837	3.79955	13.8192	5.86355	11.0007	5.77915	15.7665	10.9291	11.9104	10.9462
15.6831	0	15.6831	1.73448	16.4552	1.94099	13.755	1.55478	13.0982	1.61265	9.15198	1.21549	7.35844	1.06544	7.55036	1.20142	5.29892	0.9219	6.44341	1.24331	7.68208	1.64982	13.6438	3.278	6.1334	1.64483	12.9175	3.97061	10.7088	3.80848	13.8469	5.87534	11.061	5.81091	16.1013	11.1613	11.9877	11.0172
15.9229	0	15.9229	1.76007	17.1756	2.02395	13.7962	1.5597	13.1941	1.62504	9.27114	1.23191	7.61519	1.10372	7.83652	1.24814	5.3736	0.93514	6.49791	1.254	8.09024	1.73872	14.171	3.40623	6.13951	1.64648	13.3495	4.10424	10.7935	3.83873	13.89	5.89368	11.1239	5.84397	16.1521	11.1966	12.0255	11.052
15.9513	0	15.9513	1.7631	17.1925	2.0259	13.9062	1.57285	13.6204	1.6802	9.58657	1.27543	7.9419	1.15251	8.17669	1.30376	5.4613	0.95068	6.56946	1.26804	8.32421	1.78972	14.2347	3.42172	6.14364	1.64759	13.352	4.10501	11.0692	3.93718	14.0471	5.96053	11.7977	6.19853	16.1684	11.2079	12.0386	11.064
16.0594	0	16.0594	1.77464	17.2165	2.02867	14.0295	1.58758	13.874	1.71306	9.8448	1.31111	8.08735	1.17426	8.45479	1.34929	5.56143	0.96843	6.57819	1.26975	8.32521	1.78993	14.448	3.47362	6.17911	1.65717	13.4417	4.13276	11.2124	3.98829	14.4551	6.13415	11.9442	6.27559	16.1839	11.2186	12.1398	11.157
16.0996	0	16.0996	1.77893	17.2416	2.03155	14.1125	1.59751	13.9485	1.72272	10.0072	1.33357	8.30055	1.20617	8.47333	1.35233	5.63484	0.98146	6.70751	1.29513	8.32533	1.78996	14.7552	3.54842	6.35655	1.7051	13.7816	4.2379	11.4769	4.08276	14.5465	6.17304	11.9466	6.27686	16.1938	11.2255	12.2227	11.2332
16.2358	0	16.2358	1.79347	17.896	2.10697	14.7594	1.67506	14.257	1.76278	10.2776	1.37102	8.50863	1.23735	8.83902	1.41229	5.68849	0.99097	6.86932	1.32689	8.54736	1.83838	14.8189	3.56392	6.45202	1.7309	14.2136	4.37161	11.5684	4.11543	14.895	6.32138	12.0679	6.34072	16.2005	11.2301	12.2367	11.2461
16.7135	0	16.7135	1.84445	18.0383	2.12337	14.8211	1.68247	14.3991	1.78125	10.4402	1.39355	8.71061	1.26765	8.88689	1.42014	5.7825	1.00766	6.93962	1.3407	8.55237	1.83947	15.0061	3.60952	6.46269	1.73378	14.6265	4.49941	11.7431	4.17783	15.1212	6.41764	12.1832	6.40139	16.294	11.295	12.2539	11.2619
16.9723	0	16.9723	1.87207	18.2407	2.1467	14.8522	1.68619	14.483	1.79215	10.593	1.41476	9.14249	1.33254	8.94149	1.4291	5.84316	1.01843	6.9675	1.34618	8.56047	1.84124	15.4631	3.72084	6.71334	1.80151	14.8537	4.56974	11.8027	4.19913	15.2568	6.47537	12.2009	6.41067	16.6061	11.5114	12.3948	11.3913
17.0888	0	17.0888	1.8845	18.4663	2.17273	15.4063	1.75286	14.6124	1.80898	10.794	1.44267	9.61907	1.4043	8.99247	1.43747	5.88757	1.02632	7.27442	1.4065	8.75766	1.88426	15.6662	3.77035	6.72474	1.8046	14.9349	4.59488	12.3266	4.38629	15.4117	6.5413	12.2663	6.44512	16.76	11.6181	12.4059	11.4015
17.3074	0	17.3074	1.90783	18.6164	2.19003	15.8944	1.81175	14.7442	1.82615	10.8784	1.4544	9.97216	1.45757	9.06037	1.44862	6.18277	1.0788	7.36412	1.42414	8.9433	1.92478	15.8168	3.80705	6.73496	1.80736	15.0394	4.62726	12.4313	4.42367	15.5279	6.59079	12.3795	6.50467	16.8318	11.6679	12.4479	11.4401
17.5904	0	17.5904	1.93804	18.9035	2.22315	15.9308	1.81615	14.8863	1.84466	10.9403	1.46301	10.2346	1.49722	9.27937	1.48461	6.19806	1.08152	7.36704	1.42471	9.10429	1.95992	16.0012	3.85199	7.13262	1.91487	15.4523	4.75513	12.5068	4.45065	15.7873	6.70119	12.4869	6.56123	17.0398	11.8121	12.4514	11.4433
17.7142	0	17.7142	1.95125	19.4001	2.28046	16.0726	1.83328	15.5156	1.92678	11.132	1.48967	10.4343	1.52742	9.42818	1.50908	6.19835	1.08157	7.37298	1.42588	9.2177	1.98469	16.0911	3.87392	7.16984	1.92494	15.9457	4.90797	12.9409	4.6058	15.9291	6.76158	12.5424	6.59043	17.1444	11.8846	12.5368	11.5217
17.8189	0	17.8189	1.96244	19.6907	2.31402	16.5338	1.88911	15.5675	1.93356	11.3166	1.51538	10.6638	1.56217	9.48588	1.51857	6.21521	1.08457	7.37362	1.426	9.24535	1.99073	16.2416	3.91063	7.36174	1.97685	16.1013	4.95621	12.9901	4.62336	16.1269	6.84579	12.6731	6.65923	17.2786	11.9776	12.6169	11.5953
18.1139	0	18.1139	1.99392	19.7856	2.325	17.0766	1.95498	16.1072	2.0042	11.4989	1.54079	11.1707	1.63905	9.58584	1.53502	6.21654	1.08481	7.48468	1.44785	9.5333	2.05365	16.7191	4.02711	7.51657	2.01873	16.1239	4.9632	13.0635	4.64961	16.1953	6.87489	13.1681	6.91974	17.3141	12.0022	12.6601	11.635
18.2248	0	18.2248	2.00577	19.9729	2.34663	17.1591	1.965	16.4196	2.04516	11.7	1.56884	11.5658	1.69906	9.77769	1.56661	6.39438	1.11647	7.77292	1.50459	9.59006	2.06605	16.8454	4.05793	7.51958	2.01955	16.5476	5.0945	13.2667	4.72224	16.3244	6.92988	13.2338	6.95434	17.3529	12.0291	12.6774	11.6509
18.2333	0	18.2333	2.00667	20.7209	2.43313	17.2141	1.97169	16.5789	2.06606	11.7722	1.57893	12.03	1.7697	10.1153	1.62226	6.41728	1.12054	7.77845	1.50568	9.99903	2.15547	17.1043	4.12113	7.65193	2.05536	17.1099	5.26883	13.3751	4.76098	16.5976	7.0462	13.2738	6.97539	17.4273	12.0808	12.6894	11.6619
18.5014	0	18.5014	2.0353	21.1005	2.47705	17.6194	2.02103	16.743	2.08762	12.0608	1.61925	12.3557	1.81934	10.1439	1.62697	6.42171	1.12133	7.80829	1.51156	10.0217	2.16044	17.3471	4.18041	7.68697	2.06484	17.1132	5.26985	13.5104	4.80935	16.8202	7.14096	13.3757	7.02902	17.4372	12.0876	12.7509	11.7184
18.6214	0	18.6214	2.04811	21.2518	2.49457	17.8051	2.04366	17.4282	2.17779	12.1775	1.63557	12.5148	1.8436	10.1567	1.62908	6.44899	1.12619	7.81213	1.51231	10.0876	2.17486	17.5024	4.21832	7.86363	2.11265	17.1495	5.28111	13.7127	4.88168	17.0411	7.23507	13.7757	7.23958	17.443	12.0916	12.7567	11.7237
18.706	0	18.706	2.05714	21.3923	2.51084	17.8636	2.05079	17.8729	2.23646	12.5717	1.69077	12.9775	1.91428	10.1941	1.63526	6.59745	1.15264	7.82277	1.51441	10.107	2.17909	17.7408	4.27656	7.9208	2.12813	17.6925	5.44952	13.8093	4.9162	17.1291	7.27254	13.8628	7.28538	17.4907	12.1247	12.7843	11.7491
18.9675	0	18.9675	2.08507	21.8256	2.56105	18.2875	2.10255	17.8759	2.23685	12.6241	1.69812	13.0268	1.92183	10.2287	1.64096	6.63649	1.1596	7.85712	1.52118	10.1656	2.19192	18.1078	4.36622	8.08536	2.17268	17.7514	5.46778	13.9685	4.97312	17.2452	7.32197	14.2636	7.49639	17.7271	12.2885	12.8103	11.7729
19.3475	0	19.3475	2.12566	22.0823	2.59081	18.4684	2.12467	18.0659	2.26194	12.7144	1.71078	13.4901	1.99273	10.2342	1.64186	6.71678	1.17392	8.05574	1.56031	10.1946	2.19827	18.3482	4.42498	8.09728	2.17591	17.9689	5.53526	14.0615	5.00638	17.5368	7.44616	14.2962	7.51356	17.9401	12.4361	12.9012	11.8564
19.5812	0	19.5812	2.15064	22.3884	2.62631	18.7468	2.15874	18.7036	2.34632	12.9659	1.74608	13.5809	2.00664	10.6198	1.70554	6.74568	1.17907	8.5979	1.66725	10.2618	2.21297	18.7203	4.51595	8.10829	2.17889	18.558	5.71803	14.3676	5.11584	17.5401	7.44756	14.4107	7.57381	18.0167	12.4892	12.9274	11.8805
19.9525	0	19.9525	2.19033	22.4849	2.63751	19.0226	2.19253	19.0737	2.39539	13.123	1.76813	13.9824	2.0682	10.7692	1.73023	7.27405	1.2734	8.60888	1.66942	10.387	2.24039	18.7513	4.52355	8.139	2.1872	18.6925	5.75978	14.5783	5.19117	17.5428	7.4487	14.6644	7.70742	18.0501	12.5123	12.9557	11.9064
20.0632	0	20.0632	2.20216	22.5768	2.64818	19.0733	2.19875	19.1372	2.40382	13.2433	1.78504	14.0207	2.07407	10.8109	1.73711	7.30557	1.27903	8.61229	1.67009	10.6041	2.28791	18.7651	4.52693	8.16402	2.19398	18.8894	5.82086	14.8026	5.27142	17.8337	7.57264	14.6963	7.72418	18.0882	12.5388	13.012	11.958
20.16	0	20.16	2.21251	22.7386	2.66697	19.3087	2.22765	19.3413	2.43091	13.2666	1.78831	14.0685	2.08142	11.0909	1.78344	7.56941	1.32621	8.82103	1.71131	10.8939	2.35139	19.2141	4.63675	8.30794	2.23295	19.1471	5.90086	14.8922	5.30347	17.951	7.6226	14.8339	7.79665	18.1075	12.5521	13.0696	12.011
20.4168	0	20.4168	2.23998	22.8135	2.67566	19.7339	2.2799	19.8926	2.50422	13.4132	1.80893	14.6077	2.16426	11.1561	1.79422	7.91441	1.38798	8.91446	1.72976	10.9759	2.36936	19.291	4.65558	8.53325	2.29398	19.7361	6.08375	14.9358	5.31906	18.1473	7.7062	15.1162	7.94527	18.1289	12.567	13.1118	12.0496
20.5206	0	20.5206	2.25108	22.9997	2.69729	20.1596	2.33232	19.9025	2.50553	13.4296	1.81124	14.9337	2.21441	11.4124	1.83667	8.37134	1.46991	8.94777	1.73635	11.2723	2.43434	19.3215	4.66304	8.56722	2.30318	19.932	6.14459	15.5387	5.53473	18.289	7.76656	15.2523	8.01695	18.1449	12.578	13.1546	12.0889
20.831	0	20.831	2.2843	23.328	2.73544	20.1609	2.33249	19.9328	2.50956	13.5311	1.82553	15.0395	2.23071	11.4724	1.8466	8.48404	1.49015	9.12196	1.77077	11.6698	2.52152	19.6517	4.74383	8.62777	2.31958	20.5638	6.34083	15.7069	5.59494	18.3569	7.79548	15.4301	8.11054	18.1526	12.5833	13.1859	12.1176
20.885	0	20.885	2.29007	23.6257	2.77006	20.1762	2.33437	20.5242	2.5884	13.7739	1.85972	15.1948	2.25463	11.5429	1.8583	8.60681	1.5122	9.17136	1.78054	11.7339	2.5356	19.6587	4.74556	8.76094	2.35567	20.8236	6.42156	16.0063	5.70206	18.5205	7.8652	15.568	8.18314	18.201	12.6169	13.1891	12.1206
21.514	0	21.514	2.35744	23.6629	2.77439	20.5989	2.38652	20.8492	2.63179	13.7757	1.85997	15.6464	2.32425	11.7123	1.88638	8.78547	1.5443	9.20955	1.78809	11.9862	2.59098	19.7512	4.7682	8.81853	2.37127	20.8379	6.42601	16.1223	5.74359	18.7095	7.9457	16.0198	8.42102	18.3516	12.7212	13.2068	12.1368
21.6526	0	21.6526	2.37229	23.9773	2.81097	20.6332	2.39075	20.8871	2.63685	13.7894	1.8619	15.9244	2.36718	11.7783	1.89733	8.97281	1.57798	9.35168	1.81619	12.1642	2.63006	20.0082	4.83112	8.96552	2.4111	20.8453	6.42832	16.2416	5.78628	18.8507	8.00584	16.3256	8.58207	18.4276	12.7739	13.272	12.1965
21.8381	0	21.8381	2.39217	24.0844	2.82345	20.8183	2.41363	21.0566	2.6595	13.7957	1.86279	16.0855	2.39206	12.0441	1.94143	9.36474	1.64851	9.59258	1.86386	12.67	2.74116	20.0264	4.83558	9.09755	2.44689	21.2004	6.53866	16.5704	5.90397	18.9849	8.06302	16.384	8.61284	18.4575	12.7946	13.275	12.1993
22.026	0	22.026	2.41231	24.1992	2.83681	21.0372	2.4407	21.2918	2.69097	14.3608	1.94251	16.0979	2.39398	12.1878	1.96529	9.43763	1.66164	9.64878	1.87498	12.7234	2.75291	20.3941	4.92564	9.39234	2.52681	21.2421	6.55163	16.6984	5.9498	19.0621	8.09593	16.424	8.63388	18.5957	12.8903	13.2835	12.2072
22.0438	0	22.0438	2.41422	24.8824	2.91644	21.2357	2.46528	21.3116	2.69362	14.7744	2.00097	16.5495	2.46382	12.5565	2.02657	9.46157	1.66595	9.71384	1.88786	12.9807	2.80947	20.5944	4.97472	9.48564	2.55211	21.4375	6.61236	17.1287	6.10382	19.2367	8.1703	16.6319	8.74333	18.6163	12.9046	13.2858	12.2092
22.198	0	22.198	2.43075	25.0309	2.93377	21.5164	2.50005	21.5313	2.72304	14.7789	2.0016	16.6387	2.47764	13.0878	2.115	9.48042	1.66934	9.85314	1.91544	13.0562	2.82608	20.7849	5.02138	9.51934	2.56125	21.4773	6.62471	17.2234	6.13774	19.2988	8.19677	16.6559	8.75598	18.6962	12.9599	13.324	12.2442
22.538	0	22.538	2.46723	25.129	2.94522	21.5668	2.5063	21.7217	2.74854	14.881	2.01606	16.9423	2.52466	13.131	2.12221	9.54113	1.68028	9.90482	1.92568	13.7129	2.97058	20.8457	5.0363	9.7235	2.61662	21.6095	6.66583	17.2726	6.15537	19.367	8.22585	16.7628	8.8123	18.7781	13.0166	13.3334	12.2528
22.7267	0	22.7267	2.48748	25.1561	2.94838	21.619	2.51277	21.9303	2.77651	14.8839	2.01646	17.2042	2.56526	13.1779	2.13002	10.1185	1.7844	9.92262	1.9292	13.942	3.02102	20.944	5.06037	9.8342	2.64664	21.7815	6.71929	17.8002	6.34432	19.4147	8.24617	17.1017	8.99073	18.9304	13.122	13.3519	12.2698
22.7434	0	22.7434	2.48927	26.0169	3.04897	21.7289	2.52641	22.2588	2.82062	14.9462	2.02529	17.6563	2.63543	13.7993	2.23367	10.252	1.8085	10.0096	1.94643	14.1362	3.0638	21.2061	5.12464	10.0804	2.71343	21.8285	6.73391	17.9789	6.4083	19.4966	8.28107	17.1141	8.99729	18.9458	13.1327	13.3955	12.3097
23.2633	0	23.2633	2.5451	26.0691	3.05507	21.9836	2.55803	22.3877	2.83793	15.5871	2.11613	17.873	2.66909	14.0146	2.26965	10.3092	1.81883	10.2462	1.99333	14.3337	3.10731	21.633	5.22932	10.4041	2.80128	22.3841	6.90668	18.2968	6.52218	19.7495	8.38883	17.1188	8.99973	18.9528	13.1376	13.4043	12.3178
23.2669	0	23.2669	2.54548	26.1077	3.05959	22.1385	2.57728	22.6824	2.87755	15.6713	2.12809	18.2964	2.73494	14.1174	2.28682	10.5469	1.86178	10.3184	2.00764	14.4487	3.13265	21.8977	5.29427	10.418	2.80507	23.1316	7.13918	18.3279	6.5333	19.9401	8.47003	17.4525	9.17549	18.9937	13.1659	13.4421	12.3524
23.3082	0	23.3082	2.54993	26.113	3.06021	22.2007	2.58501	22.9484	2.91334	15.9405	2.16633	18.499	2.76647	14.2342	2.30634	10.5571	1.86363	10.5276	2.04913	14.4632	3.13584	22.06	5.33407	10.4226	2.80632	23.4909	7.251	18.3637	6.54614	20.0841	8.5314	17.6944	9.30287	19.0423	13.1996	13.4911	12.3973
23.3398	0	23.3398	2.55332	26.2241	3.07321	22.3116	2.5988	23.0128	2.92201	15.9553	2.16844	18.5418	2.77314	14.6691	2.3791	10.6104	1.87325	10.8838	2.11982	14.5193	3.14822	22.0977	5.34332	10.5784	2.84859	23.5111	7.25726	18.7531	6.68564	20.1841	8.57402	17.7678	9.34153	19.1005	13.2398	13.5154	12.4195
23.7287	0	23.7287	2.59513	26.6309	3.12084	22.6405	2.63975	23.6378	3.00629	16.3235	2.22082	18.6167	2.78481	14.8495	2.4093	11.0447	1.95181	10.9591	2.13477	14.78	3.20568	22.1775	5.36291	10.6716	2.8739	24.3144	7.50728	18.8428	6.71777	20.5196	8.71697	17.8313	9.37494	19.1521	13.2755	13.5479	12.4493
23.9541	0	23.9541	2.61937	27.0706	3.17237	22.7841	2.65763	23.8163	3.03038	16.4221	2.23486	18.7298	2.80242	15.1041	2.45195	11.0518	1.9531	11.1184	2.16641	14.9164	3.23577	22.4985	5.44172	11.084	2.98588	24.6873	7.62339	19.5712	6.9788	20.6048	8.75329	17.9699	9.44795	19.156	13.2782	13.5526	12.4536
23.9611	0	23.9611	2.62012	27.0924	3.17493	22.8754	2.66902	24.2421	3.08794	16.963	2.31194	18.9273	2.8332	15.3663	2.49591	11.4933	2.03306	11.2129	2.18517	15.0572	3.26683	22.6311	5.47427	11.2085	3.0197	24.7853	7.65389	19.9624	7.11899	20.7506	8.81543	18.2026	9.5705	19.182	13.2962	13.6206	12.5157
24.4242	0	24.4242	2.66997	27.1208	3.17826	23.0398	2.68953	24.2629	3.09075	17.0171	2.31967	19.3128	2.89334	15.6893	2.55011	11.5565	2.0445	11.6022	2.26254	15.2262	3.30412	22.7888	5.51297	11.2604	3.03381	24.9543	7.70652	20.2464	7.22081	20.9478	8.89948	18.2719	9.60699	19.1847	13.2981	13.6281	12.5226
24.4411	0	24.4411	2.67179	27.153	3.18204	23.7316	2.77597	24.8028	3.16384	17.0528	2.32476	19.4008	2.90709	16.1492	2.62736	11.8501	2.09775	11.837	2.30925	15.3757	3.33711	22.9532	5.55335	11.2797	3.03906	25.3683	7.83546	20.2997	7.2399	21.2758	9.03926	18.3331	9.63919	19.247	13.3412	13.6422	12.5355
24.5526	0	24.5526	2.6838	27.1947	3.18692	23.7473	2.77793	24.9465	3.18333	17.1833	2.34339	19.5285	2.92702	16.2657	2.64695	11.8694	2.10125	11.9331	2.32838	15.4458	3.35258	23.2736	5.63206	11.5408	3.11	25.4259	7.8534	21.0281	7.50108	21.3307	9.06264	18.7843	9.87681	19.2967	13.3756	13.6599	12.5517
24.6192	0	24.6192	2.69097	27.7596	3.25324	24.178	2.83187	25.0336	3.19514	17.2377	2.35116	19.6983	2.95355	16.9171	2.75657	11.8753	2.10233	12.2673	2.3949	15.5852	3.38335	23.3795	5.6581	11.8493	3.19383	25.5942	7.90581	21.067	7.515	21.3518	9.07163	19.0172	9.99942	19.332	13.4001	13.7109	12.5983
25.1372	0	25.1372	2.74681	27.9598	3.27677	24.6485	2.89089	25.3007	3.23139	17.3776	2.37115	20.2781	3.04422	16.9418	2.76073	12.5085	2.21728	12.7993	2.50089	15.7943	3.42952	23.5207	5.69278	11.9739	3.2277	25.6864	7.93453	21.2447	7.57872	21.4337	9.10657	19.255	10.1247	19.3364	13.4031	13.7652	12.648
25.1491	0	25.1491	2.74809	28.3059	3.31748	25.3776	2.98258	25.4126	3.24658	17.597	2.40251	20.4073	3.06446	16.9832	2.76771	12.5199	2.21936	13.2546	2.59171	15.8664	3.44543	23.7635	5.75246	11.9843	3.23052	25.7533	7.95537	21.4649	7.6577	21.6363	9.19291	19.7466	10.3835	19.3879	13.4387	13.8592	12.7338
25.6552	0	25.6552	2.80271	28.4325	3.33237	25.5653	3.00623	25.8167	3.30151	17.6925	2.41617	20.6818	3.10746	17.0794	2.78392	13.1975	2.34261	13.5407	2.64881	15.9776	3.47	24.0052	5.81187	12.3307	3.32469	26.3949	8.15525	21.7634	7.76478	21.7099	9.22425	19.7654	10.3934	19.3908	13.4407	13.8592	12.7338
25.7785	0	25.7785	2.81602	28.5731	3.34892	25.6015	3.0108	26.2341	3.3583	17.8484	2.43849	20.8579	3.13505	17.4861	2.85249	13.2154	2.34586	13.9532	2.73121	16.05	3.486	24.6308	5.96575	12.5122	3.37406	26.5521	8.20426	21.9017	7.81435	21.8012	9.26318	19.7736	10.3978	19.4477	13.4801	13.8592	12.7338
25.7813	0	25.7813	2.81632	28.592	3.35114	25.6204	3.01317	26.5999	3.40817	17.9328	2.45057	20.9014	3.14188	17.6546	2.88091	13.8126	2.45466	14.0787	2.75629	16.1306	3.5038	24.7119	5.98569	12.5319	3.37942	26.6172	8.22453	21.9533	7.83286	21.867	9.29122	19.7884	10.4055	19.5359	13.5411	13.8851	12.7574
26.0973	0	26.0973	2.85046	29.1055	3.41165	25.68	3.02068	26.7402	3.4273	18.0671	2.46981	21.6265	3.25569	17.9369	2.92857	13.8421	2.46006	14.2289	2.7863	16.4166	3.56701	24.8413	6.01755	12.8816	3.47454	26.6819	8.2447	22.2822	7.95086	21.9155	9.31191	20.4428	10.7501	19.5374	13.5421	13.9133	12.7832
26.1022	0	26.1022	2.85099	29.3624	3.44196	25.9636	3.05646	26.8493	3.44219	18.4229	2.52081	21.9037	3.29925	18.0384	2.94573	13.9108	2.47258	14.3265	2.80582	16.4851	3.58216	25.2565	6.11971	12.9069	3.48144	26.8638	8.3014	22.3382	7.97093	21.9969	9.34657	20.6273	10.8472	19.5382	13.5426	13.9968	12.8593
26.2769	0	26.2769	2.86987	29.3775	3.44373	26.0533	3.06779	27.1328	3.48089	18.5206	2.53482	22.2405	3.35224	18.1273	2.96074	13.9947	2.48788	14.4536	2.83125	16.9077	3.6756	25.41	6.15751	13.1205	3.53955	26.9207	8.31912	22.4717	8.01884	22.0273	9.35956	20.7902	10.9329	19.5768	13.5693	14.012	12.8732
26.5485	0	26.5485	2.89925	29.5999	3.46999	26.3488	3.10513	27.2323	3.49449	18.6543	2.55401	22.3516	3.36973	18.2716	2.98512	14.3708	2.55652	14.605	2.86152	16.974	3.69027	25.6512	6.2169	13.2663	3.57924	27.3081	8.43987	22.6894	8.09694	22.1109	9.39518	21.4115	11.26	19.6279	13.6047	14.0258	12.8858
26.9997	0	26.9997	2.94809	29.666	3.47779	26.7026	3.14987	27.3723	3.51363	18.8693	2.58488	22.6097	3.41037	18.5271	3.02833	14.8307	2.64054	14.6729	2.87512	17.5229	3.81176	25.8936	6.27662	13.6806	3.692	27.4392	8.48072	22.7713	8.12631	22.3779	9.50897	21.4146	11.2616	19.7076	13.6598	14.0258	12.8858
27.0264	0	27.0264	2.95098	29.783	3.49162	26.8356	3.16672	27.9705	3.5955	19.0262	2.60743	22.7091	3.42604	18.7958	3.07379	14.9624	2.66461	14.8582	2.91221	17.8699	3.88859	26.024	6.30873	13.8965	3.75079	27.4693	8.4901	22.8159	8.14232	22.5854	9.59741	21.8446	11.4879	19.7112	13.6622	14.0258	12.8858
27.601	0	27.601	3.01326	30.2421	3.54588	26.9143	3.17669	28.1648	3.62212	19.0675	2.61337	22.9305	3.46093	18.8334	3.08015	15.1673	2.7021	15.0524	2.95108	18.0686	3.93261	26.1056	6.32883	13.9725	3.77149	27.7199	8.56824	22.8761	8.16392	22.6191	9.61175	21.8498	11.4907	19.7233	13.6706	14.0405	12.8992
27.9946	0	27.9946	3.05599	30.5013	3.57655	27.1707	3.20918	28.2461	3.63327	19.4518	2.66866	23.2345	3.50889	18.8972	3.09096	15.2907	2.72467	15.292	2.99907	18.0719	3.93334	26.2021	6.35262	14.1312	3.8147	27.8228	8.6003	23.0937	8.24198	22.74	9.66329	22.4329	11.7974	19.8511	13.7588	14.0743	12.9299
28.0368	0	28.0368	3.06057	30.7179	3.6022	27.4174	3.24048	28.5964	3.68132	19.4724	2.67162	23.402	3.53533	18.9342	3.09722	15.4374	2.75152	15.4998	3.04071	18.0735	3.9337	26.4603	6.41624	14.3612	3.87735	27.9438	8.63801	23.2897	8.31232	22.8656	9.71684	22.4411	11.8017	19.8691	13.7713	14.084	12.9388
28.147	0	28.147	3.07253	30.9317	3.62753	27.449	3.24448	28.9656	3.73204	19.7319	2.709	23.5074	3.55197	19.1665	3.13657	15.5971	2.78076	15.6672	3.07427	18.3476	3.99445	26.6195	6.45549	14.5812	3.93729	28.1477	8.7016	23.3069	8.31848	23.0175	9.78159	22.898	12.0419	19.8707	13.7724	14.1133	12.9654
28.6392	0	28.6392	3.12603	30.9786	3.63309	27.7389	3.2813	29.382	3.7893	19.8362	2.72402	23.6264	3.57077	19.3413	3.16618	15.9382	2.84323	16.2752	3.19623	18.5861	4.04731	26.8777	6.51915	14.6334	3.95153	28.4278	8.78893	23.4328	8.36366	23.193	9.85639	22.9095	12.048	19.8718	13.7732	14.1348	12.9851
28.6929	0	28.6929	3.13188	31.289	3.6699	28.3948	3.36476	29.6038	3.81983	20.1115	2.76373	23.9176	3.6168	19.4124	3.17825	16.0743	2.86818	16.4915	3.23964	19.1003	4.16136	27.0144	6.55284	14.9453	4.03651	28.4665	8.801	23.5101	8.39142	23.3382	9.91825	23.4543	12.3344	19.9099	13.7995	14.1422	12.9918
28.9031	0	28.9031	3.15475	31.5538	3.70133	28.4893	3.37679	29.7297	3.83719	20.1847	2.77429	24.0458	3.63706	19.5351	3.19905	16.2047	2.89209	16.5865	3.25872	19.1114	4.16382	27.1451	6.58509	15.0467	4.06417	28.7159	8.87876	23.5961	8.42228	23.3625	9.92859	23.4675	12.3414	19.9696	13.8407	14.1422	12.9918
29.2133	0	29.2133	3.18853	31.8476	3.73624	28.531	3.38211	29.7664	3.84225	20.2205	2.77946	24.161	3.65529	19.563	3.20378	16.3507	2.91886	16.8833	3.31833	19.2502	4.19462	27.3257	6.62963	15.1008	4.07891	29.0413	8.98023	23.8949	8.5295	23.5189	9.99523	23.7334	12.4811	19.993	13.8568	14.1422	12.9918
29.2401	0	29.2401	3.19144	31.9582	3.74938	28.5808	3.38846	29.7921	3.84577	20.5754	2.83071	24.3224	3.68082	19.7483	3.23521	16.4552	2.93803	16.9707	3.33591	19.6146	4.2755	28.0448	6.80708	15.5682	4.20633	29.4464	9.10657	23.9794	8.55982	23.6849	10.066	23.8926	12.5647	19.9949	13.8582	14.1422	12.9918
29.2427	0	29.2427	3.19173	32.191	3.77707	28.5811	3.38849	29.9492	3.86743	20.7173	2.85121	24.5739	3.72065	20.2155	3.31451	16.8944	3.01867	17.245	3.39103	19.9296	4.34547	28.7242	6.97483	15.6042	4.21616	29.4881	9.11956	24.0755	8.5943	23.7505	10.094	23.9023	12.5698	20.0141	13.8713	14.1422	12.9918
29.339	0	29.339	3.20222	32.3897	3.80071	28.8099	3.41767	30.2202	3.90482	20.7685	2.85861	24.6343	3.73021	20.2684	3.3235	16.9333	3.0258	17.2767	3.39742	19.938	4.34732	29.0992	7.06747	15.7302	4.25053	29.4882	9.11959	24.3031	8.67599	23.985	10.1939	24.0311	12.6375	20.0281	13.881	14.1422	12.9918
29.7099	0	29.7099	3.24265	32.7744	3.84653	29.4764	3.50281	30.5147	3.94548	21.3164	2.93791	24.9693	3.7833	20.3315	3.33422	17.0536	3.04789	17.4447	3.4312	20.1928	4.40393	30.1228	7.32048	15.7914	4.26721	30.0926	9.30811	24.746	8.83496	24.0186	10.2082	24.0417	12.643	20.031	13.883	14.1422	12.9918
29.8238	0	29.8238	3.25508	32.9379	3.86602	29.5135	3.50754	30.6064	3.95815	21.4528	2.95766	25.3091	3.8372	20.3897	3.34411	17.1588	3.06723	17.5938	3.46118	20.771	4.53247	30.1536	7.32811	15.9352	4.30645	30.5876	9.46253	24.7554	8.83835	24.3478	10.3485	24.1371	12.6931	20.0693	13.9094	14.1422	12.9918
30.3652	0	30.3652	3.3142	33.1181	3.88751	29.6214	3.52136	31.2019	4.04049	21.842	3.01411	25.4395	3.85789	20.7368	3.40311	17.7285	3.17198	17.6507	3.47262	20.7873	4.5361	30.1803	7.33471	16.0301	4.33232	30.6957	9.49624	24.7936	8.85207	24.5213	10.4224	24.2134	12.7332	20.0748	13.9133	14.1422	12.9918
30.6483	0	30.6483	3.34515	33.4166	3.92314	29.847	3.55023	31.2218	4.04325	22.0163	3.0394	25.4883	3.86564	20.9093	3.43245	18.0885	3.23824	17.7802	3.49868	20.8047	4.53996	30.4443	7.4	16.1466	4.36409	31.0799	9.61608	24.8181	8.86086	24.6264	10.4672	24.3087	12.7832	20.087	13.9216	14.1422	12.9918
30.8044	0	30.8044	3.36223	33.4199	3.92353	30.1661	3.59112	31.3569	4.06196	22.1855	3.06397	25.5342	3.87292	20.9382	3.43738	18.1319	3.24624	18.0011	3.54316	21.3595	4.6634	30.7206	7.46837	16.2203	4.38421	31.08	9.61613	24.8944	8.88824	24.6852	10.4922	24.4049	12.8337	20.118	13.943	14.1422	12.9918
30.8621	0	30.8621	3.36854	33.6277	3.94836	30.1885	3.594	31.3874	4.06619	22.5743	3.12048	25.5917	3.88206	21.608	3.55144	18.1486	3.2493	18.3803	3.61951	21.4983	4.69429	30.8326	7.49607	16.6461	4.50041	31.0826	9.61695	24.9577	8.91097	24.7487	10.5193	24.4823	12.8743	20.1437	13.9607
31.1386	0	31.1386	3.39881	33.6301	3.94864	30.2059	3.59622	31.4159	4.07014	22.6094	3.12559	25.7172	3.90199	21.6317	3.55548	18.2118	3.26096	18.5408	3.65186	21.833	4.76881	31.1967	7.58619	16.8137	4.54616	31.09	9.61925	25.2511	9.01626	24.7526	10.521	24.5541	12.912	20.1443	13.9612
31.2741	0	31.2741	3.41365	33.8054	3.9696	30.2214	3.59821	32.2421	4.18474	22.649	3.13135	25.9864	3.94477	21.6794	3.56361	18.5721	3.32733	18.6961	3.68316	22.0179	4.80998	31.2769	7.60605	17.1502	4.63805	31.4728	9.73865	25.3655	9.05735	24.9973	10.6252	24.6413	12.9578	20.1509	13.9657
31.55	0	31.55	3.44389	34.175	4.01381	30.6587	3.65433	32.5165	4.22286	23.0106	3.18397	26.2231	3.9824	22.2779	3.66568	19.0123	3.4085	18.7455	3.69312	22.0227	4.81105	31.7658	7.72711	17.3803	4.70087	31.4767	9.73988	25.4416	9.08467	25.066	10.6545	24.6818	12.979	20.1581	13.9707
31.6447	0	31.6447	3.45428	34.3643	4.03647	30.9642	3.6936	32.5259	4.22417	23.2026	3.21195	26.4235	4.01429	22.5284	3.70846	19.0336	3.41243	18.8116	3.70644	22.6505	4.95096	32.2772	7.85379	17.5317	4.74222	31.5777	9.77138	25.6322	9.15306	25.0717	10.6569	24.8224	13.0528	20.1649	13.9753
31.6913	0	31.6913	3.45939	34.5618	4.06013	30.9972	3.69783	32.5323	4.22506	23.7958	3.29846	26.4671	4.02124	22.6249	3.72494	19.112	3.42691	19.0881	3.76219	22.6687	4.95502	32.3611	7.87457	17.5426	4.74521	31.8565	9.85836	26.1034	9.32224	25.2003	10.7117	24.987	13.1391	20.2407	14.0276
31.8001	0	31.8001	3.47133	34.7223	4.07937	31.1289	3.71477	32.5551	4.22822	23.8184	3.30176	26.4846	4.02401	22.8029	3.75535	19.4524	3.48974	19.2248	3.78977	22.6796	4.95745	32.4779	7.90352	17.9469	4.85566	31.9328	9.88217	26.1049	9.32277	25.514	10.8453	25.0156	13.1541	20.2519	14.0353
31.8276	0	31.8276	3.47435	35.0825	4.12258	31.2397	3.72904	33.2745	4.32837	24.3235	3.37556	26.5302	4.03127	22.8449	3.76253	19.4836	3.49551	19.3682	3.81871	22.6858	4.95882	32.7973	7.98267	18.4712	4.99894	31.975	9.89533	26.1064	9.3233	25.9009	11.0101	25.1045	13.2007	20.2708	14.0483
32.1059	0	32.1059	3.50491	35.1332	4.12867	31.3975	3.74934	33.4764	4.35651	24.4591	3.3954	26.7355	4.06397	23.1003	3.8062	19.9891	3.5889	19.8205	3.91001	23.3489	5.10672	33.107	8.05944	18.5137	5.01056	32.3723	10.0193	26.5747	9.49142	26.0896	11.0905	25.1175	13.2076	20.293	14.0635
32.368	0	32.368	3.5337	35.1991	4.13658	31.6787	3.78557	33.8238	4.40497	24.5051	3.40214	26.9596	4.09967	23.3352	3.84638	20.3674	3.65886	19.854	3.91677	23.3647	5.11024	33.5499	8.16928	18.5605	5.02336	32.6659	10.1108	26.6954	9.53475	26.628	11.3198	25.1267	13.2124	20.294	14.0642
32.3942	0	32.3942	3.53658	35.2333	4.14069	32.1979	3.85257	33.8358	4.40664	24.9786	3.47145	27.1944	4.13709	23.4068	3.85863	20.4184	3.6683	19.8944	3.92494	23.7573	5.19787	33.6004	8.1818	18.7337	5.07072	32.695	10.1199	26.89	9.60461	26.6652	11.3356	25.2155	13.2589	20.321	14.0828
32.5004	0	32.5004	3.54826	35.2682	4.14487	32.3579	3.87323	34.0613	4.43812	25.1354	3.49444	27.344	4.16096	23.6479	3.8999	20.7479	3.72928	19.9188	3.92986	23.8651	5.22193	33.6985	8.20613	19.0146	5.14753	32.9419	10.197	27.043	9.65955	26.8063	11.3956	25.3776	13.3439	20.3585	14.1086
32.5473	0	32.5473	3.55342	35.5399	4.17753	32.7786	3.92763	34.0731	4.43979	25.1919	3.50272	27.4296	4.17461	23.8697	3.93789	20.8585	3.74975	20.1448	3.97552	24.0311	5.25901	33.9744	8.27458	19.1268	5.1782	32.9777	10.2081	27.245	9.73205	27.196	11.5615	25.3835	13.347	20.3772	14.1215
32.6455	0	32.6455	3.56421	35.5876	4.18326	32.831	3.93443	34.2967	4.47103	25.6865	3.5753	27.7974	4.23333	24.2411	4.00154	21.0356	3.78256	20.2882	4.0045	24.1465	5.28478	34.249	8.3427	19.1468	5.18367	33.0817	10.2406	27.5228	9.83178	27.3612	11.6318	25.3956	13.3533	20.3818	14.1246
32.8916	0	32.8916	3.5913	35.6626	4.19228	33.0814	3.96684	34.5085	4.50064	25.8117	3.59368	27.8945	4.24884	24.3752	4.02454	21.2037	3.81371	20.5243	4.05224	24.3065	5.32052	34.4521	8.39309	19.8127	5.36586	33.0976	10.2455	27.8409	9.94597	27.3726	11.6366	25.4155	13.3637	20.3901	14.1303
33.0091	0	33.0091	3.60424	35.7593	4.20391	33.3486	4.00148	34.5806	4.51074	25.8693	3.60213	28.0176	4.26849	24.4534	4.03795	21.6833	3.90263	20.5307	4.05352	24.7478	5.41916	34.5014	8.40533	19.8283	5.37013	33.1407	10.259	27.9153	9.97267	27.5479	11.7113	25.4664	13.3904	20.4211	14.1516
33.2737	0	33.2737	3.6334	36.0311	4.23662	33.6028	4.03445	34.9273	4.55927	26.2651	3.66032	28.2717	4.30912	24.6668	4.07457	21.8479	3.93317	20.6849	4.0847	24.9071	5.45477	34.7995	8.47932	19.9951	5.41576	33.5779	10.3953	27.9707	9.99258	28.2313	12.0019	25.4877	13.4016	20.4301	14.1578
33.3802	0	33.3802	3.64514	36.2658	4.26488	33.6704	4.04323	35.1169	4.58583	26.4305	3.68465	28.4573	4.3388	24.7716	4.09256	22.0044	3.96222	21.1395	4.17667	24.9673	5.46822	34.9999	8.52908	20.6503	5.59515	33.6966	10.4323	28.1575	10.0596	28.5908	12.1547	25.5169	13.4168	20.4371	14.1626
33.6784	0	33.6784	3.67804	36.5852	4.30339	33.9093	4.07426	35.4953	4.63889	26.6609	3.71857	28.9036	4.41022	24.85	4.10601	22.149	3.98905	21.1954	4.18799	25.2583	5.53329	35.0898	8.55139	20.7103	5.61156	33.9746	10.519	28.4408	10.1613	29.2319	12.427	25.6247	13.4733	20.4633	14.1806
33.899	0	33.899	3.70239	36.794	4.32859	34.1122	4.10063	35.5885	4.65198	27.0094	3.76992	29.0201	4.42888	24.8837	4.11181	22.4709	4.04884	21.2932	4.20778	25.3064	5.54407	35.4828	8.64898	20.8121	5.63944	34.0145	10.5315	28.4784	10.1748	29.6336	12.5976	25.6577	13.4906	20.48	14.1921
34.4557	0	34.4557	3.76393	37.2657	4.38557	34.7097	4.17839	35.6976	4.66728	27.0487	3.77572	29.2127	4.45975	25.0255	4.13615	22.8336	4.11626	21.3479	4.21885	25.3742	5.55923	36.166	8.81871	21.0519	5.70512	34.0324	10.5371	28.5747	10.2094	30.2324	12.8515	25.6634	13.4936	20.5002	14.2059
34.6352	0	34.6352	3.7838	37.4324	4.40572	34.9035	4.20364	36.2783	4.74888	27.0567	3.77689	29.2229	4.46139	25.4156	4.2032	22.9509	4.13806	21.5684	4.26351	25.8027	5.65513	36.3731	8.87016	21.2579	5.76156	34.0475	10.5418	28.621	10.226	30.3971	12.9213	25.6669	13.4954	20.533	14.2284
34.6741	0	34.6741	3.7881	37.5145	4.41565	34.9454	4.20911	36.5817	4.79158	27.0622	3.7777	29.5816	4.5189	25.5131	4.21996	23.0591	4.15819	21.7937	4.30914	25.976	5.69392	36.513	8.90492	21.4663	5.81866	34.1152	10.5629	28.6663	10.2423	30.5897	13.0029	25.8424	13.5873	20.5511	14.2408
34.7476	0	34.7476	3.79624	37.5825	4.42388	34.9694	4.21225	36.7962	4.82179	27.1514	3.79085	29.7432	4.54484	25.8265	4.27387	23.4694	4.23454	21.8957	4.32981	26.3573	5.7793	36.8493	8.98851	21.7185	5.88776	34.3577	10.6385	28.7625	10.2768	30.64	13.0242	25.8635	13.5983	20.5599	14.2469
35.0588	0	35.0588	3.83071	37.7944	4.44953	35.0562	4.22356	36.859	4.83062	27.3146	3.81493	29.757	4.54704	25.928	4.29134	23.8014	4.29636	21.9842	4.34775	26.6925	5.85441	37.232	9.08364	21.7657	5.90069	34.4269	10.6601	28.8051	10.2921	30.731	13.0627	25.8833	13.6087	20.5828	14.2625
35.2232	0	35.2232	3.84895	38.048	4.48025	35.342	4.26086	36.9322	4.84094	27.6812	3.86904	30.1049	4.60291	26.069	4.31561	23.864	4.30802	22.0401	4.35908	26.8098	5.88069	37.2404	9.08573	22.3463	6.05984	34.5798	10.7077	28.8489	10.3078	30.7321	13.0632	25.9104	13.6228	20.6101	14.2813
35.3039	0	35.3039	3.8579	38.1638	4.49428	35.7154	4.30965	37.6375	4.94046	27.824	3.89013	30.1177	4.60496	26.0754	4.31671	24.0337	4.33963	22.3336	4.41858	26.9205	5.90552	37.253	9.08886	22.6883	6.15363	34.683	10.7399	28.8919	10.3232	30.8726	13.1226	25.9287	13.6324	20.6552	14.3121
35.687	0	35.687	3.90043	38.3838	4.52097	35.7664	4.31632	37.8299	4.96764	27.9223	3.90467	30.6191	4.68555	26.4881	4.38779	24.2755	4.38471	22.4336	4.43885	27.4838	6.03183	37.6566	9.18922	22.8377	6.1946	35.0082	10.8413	28.9344	10.3385	30.9515	13.156	26.0391	13.6902	20.6633	14.3176
36.102	0	36.102	3.94656	38.5754	4.54422	36.0864	4.35818	38.014	4.99366	28.36	3.9694	30.6787	4.69514	26.6973	4.42385	24.5146	4.4293	22.4761	4.44747	27.751	6.09177	37.9126	9.25286	22.9269	6.21906	35.191	10.8983	29.0355	10.3748	31.202	13.262	26.0478	13.6947	20.6893	14.3354
36.4401	0	36.4401	3.98419	39.1028	4.60831	36.1392	4.3651	38.3883	5.04661	28.4734	3.98618	30.6906	4.69704	27.1243	4.49751	24.6919	4.46236	22.6152	4.47569	27.9307	6.13208	38.0417	9.28497	23.5074	6.37835	35.4909	10.9917	29.3565	10.49	31.2051	13.2633	26.0716	13.7072	20.69	14.336
37.1197	0	37.1197	4.05995	39.1979	4.61987	36.4029	4.39963	38.7207	5.0937	28.5336	3.99509	31.1332	4.76829	27.1361	4.49955	24.8244	4.4871	22.8829	4.53003	28.0471	6.15822	38.0637	9.29046	23.8658	6.47672	35.575	11.0179	29.8832	10.679	31.2293	13.2735	26.1805	13.7641	20.6992	14.3422
37.3543	0	37.3543	4.08616	39.2017	4.62035	36.434	4.40371	39.139	5.15301	28.7781	4.0313	31.3111	4.79693	27.3019	4.52816	24.9677	4.51385	23.1633	4.58693	28.5591	6.27319	38.0814	9.29487	24.3309	6.60441	35.6775	11.0499	30.0966	10.7556	31.3039	13.3051	26.2052	13.777	20.7937	14.4068
37.5763	0	37.5763	4.11095	39.4147	4.64627	36.6382	4.43049	39.1449	5.15385	29.5982	4.15296	31.4454	4.81858	27.9064	4.6326	25.1264	4.54348	23.1902	4.59241	28.6023	6.2829	38.3028	9.34994	24.4436	6.63536	35.7908	11.0852	30.1091	10.7601	31.3067	13.3063	26.2183	13.7838	20.7974	14.4093
38.1447	0	38.1447	4.17455	39.76	4.68832	37.1372	4.49599	39.2058	5.16249	29.9362	4.2032	31.5369	4.83333	28.2645	4.69452	25.2284	4.56252	23.3489	4.62463	28.6345	6.29012	38.6521	9.43681	24.6458	6.69088	35.8822	11.1136	30.2672	10.8168	31.3297	13.316	26.2989	13.826	20.8139	14.4206
38.4768	0	38.4768	4.21176	40.0294	4.72119	37.1724	4.50061	39.5813	5.21581	30.1807	4.23955	31.7028	4.86008	28.4197	4.72137	25.507	4.61458	23.7499	4.70611	29.2219	6.42211	38.8852	9.49482	24.7806	6.7279	35.941	11.1319	30.275	10.8196	31.4573	13.3699	26.3774	13.867	20.8297	14.4314
38.6521	0	38.6521	4.23143	40.1116	4.73121	37.638	4.56184	39.731	5.23709	30.4568	4.28065	32.2724	4.95199	28.5111	4.73718	25.5233	4.61762	23.7898	4.71421	29.5947	6.50593	39.0477	9.53525	24.8196	6.73861	36.2119	11.2163	31.1338	11.1276	31.524	13.398	26.383	13.8698	20.8481	14.4439
38.7087	0	38.7087	4.23778	40.2372	4.74654	37.8293	4.58702	39.9395	5.26673	30.7645	4.32648	32.393	4.97147	29.0179	4.82496	25.5704	4.62642	23.9598	4.74879	29.9207	6.57927	39.5652	9.66402	25.2489	6.85657	36.4217	11.2817	31.1682	11.1399	31.7061	13.4749	26.4263	13.8925	20.8922	14.474
38.7482	0	38.7482	4.24221	40.4171	4.76851	37.9852	4.60756	40.5372	5.35183	31.0234	4.36506	32.5217	4.99227	29.1953	4.85571	25.9552	4.69836	24.4097	4.84028	29.962	6.58857	39.8414	9.73275	25.29	6.86787	36.7169	11.3736	31.1934	11.1489	31.7512	13.494	26.4704	13.9155	20.9263	14.4972
38.7999	0	38.7999	4.24802	40.5794	4.78835	38.0346	4.61407	40.5974	5.36041	31.0296	4.36599	32.7397	5.0275	29.2863	4.87148	25.9771	4.70246	24.4424	4.84693	30.1639	6.634	39.961	9.76252	25.3174	6.8754	36.7451	11.3824	31.1987	11.1508	31.8408	13.5318	26.4917	13.9266	20.9644	14.5231
38.861	0	38.861	4.25488	40.9137	4.82923	38.2185	4.63831	40.6313	5.36524	31.0873	4.3746	32.8419	5.04403	29.5059	4.90956	26.0794	4.72159	24.5708	4.87307	30.2386	6.6508	40.3443	9.85791	25.3754	6.89133	37.2901	11.552	32.1119	11.4781	31.845	13.5336	26.4983	13.9301	20.9822	14.5353
38.8832	0	38.8833	4.25737	41.0499	4.84589	38.2805	4.64648	41.0618	5.42664	31.3483	4.41354	33.4027	5.13477	29.6543	4.93531	26.1862	4.74158	25.0135	4.96318	30.4227	6.69225	40.4611	9.887	25.7939	7.00637	37.3	11.5551	32.215	11.5151	31.8758	13.5466	26.5188	13.9408	21.0315	14.5688
39.7526	0	39.7529	4.35516	41.1269	4.85532	38.4343	4.66678	41.3101	5.46209	31.9322	4.50075	33.5575	5.15986	30.0527	5.00448	26.2205	4.748	25.095	4.97978	30.6867	6.75171	41.0809	10.0413	26.0569	7.07865	37.39	11.5831	32.2267	11.5192	32.1077	13.6443	26.6032	13.9848	21.0459	14.5786
39.858	0	39.858	4.367	41.6831	4.9235	38.6025	4.68897	41.5852	5.5014	32.0817	4.52311	33.7672	5.19383	30.4394	5.07166	26.6354	4.82567	25.1536	4.99172	30.9537	6.81184	41.3004	10.0959	26.201	7.11827	37.4399	11.5986	32.5023	11.618	32.1465	13.6607	26.6368	14.0023	21.0656	14.592
39.8765	0	39.8765	4.36908	41.926	4.9533	38.6595	4.6965	41.6501	5.51069	32.5139	4.58779	34.1971	5.26355	30.8192	5.1377	27.0004	4.89405	25.3646	5.03471	31.1278	6.85106	41.5658	10.162	26.2512	7.13209	38.1345	11.8146	32.5308	11.6282	32.1526	13.6632	26.689	14.0295	21.099	14.6146
39.8782	0	39.8782	4.36927	41.9794	4.95986	38.7148	4.70381	41.9536	5.55409	32.5885	4.59897	34.2988	5.28005	30.9515	5.16071	27.0822	4.90938	25.7027	5.10362	31.2479	6.87812	41.7006	10.1956	26.4318	7.18174	38.4111	11.9006	32.7094	11.6921	32.163	13.6676	26.7286	14.0501	21.1744	14.6657
39.92	0	39.9199	4.37398	42.0311	4.96622	38.8767	4.72519	42.0132	5.56262	32.6352	4.60596	34.4018	5.29676	31.0417	5.17641	27.1902	4.92962	25.7478	5.11282	31.3856	6.90915	41.9544	10.2587	26.5167	7.2051	38.879	12.0459	33.1741	11.8585	32.1666	13.6691	26.7882	14.0811	21.2132	14.6921
40.8359	0	40.8359	4.47737	42.5492	5.02992	39.0825	4.7524	42.0881	5.57334	32.9461	4.65255	34.4405	5.30305	31.3291	5.22646	27.3159	4.95319	25.803	5.12408	31.8174	7.00651	42.2371	10.3291	26.6848	7.25133	39.3822	12.2021	33.1968	11.8666	32.1942	13.6808	26.8361	14.106	21.2132	14.6921
41.0003	0	41.0003	4.49596	42.8599	5.06817	39.266	4.77668	42.6441	5.653	33.0813	4.67282	34.5299	5.31757	31.4329	5.24453	27.5406	4.99534	25.8263	5.12882	32.0479	7.05848	42.2748	10.3385	27.0925	7.36348	39.7486	12.3157	33.2194	11.8747	32.2885	13.7205	26.8539	14.1153	21.2132	14.6921
41.1051	0	41.1051	4.50782	42.8982	5.07289	39.3986	4.79423	42.6448	5.65312	33.2973	4.70523	34.9054	5.37857	31.5786	5.26991	27.7975	5.04353	25.8587	5.13543	32.1508	7.08171	42.3249	10.351	27.1817	7.38801	39.9803	12.3875	33.5753	12.0021	32.394	13.7649	26.8763	14.127	21.2133	14.6921
41.2311	0	41.2311	4.52208	42.9353	5.07746	39.468	4.80342	42.6484	5.65364	33.9271	4.79982	35.007	5.39508	32.2518	5.3873	27.9126	5.06514	25.871	5.13793	32.2493	7.10392	42.7737	10.4627	27.3576	7.43644	40.336	12.4977	33.9964	12.1527	32.4654	13.7949	26.9227	14.1511	21.2133	14.6921
42.1242	0	42.1242	4.62334	43.5691	5.15564	39.714	4.83601	42.6496	5.6538	34.1004	4.82589	35.1855	5.4241	32.3833	5.41024	28.1631	5.11217	26.241	5.21342	32.5609	7.17424	43.2356	10.5777	27.8229	7.56448	40.3971	12.5166	34.0108	12.1578	32.5255	13.8202	26.9628	14.1719	21.2133	14.6921
42.4575	0	42.4575	4.66122	43.7938	5.1834	39.7876	4.84577	43.0036	5.70459	34.5366	4.89154	35.4233	5.46279	32.4315	5.41866	28.5531	5.18546	26.4361	5.25323	32.6487	7.19406	43.3853	10.6149	28.1163	7.64525	40.4369	12.5289	34.152	12.2083	32.5618	13.8355	27.0211	14.2022	21.2133	14.6921
42.4729	0	42.4729	4.66297	43.8221	5.1869	39.9383	4.86574	43.0667	5.71365	34.7547	4.92439	35.5586	5.48481	32.8679	5.49486	29.007	5.27079	26.5247	5.27132	32.697	7.20495	43.6227	10.674	28.5469	7.76382	40.8139	12.6455	34.2334	12.2374	32.6581	13.8759	27.0296	14.2066	21.2133	14.6921
42.6251	0	42.6251	4.68029	43.8807	5.19414	40.1414	4.8927	43.2775	5.74394	35.0941	4.97556	35.7216	5.51136	33.1988	5.5527	29.3088	5.32758	26.6377	5.29439	33.1446	7.30603	43.8986	10.7427	28.7555	7.82128	41.2999	12.7957	34.4001	12.297	32.676	13.8835	27.1022	14.2443	21.2133	14.6921
42.6706	0	42.6706	4.68546	44.4512	5.26474	40.2395	4.90572	43.4526	5.7691	35.2448	4.99828	35.7593	5.51749	33.5465	5.6135	29.9443	5.44725	26.9802	5.36433	33.4108	7.36615	44.4963	10.8914	28.7703	7.82536	41.4569	12.8442	34.463	12.3194	32.8654	13.963	27.2725	14.3324	21.2133	14.6921
42.7546	0	42.7546	4.69503	44.6725	5.29217	40.3912	4.92586	43.894	5.8326	35.3612	5.01585	36.0273	5.56115	33.593	5.62165	30.1819	5.49202	27.4782	5.46611	33.479	7.38156	44.5264	10.8989	28.8471	7.8465	41.6909	12.9164	34.5497	12.3504	32.9545	14.0004	27.2771	14.3348	21.2133	14.6921
43.2147	0	43.2147	4.74745	44.7398	5.30051	40.5041	4.94086	43.9024	5.8338	35.4537	5.02982	36.1905	5.58775	33.929	5.68046	30.2815	5.5108	27.5208	5.4748	33.6215	7.41377	44.5464	10.9039	28.9949	7.88723	42.1	13.0425	34.695	12.4023	32.9693	14.0067	27.2844	14.3386	21.2133	14.6921
43.4634	0	43.4634	4.77582	44.8422	5.3132	40.6384	4.95871	43.9066	5.83441	35.6146	5.05411	36.2674	5.60029	34.0143	5.6954	30.4736	5.54703	27.5553	5.48186	34.0717	7.51551	45.0939	11.0401	29.3947	7.99737	42.3745	13.127	34.8038	12.4411	32.9818	14.0119	27.2871	14.34	21.2133	14.6921
43.4983	0	43.4983	4.7798	45.0344	5.33705	40.8441	4.98607	44.348	5.898	35.9677	5.10747	37.1983	5.75226	34.1041	5.71113	30.5868	5.56839	28.4662	5.66824	34.1532	7.53394	45.3584	11.1059	29.6612	8.07079	42.8626	13.277	34.9626	12.4978	33.0281	14.0313	27.2883	14.3406	21.2133	14.6921
43.532	0	43.532	4.78364	45.0891	5.34385	41.3295	5.0507	44.5356	5.92505	36.5423	5.1944	37.3032	5.76941	34.6631	5.8091	30.7089	5.59142	28.5115	5.67751	34.1989	7.54429	45.45	11.1287	29.8421	8.12064	43.276	13.4039	35.0885	12.5427	33.1203	14.07	27.2903	14.3416
43.6283	0	43.6283	4.79463	45.3273	5.37343	41.4295	5.06403	44.9879	5.99032	36.5483	5.1953	37.512	5.80355	34.6781	5.81173	30.8148	5.6114	28.5295	5.6812	34.4116	7.59239	45.5873	11.1628	30.0015	8.16458	43.3125	13.4151	35.1668	12.5707	33.1305	14.0742	27.2928	14.3429
43.7596	0	43.7596	4.80963	45.4495	5.38862	41.7265	5.10364	45.0561	6.00017	36.5648	5.19781	38.3881	5.94698	34.7816	5.82989	30.8949	5.62652	29.0549	5.78882	34.4402	7.59886	46.0806	11.2855	30.034	8.17353	43.4119	13.4455	35.563	12.7119	33.1316	14.0747	27.3023	14.3478
43.8293	0	43.8293	4.8176	45.6468	5.41315	41.9195	5.1294	45.1178	6.0091	36.584	5.20071	38.654	5.99058	35.0042	5.86895	30.9918	5.64481	29.4546	5.87076	34.5218	7.6173	46.2815	11.3354	30.574	8.3224	43.5263	13.4805	35.6204	12.7324	33.2263	14.1143	27.4212	14.4092
44.0546	0	44.0549	4.84339	45.727	5.42313	42.457	5.20124	45.3168	6.03786	37.0933	5.27791	38.9134	6.03314	35.3716	5.93344	31.1043	5.66605	29.5803	5.89653	34.9719	7.71914	46.4411	11.375	30.9431	8.42418	43.5421	13.4854	35.6699	12.7501	33.3278	14.1568	27.4544	14.4263
44.38	0	44.3812	4.88072	46.2794	5.49193	42.4571	5.20125	45.4817	6.0617	37.2483	5.30141	38.9511	6.03932	35.4811	5.95268	31.2542	5.69437	29.7192	5.92503	35.037	7.73389	46.574	11.408	31.5342	8.58721	43.665	13.5229	36.1007	12.9034	33.3316	14.1584	27.492	14.4457
44.4406	0	44.4418	4.88767	46.5481	5.52544	42.4571	5.20126	45.8784	6.11911	37.2582	5.30292	39.065	6.05802	35.5806	5.97017	31.3972	5.72136	29.9401	5.97035	35.1129	7.75107	47.307	11.5901	31.6266	8.6127	43.8498	13.5794	36.5647	13.0685	33.3508	14.1664	27.5541	14.4776
44.7468	0	44.7494	4.92292	46.8318	5.56087	42.4572	5.20127	45.8833	6.11982	37.5423	5.34603	39.1365	6.06977	36.4458	6.12233	31.5106	5.74279	29.981	5.97873	35.4012	7.81633	47.476	11.632	31.6408	8.6166	43.9911	13.6226	36.5809	13.0743	33.3906	14.1831	27.6941	14.5494
44.8199	0	44.8219	4.93123	47.1443	5.59993	42.7602	5.24182	45.9074	6.12331	37.9126	5.40228	39.4167	6.11579	36.5548	6.14152	32.3407	5.89978	30.3816	6.06098	35.6271	7.86748	47.9095	11.7396	31.6481	8.61863	44.0682	13.6461	36.5943	13.079	33.4249	14.1974	27.6947	14.5497
45.0897	0	45.091	4.96211	47.184	5.60488	43.0303	5.278	45.9275	6.12622	37.9567	5.40898	39.8824	6.19233	36.6078	6.15085	32.4423	5.919	30.5602	6.09765	35.6671	7.87654	48.1168	11.791	31.7732	8.65314	44.3458	13.7308	36.5944	13.0791	33.4272	14.1984	27.7006	14.5528
45.3456	0	45.3486	4.9917	47.4688	5.64053	43.2068	5.30167	46.4473	6.20157	38.4561	5.48495	40.0186	6.21475	36.6647	6.16087	32.6174	5.95214	30.7652	6.13977	35.8311	7.91368	48.5022	11.8865	32.0473	8.72876	44.3778	13.7405	36.5951	13.0793	33.4599	14.212	27.7028	14.5539
45.5004	0	45.5036	5.00951	47.4865	5.64274	43.4904	5.33972	46.6749	6.2346	38.5769	5.50334	40.4754	6.28995	36.8199	6.1882	33.1065	6.04479	30.7981	6.14653	36.0975	7.97404	48.5571	11.9001	32.2707	8.7904	44.5781	13.8015	37.1287	13.2688	33.5648	14.2558	27.7036	14.5543
45.734	0	45.7392	5.03662	47.812	5.68351	43.6034	5.35489	46.8222	6.25598	38.6391	5.51282	40.8516	6.35194	37.2371	6.26173	33.1709	6.057	30.8578	6.1588	36.2609	8.01107	49.0065	12.0114	32.3317	8.80723	44.7082	13.841	37.1514	13.2768	33.5907	14.2666	27.7049	14.5549
45.8037	0	45.8081	5.04454	47.8208	5.68462	44.1765	5.43193	46.9966	6.28132	38.8477	5.5446	40.9535	6.36874	37.4752	6.30374	33.4931	6.11808	31.322	6.25422	36.5106	8.06768	49.1094	12.0369	32.7739	8.92926	44.7272	13.8468	37.324	13.338	33.601	14.2709	27.7064	14.5557
46.1247	0	46.127	5.08129	48.1504	5.72596	44.3576	5.45629	47.5528	6.3622	39.3409	5.6198	41.0479	6.38431	37.7715	6.35602	33.8399	6.18388	31.3365	6.25719	36.5504	8.07669	49.2046	12.0605	32.8551	8.95169	44.8743	13.8914	37.3409	13.344	33.6147	14.2766	27.7066	14.5558
46.3409	0	46.3455	5.10647	48.5389	5.77475	44.6362	5.49382	47.5642	6.36388	39.4537	5.63701	41.5695	6.47039	37.8542	6.37062	33.9356	6.20203	31.8675	6.36644	36.8853	8.15261	49.2805	12.0793	32.9006	8.96424	44.9434	13.9124	37.3843	13.3594	33.6373	14.286	27.7072	14.5561
46.7736	0	46.7755	5.1561	48.6434	5.78789	44.7554	5.50988	47.6932	6.38266	39.6335	5.66445	41.6205	6.47881	37.9217	6.38253	34.0011	6.21446	31.8748	6.36795	37.1061	8.2027	49.3317	12.092	33.3428	9.0863	44.9805	13.9237	37.6765	13.4628	33.7561	14.3354	27.7074	14.5562
46.9462	0	46.9529	5.17661	48.777	5.80469	45.3343	5.58799	48.4016	6.48591	40.2649	5.76095	41.8273	6.51299	37.9576	6.38887	34.0186	6.21779	31.8964	6.37239	37.1717	8.21757	49.5833	12.1542	33.5306	9.13813	45.0997	13.9598	37.7218	13.4789	33.7602	14.3371	27.8196	14.6136
47.0155	0	47.012	5.18344	48.9605	5.82777	45.4356	5.60169	48.4228	6.48901	40.6612	5.82161	42.1855	6.57219	38.0565	6.40634	34.2606	6.26373	32.4131	6.47876	37.5096	8.29423	49.6943	12.1817	33.8171	9.21723	45.1713	13.9815	38.0054	13.5791	33.774	14.3429	27.9094	14.6593
47.6565	0	47.6651	5.25904	49.149	5.85151	45.8433	5.6568	48.4388	6.49134	41.0501	5.88119	42.196	6.57392	38.3317	6.45496	34.5483	6.31839	32.4132	6.47878	37.9515	8.39454	49.8324	12.2158	33.8221	9.21862	45.2169	13.9953	38.0874	13.6081	33.7835	14.3468	27.9116	14.6605
48.1903	0	48.1468	5.31493	49.2584	5.86528	45.9132	5.66625	48.9446	6.56521	41.1136	5.89093	42.3395	6.59767	38.7	6.52007	34.5772	6.32388	32.7889	6.5562	37.9754	8.39995	49.952	12.2454	33.9565	9.25572	45.384	14.0458	38.1863	13.6431	33.7903	14.3497	27.9331	14.6714
48.4076	0	48.4476	5.34988	49.4734	5.8924	45.9967	5.67756	49.5236	6.64992	41.1644	5.89872	42.7655	6.66818	38.792	6.53635	34.691	6.3455	32.8328	6.56524	38.1029	8.42889	50.3068	12.3331	34.0187	9.2729	45.3947	14.049	38.2612	13.6695	33.7979	14.3528	27.935	14.6724
48.7697	0	48.7493	5.38497	49.6271	5.91177	46.4358	5.73704	49.5522	6.65411	41.198	5.90387	43.0538	6.71595	39.0397	6.58017	35.0247	6.40893	32.9454	6.58845	38.2653	8.46577	50.3207	12.3365	34.1392	9.30617	45.4857	14.0765	38.3013	13.6836	33.8124	14.3589	27.9368	14.6733
49.1213	0	49.2969	5.44877	49.8997	5.94618	46.7285	5.77674	49.5869	6.65918	41.4235	5.93846	43.0804	6.72036	39.1508	6.59983	35.501	6.49955	33.2524	6.65175	38.5756	8.53624	50.3692	12.3484	34.1621	9.3125	45.5848	14.1064	38.3864	13.7136	33.8133	14.3592	27.9568	14.6835
49.3197	0	49.3424	5.45408	50.2213	5.98682	46.7782	5.78349	49.6775	6.67245	41.4504	5.9426	43.084	6.72095	39.5045	6.66246	35.7143	6.54016	33.52	6.70695	38.7111	8.56701	50.7579	12.4444	34.1754	9.31617	45.6677	14.1314	38.5488	13.7709	33.8327	14.3673	28.0043	14.7076
49.8691	0	49.9423	5.52413	50.4025	6.00974	46.9573	5.8078	50.2272	6.75304	41.6579	5.97444	43.1091	6.72511	39.5221	6.66559	36.073	6.60847	33.5407	6.71121	39.0234	8.63799	51.0673	12.5207	34.3579	9.36655	45.9957	14.2301	38.5819	13.7826	33.8398	14.3702	28.0716	14.7417
50.47	0	50.4763	5.58662	50.7239	6.05043	47.2099	5.84213	50.4597	6.78716	42.1567	6.05108	43.1737	6.73581	39.7016	6.69739	36.3642	6.66398	33.5552	6.71421	39.3545	8.71324	51.3511	12.5906	34.5247	9.41262	46.0229	14.2383	38.6125	13.7933	33.8413	14.3709	28.1173	14.7649
50.5239	0	50.4865	5.58782	51.0062	6.0862	47.3168	5.85665	50.7445	6.829	42.2194	6.06072	43.9657	6.86723	40.2524	6.79506	36.5556	6.70045	33.8263	6.77015	39.4314	8.73071	51.4038	12.6036	34.6743	9.45395	46.0277	14.2397	38.7192	13.8309	33.8566	14.3772	28.1177	14.7651
50.9446	0	50.9746	5.64505	51.0155	6.08737	47.4772	5.87847	50.8999	6.85184	42.2698	6.06847	44.0286	6.87768	40.6076	6.85811	36.6118	6.71117	33.9587	6.79749	39.4713	8.73979	51.4517	12.6153	34.7592	9.47739	46.0297	14.2403	38.7739	13.8501	33.9128	14.4005	28.1297	14.7712
51.1005	0	51.16	5.66681	51.2133	6.11247	47.6981	5.90853	50.92	6.85479	42.6791	6.13145	44.7607	6.9994	40.6694	6.86907	37.1492	6.81369	34.0726	6.82099	39.5716	8.76259	51.6492	12.664	34.9549	9.53144	46.042	14.244	38.7858	13.8543	33.9587	14.4195	28.1508	14.7818
51.2213	0	51.3014	5.68343	51.3936	6.13535	47.8639	5.93111	51.0778	6.878	42.7322	6.13964	44.9099	7.02423	40.8032	6.89283	37.1506	6.81397	34.64	6.93819	39.6187	8.77329	52.0288	12.7573	35.1827	9.59433	46.1634	14.2804	38.9298	13.9049	33.9617	14.4208	28.1513	14.7821
51.376	0	51.4825	5.70471	51.5142	6.15067	47.8987	5.93585	51.3146	6.91285	43.1138	6.19843	44.9937	7.03817	40.9781	6.92391	37.1571	6.8152	34.6476	6.93976	39.866	8.82953	52.0496	12.7624	35.4535	9.66914	46.1803	14.2854	38.9384	13.9079	33.9691	14.4239	28.2671	14.8406
51.6392	0	51.7731	5.73891	51.9074	6.20065	48.1019	5.96353	51.4386	6.93111	43.149	6.20386	45.1147	7.05832	41.7397	7.05934	37.1649	6.81669	34.7181	6.95434	40.1001	8.88276	52.4716	12.8661	35.5121	9.68532	46.1818	14.2859	38.9964	13.9283	33.9955	14.4348	28.2805	14.8473
52.2325	0	51.7806	5.73979	52.0637	6.22054	48.1163	5.96549	51.7268	6.97357	43.2001	6.21173	45.9945	7.20498	41.8556	7.07995	37.7119	6.92117	34.8075	6.97282	40.1644	8.8974	52.6734	12.9156	35.5455	9.69453	46.3902	14.3483	39.002	13.9303	33.9956	14.4348	28.2843	14.8492
52.279	0	52.3177	5.80309	52.2002	6.23791	48.3202	5.99331	51.7666	6.97944	43.545	6.26493	46.0231	7.20975	42.1242	7.12778	37.7829	6.93472	34.9824	7.00898	40.357	8.9412	52.6927	12.9203	35.6675	9.72824	46.4205	14.3574	39.0561	13.9493	34.0209	14.4453	28.2843	14.8492
52.4806	0	52.5442	5.82982	52.4023	6.26365	48.5084	6.01898	51.7845	6.98207	43.941	6.32607	46.0278	7.21054	42.4832	7.19174	37.9712	6.97072	35.1707	7.0479	40.7933	9.04047	52.7059	12.9236	36.0153	9.82431	46.4267	14.3592	39.2656	14.0228	34.0394	14.4529	28.2843	14.8492
52.5893	0	52.5546	5.83105	52.4851	6.27421	48.6313	6.03577	52.139	7.03436	44.082	6.34786	46.049	7.21408	42.7413	7.23776	38.2293	7.02007	35.4501	7.1057	40.9883	9.08486	52.7193	12.9268	36.5941	9.98417	46.458	14.3685	39.2905	14.0315	34.0505	14.4575	28.2843	14.8492
53.4876	0	53.5061	5.94361	52.8077	6.31535	48.7405	6.05069	52.301	7.05826	44.4155	6.39943	46.7763	7.33555	43.1218	7.30563	38.7328	7.1164	35.4635	7.10846	41.0707	9.10361	52.7268	12.9287	36.8459	10.0537	46.4582	14.3686	39.4135	14.0746	34.0637	14.463	28.2844	14.8492
53.5809	0	53.6208	5.9572	52.8214	6.31709	48.9254	6.07595	52.3855	7.07074	44.518	6.41529	46.9993	7.37285	43.1728	7.31473	38.7349	7.1168	35.5608	7.12859	41.5652	9.21619	53.491	13.1158	36.8594	10.0575	46.4586	14.3687	39.4566	14.0897	34.0827	14.4708	28.2844	14.8492
53.6588	0	53.7141	5.96826	52.9066	6.32797	49.2278	6.11731	52.6987	7.11701	45.095	6.50464	47.1665	7.40082	43.2249	7.32404	38.7412	7.11801	35.5686	7.13022	41.6931	9.24532	53.5203	13.1229	37.1728	10.144	46.5383	14.3925	39.4974	14.104	34.1055	14.4802	28.2844	14.8492
54.0145	0	54.0998	6.01404	52.9787	6.33718	49.2728	6.12347	53.2584	7.1998	45.2743	6.53243	47.4005	7.43998	43.5776	7.387	39.2531	7.21603	35.6233	7.14153	41.7323	9.25423	53.5438	13.1287	37.7515	10.3039	46.5536	14.3971	39.5	14.1049	34.2142	14.5251	28.2844	14.8492
54.5286	0	54.6212	6.07603	53.2543	6.37239	49.5402	6.16008	53.4205	7.2238	45.5614	6.57695	47.9756	7.53632	43.5912	7.38944	39.7202	7.30555	36.0759	7.23522	41.7645	9.26158	53.7396	13.1765	37.8947	10.3434	46.5952	14.4095	39.5116	14.109	34.2277	14.5306	28.2844	14.8492
54.6889	0	54.6908	6.08431	53.3282	6.38183	50.1601	6.24508	53.5059	7.23646	45.6721	6.59414	48.3106	7.59249	43.8961	7.44391	39.7474	7.31076	36.1677	7.25422	41.7761	9.2642	54.2869	13.3098	38.0274	10.3801	46.661	14.4291	39.5546	14.124	34.2365	14.5343	28.2844	14.8493
54.7075	0	54.7004	6.08545	53.5575	6.41116	50.2844	6.26214	53.818	7.28273	45.8965	6.62898	48.322	7.5944	44.2687	7.51053	39.7849	7.31795	36.2889	7.27933	42.2059	9.36211	54.3419	13.3232	38.2402	10.4388	46.6855	14.4364	39.5968	14.1387	34.2757	14.5504	28.2844	14.8493
54.867	0	54.8692	6.10556	53.7668	6.43796	50.3379	6.26949	54.1126	7.32644	46.1426	6.66721	48.5177	7.62725	44.5483	7.56055	40.005	7.36017	36.6725	7.35881	42.2238	9.36618	54.4307	13.3448	38.2797	10.4497	46.7132	14.4446	39.6445	14.1554	34.3333	14.574	28.2844	14.8493
55.0595	0	55.0638	6.12875	53.8682	6.45094	50.4051	6.27872	54.6413	7.40497	46.5712	6.73385	48.6248	7.64522	44.6495	7.57866	40.2417	7.40557	36.8579	7.39723	42.4763	9.4237	54.7524	13.423	38.437	10.4932	46.7526	14.4563	39.704	14.1762	34.3522	14.5817
55.4078	0	55.4225	6.17155	54.0012	6.46798	50.4204	6.28083	54.6635	7.40826	46.5932	6.73729	48.7769	7.67076	44.7026	7.58818	40.736	7.50046	36.9355	7.41332	42.8161	9.50115	55.0828	13.5032	38.5815	10.5331	46.7809	14.4647	39.799	14.2094	34.4421	14.6186
55.446	0	55.4481	6.1746	54.3336	6.5106	50.7174	6.32164	54.7478	7.4208	46.596	6.73772	48.9608	7.70164	45.0422	7.64898	40.8883	7.52972	37.0502	7.43711	43.0121	9.54583	55.3626	13.5709	38.7964	10.5924	46.8552	14.4868	39.8176	14.2158	34.4484	14.6211
55.4839	0	55.4746	6.17777	54.765	6.56601	51.3381	6.40708	55.1308	7.47778	46.6009	6.73848	49.0465	7.71605	45.3824	7.70995	40.9744	7.54625	37.2177	7.47183	43.0204	9.54772	55.5057	13.6055	39.1564	10.6918	46.8627	14.489	39.9699	14.2689	34.4596	14.6257
55.7941	0	55.8067	6.21744	54.9377	6.58821	51.3728	6.41186	55.6123	7.54953	46.6403	6.74462	49.0588	7.71811	45.8207	7.78853	41.6068	7.66783	37.2563	7.47984	43.5258	9.66292	55.5536	13.6171	39.2169	10.7085	46.9101	14.503	39.9728	14.2699	34.4854	14.6363
55.9477	0	55.9592	6.23568	55.1461	6.61502	51.4716	6.42548	55.6228	7.55108	47.0179	6.8034	49.2256	7.74615	45.9101	7.80459	41.7828	7.70167	37.408	7.51131	43.5946	9.67862	55.5912	13.6261	39.2578	10.7198	46.9271	14.5081	39.9735	14.2701	34.5554	14.6648
56.1894	0	56.2063	6.26525	55.7236	6.68941	51.6782	6.45398	55.8799	7.58943	47.3471	6.8547	49.4538	7.78452	45.9713	7.81557	41.9788	7.7394	37.4656	7.52325	43.6188	9.68412	55.6757	13.6465	39.2647	10.7217	46.995	14.5282	39.9749	14.2706	34.5915	14.6796
56.1898	0	56.2067	6.2653	55.8989	6.71203	52.0157	6.50057	55.9497	7.59985	47.584	6.89164	49.5285	7.79709	46.1153	7.84141	42.464	7.83282	37.7159	7.5752	44.0134	9.7741	55.8322	13.6843	39.7578	10.8578	47.0378	14.5409	39.9772	14.2714	34.6081	14.6863
56.2257	0	56.2404	6.26934	55.9334	6.71648	52.3523	6.54708	56.0907	7.62089	47.7543	6.91822	49.6412	7.81604	46.3473	7.88306	42.5852	7.85616	37.8401	7.60097	44.143	9.80366	55.857	13.6903	39.9053	10.8986	47.1198	14.5651	40.053	14.2978	34.6121	14.6879
56.2637	0	56.2769	6.27371	55.9997	6.72504	52.4958	6.56693	56.1676	7.63238	48.1501	6.98002	49.9384	7.86607	46.3729	7.88766	42.8141	7.90027	38.1058	7.65614	44.1755	9.81107	55.962	13.7156	39.9335	10.9063	47.1203	14.5652	40.0607	14.3005	34.6394	14.699
56.5286	0	56.5453	6.30587	56.3109	6.76524	52.545	6.57374	56.2254	7.641	48.6016	7.05063	50.3362	7.93307	46.4791	7.90672	43.0693	7.94946	38.4592	7.72955	44.2246	9.82226	55.9887	13.722	40.6733	11.1105	47.162	14.5775	40.0858	14.3092	34.6801	14.7156
56.6573	0	56.6741	6.32132	56.3311	6.76784	52.9413	6.62861	56.2678	7.64733	48.7005	7.0661	50.5182	7.96375	46.8456	7.97258	43.5636	8.04479	38.5379	7.74589	44.2773	9.83429	56.1523	13.7614	40.7575	11.1337	47.1922	14.5864	40.1072	14.3166	34.6834	14.7169
56.821	0	56.8416	6.34142	56.4731	6.78621	52.9628	6.63157	56.3447	7.65882	48.715	7.06836	50.64	7.9843	47.2274	8.04123	43.569	8.04583	38.7597	7.79199	44.7602	9.94443	56.2082	13.7748	40.9072	11.175	47.2349	14.599	40.1683	14.3379	34.6863	14.7181
57.0889	0	57.1078	6.3734	56.5507	6.79624	53.0264	6.64039	56.5858	7.69486	48.7332	7.07121	51.0309	8.05024	47.2339	8.04241	43.8895	8.10768	38.9406	7.82961	44.8537	9.96575	56.2946	13.7956	41.382	11.3059	47.281	14.6125	40.1736	14.3397	34.6965	14.7223
57.1679	0	57.2041	6.38496	56.6549	6.80972	53.1083	6.65174	56.5924	7.69584	48.7389	7.0721	51.5309	8.13467	47.4625	8.08353	44.1138	8.151	39.0299	7.84817	44.8801	9.97177	56.3455	13.8078	41.8138	11.4249	47.2901	14.6152	40.1986	14.3484	34.7015	14.7243
57.2789	0	57.3012	6.39664	56.8277	6.83209	53.2542	6.67197	56.5925	7.69586	48.7767	7.07802	51.7257	8.16759	47.5758	8.10393	44.3043	8.18778	39.3067	7.90573	45.3391	10.0765	56.563	13.86	41.9918	11.4739	47.2982	14.6176	40.2394	14.3626	34.713	14.729
57.9282	0	57.94	6.47355	56.8386	6.8335	53.5961	6.71942	56.6013	7.69718	49.3074	7.16113	52.4055	8.28258	47.8062	8.14541	44.3083	8.18855	39.502	7.94635	45.4939	10.1118	56.6786	13.8876	42.0648	11.494	47.3151	14.6226	40.2486	14.3657	34.8049	14.7662
58.1351	0	58.1722	6.50155	56.8459	6.83444	53.6564	6.7278	56.8424	7.73324	49.5071	7.19244	52.6383	8.32201	47.8096	8.14601	44.3122	8.18932	39.6621	7.97965	45.502	10.1137	57.1411	13.9982	42.6095	11.6441	47.343	14.6307	40.2577	14.3689	34.8442	14.7821
58.4329	0	58.5204	6.54359	57.1005	6.86743	53.7399	6.73939	56.9038	7.74242	49.5522	7.19952	52.6547	8.32478	48.375	8.24789	44.8385	8.29102	39.8327	8.01516	45.6204	10.1407	57.1837	14.0083	42.6402	11.6525	47.3518	14.6333	40.2582	14.3691	34.8466	14.7831
58.6877	0	58.7364	6.56969	57.2921	6.89227	54.0897	6.78801	57.1106	7.77338	49.8798	7.25091	52.7657	8.34359	48.4726	8.26548	45.3646	8.39278	40.0565	8.06176	45.6434	10.1459	57.19	14.0098	42.6936	11.6672	47.4183	14.6528	40.3053	14.3854	34.8544	14.7863
58.8073	0	58.8176	6.57951	57.4265	6.9097	54.1474	6.79603	57.1342	7.77692	50.295	7.31611	52.7727	8.34477	48.5642	8.282	45.3648	8.3928	40.4615	8.1461	45.7982	10.1813	57.1925	14.0104	43.1541	11.794	47.4439	14.6603	40.389	14.4143	34.8988	14.8042
59.1725	0	59.1452	6.61916	57.651	6.93884	54.225	6.80682	57.2366	7.79224	50.4523	7.34083	53.0516	8.39203	48.9002	8.34261	45.3687	8.39357	41.0904	8.27714	46.2572	10.286	57.1947	14.0109	43.6987	11.9438	47.508	14.679	40.4013	14.4186	34.9376	14.8198
59.6606	0	59.2252	6.62886	57.736	6.94988	54.2731	6.81351	57.2777	7.7984	51.1461	7.45	53.0755	8.39608	49.0111	8.36262	45.3754	8.39486	41.2045	8.30093	46.4038	10.3195	57.2087	14.0143	43.7965	11.9706	47.5218	14.6831	40.4015	14.4187	35.0066	14.8476
59.6609	0	59.4121	6.6515	57.8564	6.96553	54.5586	6.85326	57.3625	7.81111	51.3771	7.48638	53.2795	8.43068	49.2153	8.39948	45.8726	8.4911	41.3078	8.32248	46.6192	10.3686	57.6176	14.1115	43.836	11.9815	47.5344	14.6867	40.412	14.4223	35.0284	14.8563
59.6865	0	59.6951	6.68584	58.0084	6.98528	54.7122	6.87466	57.5694	7.84212	51.5225	7.5093	53.4166	8.45393	49.3857	8.43026	45.927	8.50164	41.4626	8.35476	46.8026	10.4105	57.6781	14.1258	44.696	12.2177	47.5448	14.6898	40.4182	14.4245	35.0648	14.871
59.6916	0	59.7563	6.69326	58.1549	7.00434	54.7884	6.88529	57.7763	7.87315	51.8234	7.55675	53.4485	8.45934	49.7156	8.48984	46.4853	8.6098	41.5406	8.37103	47.1558	10.4911	57.7417	14.1409	44.9267	12.2809	47.5515	14.6917	40.4284	14.428	35.0902	14.8811
60.2606	0	60.3253	6.76241	58.2291	7.014	54.8644	6.89587	57.7966	7.87619	51.9024	7.56922	53.6526	8.49397	50.2247	8.58189	46.7111	8.65356	41.9908	8.46496	47.3497	10.5353	57.9903	14.1997	45.6196	12.4708	47.5555	14.6929	40.4385	14.4315	35.1496	14.9049
60.2718	0	60.4737	6.78047	58.5173	7.05152	55.2119	6.94435	57.9022	7.89204	51.9174	7.57158	53.8454	8.52671	50.281	8.59206	47.0238	8.7142	41.9944	8.46571	47.4873	10.5667	58.0189	14.2064	45.9584	12.5635	47.5869	14.702	40.4695	14.4422	35.178	14.9163
60.5874	0	60.544	6.78903	58.5685	7.05819	55.2769	6.95343	58.0194	7.90963	51.9495	7.57665	54.0078	8.55428	50.4201	8.61722	47.0436	8.71804	42.0031	8.46751	47.7441	10.6253	58.1142	14.2289	46.018	12.5798	47.641	14.7178	40.5227	14.4605	35.1832	14.9184
60.8584	0	60.7893	6.81891	58.7124	7.07694	55.4055	6.97138	58.6392	8.00276	52.0586	7.59387	54.1335	8.57562	51.053	8.73179	47.2029	8.74894	42.0198	8.47102	47.9001	10.6609	58.2027	14.2498	46.081	12.597	47.6591	14.723	40.539	14.4661	35.1882	14.9204
61.0375	0	61.2533	6.8755	58.7397	7.08051	55.4378	6.97589	58.7327	8.01683	52.3123	7.63392	54.2783	8.60024	51.1234	8.74454	47.5694	8.82006	42.4411	8.55895	48.0934	10.705	58.2293	14.256	46.6469	12.7517	47.7322	14.7442	40.5696	14.4767	35.1965	14.9237
61.3904	0	61.5818	6.91564	58.7766	7.08532	55.68	7.00974	58.8628	8.03639	52.7072	7.69633	54.4225	8.62475	51.1913	8.75685	47.6073	8.82742	42.5017	8.57161	48.4246	10.7806	58.3866	14.293	46.7064	12.7679	47.7477	14.7487	40.6283	14.4969	35.2265	14.9357
61.7189	0	61.6657	6.9259	58.9728	7.11091	55.8028	7.02691	59.0937	8.07115	52.784	7.70847	54.6176	8.65791	51.6006	8.83101	47.7583	8.85673	42.533	8.57814	48.4607	10.7889	58.4761	14.314	46.7236	12.7726	47.8152	14.7682	40.6316	14.498	35.2427	14.9421
61.8688	0	62.2274	6.99466	59.1273	7.13107	55.999	7.05436	59.4128	8.11923	53.0793	7.7552	54.7352	8.67792	51.6959	8.84829	48.0884	8.92084	42.6368	8.59982	48.5376	10.8064	58.6927	14.3648	46.8045	12.7947	47.8254	14.7712	40.6621	14.5085	35.2693	14.9528
62.0838	0	62.33	7.00724	59.2663	7.14922	56.2596	7.09085	59.4459	8.12421	53.1445	7.76551	54.9973	8.72252	52.2684	8.95214	48.18	8.93862	42.7174	8.61667	49.0739	10.9288	58.7375	14.3752	46.8713	12.8129	47.846	14.7771	40.7156	14.5269	35.3026	14.9661
62.2055	0	62.6133	7.04199	59.414	7.16853	56.4227	7.1137	59.843	8.18409	53.3638	7.80024	55.2002	8.75705	52.4135	8.97848	48.6075	9.02169	42.8249	8.63912	49.2063	10.959	58.8377	14.3987	46.9734	12.8408	47.8821	14.7875	40.7624	14.543	35.3554	14.9871
62.5054	0	62.7891	7.06357	59.5128	7.18143	56.7546	7.16024	59.9076	8.19384	53.5128	7.82385	55.2027	8.75747	52.7138	9.03299	49.0111	9.10017	42.9646	8.66829	49.268	10.9731	58.9447	14.4236	46.9789	12.8422	47.8824	14.7876	40.7649	14.5438	35.3554	14.9871
62.7441	0	63.3508	7.13263	59.7892	7.21759	56.7956	7.166	59.9354	8.19804	53.5985	7.83742	55.2041	8.75772	52.8409	9.05609	49.1633	9.12978	42.9829	8.67211	49.4307	11.0102	59.0454	14.4471	47.1873	12.8991	47.8917	14.7903	40.7819	14.5496	35.3554	14.9871
63.0219	0	63.4556	7.14553	59.817	7.22123	56.849	7.17348	60.4579	8.27697	53.6767	7.84981	55.2127	8.75917	53.0992	9.10302	49.2012	9.13714	42.9938	8.6744	49.4784	11.0211	59.1059	14.4611	47.3168	12.9344	47.8976	14.792	40.8153	14.5611	35.3554	14.9871
63.3477	0	63.655	7.1701	59.9212	7.23487	56.8821	7.17813	60.4793	8.28019	54.17	7.92806	55.2129	8.75922	53.3412	9.147	49.676	9.22954	43.1334	8.70357	49.6581	11.0621	59.2151	14.4865	47.3249	12.9366	47.8981	14.7921	40.841	14.5699	35.3554	14.9871
63.4064	0	63.7683	7.18407	59.9581	7.23969	56.9177	7.18312	60.9247	8.34756	54.2366	7.93863	55.819	8.86247	53.4725	9.17087	49.7359	9.24119	43.2702	8.73215	49.8354	11.1025	59.2958	14.5052	47.5033	12.9851	47.9116	14.796	40.9266	14.5991	35.3555	14.9871
63.6902	0	64.0149	7.21448	60.2392	7.27653	57.1037	7.20925	60.9647	8.35361	54.4317	7.96961	56.1067	8.91154	53.6217	9.198	50.0284	9.29814	43.4061	8.76056	50.0266	11.1461	59.3533	14.5185	47.9571	13.1085	48.0101	14.8243	40.9748	14.6156	35.3555	14.9871
63.7784	0	64.0758	7.22199	60.2815	7.28208	57.3389	7.2423	60.9805	8.35601	54.6671	8.00701	56.1153	8.913	53.8899	9.2468	50.1509	9.32198	43.5215	8.7847	50.1747	11.1799	59.4239	14.5349	48.0031	13.121	48.0129	14.8251	40.98	14.6174	35.3555	14.9871
64.021	0	64.2571	7.24437	60.3948	7.29693	57.4597	7.25928	61.0684	8.36931	54.9624	8.05394	56.437	8.96788	53.9586	9.25929	50.1766	9.327	43.6796	8.81775	50.6597	11.2905	59.5223	14.5576	48.1105	13.1502	48.0207	14.8273	40.9903	14.6209	35.3555	14.9871
64.0688	0	64.5531	7.28096	60.6898	7.33564	57.5936	7.27811	61.5203	8.43779	54.9925	8.05873	56.5896	8.99394	54.0267	9.27167	50.2573	9.34272	43.9247	8.869	50.7967	11.3217	59.5999	14.5755	48.5029	13.2567	48.0807	14.8445	40.9926	14.6217	35.3555	14.9871
64.2435	0	65.0914	7.34758	60.9095	7.3645	57.91	7.32265	61.845	8.48702	55.0976	8.07545	57.0732	9.07653	54.2279	9.30831	50.4257	9.37552	43.9386	8.87192	50.8678	11.3379	59.751	14.6102	48.6708	13.3021	48.0889	14.8469	41.0194	14.6308	35.3555	14.9871
64.5592	0	65.1135	7.35032	60.9254	7.36659	57.9422	7.32718	61.9161	8.49781	55.1821	8.08889	57.1718	9.09339	54.4412	9.34714	50.5371	9.39723	43.9665	8.87776	51.4256	11.465	59.7553	14.6112	49.1044	13.4194	48.0966	14.8491	41.0266	14.6332	35.3555	14.9871
65.0974	0	65.1568	7.35569	61.0497	7.38293	57.9631	7.33012	62.0768	8.52221	55.3816	8.12065	57.5515	9.1583	54.6739	9.38951	50.7169	9.43226	44.2076	8.92819	51.5071	11.4836	59.8496	14.6329	49.1123	13.4216	48.1381	14.8609	41.0286	14.6339
65.1127	0	65.5107	7.39958	61.0731	7.386	58.1021	7.34971	62.1055	8.52657	55.5456	8.14676	57.6794	9.18018	55.12	9.4708	51.3372	9.55319	44.3404	8.95597	51.5507	11.4935	59.8632	14.636	49.7748	13.6002	48.2411	14.8902	41.0523	14.642
65.1406	0	65.5458	7.40394	61.2582	7.41034	58.244	7.36971	62.4223	8.57469	55.7864	8.18512	57.7541	9.19295	55.2693	9.498	51.8539	9.65397	44.3813	8.96454	51.9834	11.5921	59.8868	14.6414	49.795	13.6056	48.2529	14.8935	41.0553	14.643
65.4788	0	65.7157	7.42503	61.4536	7.43606	58.6214	7.42294	62.7719	8.62784	55.8115	8.18913	58.2856	9.28394	55.3346	9.50992	52.1136	9.70465	44.5807	9.00626	52.2841	11.6606	59.9926	14.6656	50.4452	13.7802	48.3216	14.913	41.0936	14.656
65.5539	0	65.867	7.44383	61.4691	7.43811	58.6989	7.43388	62.7744	8.62822	56.0238	8.22296	58.5478	9.32885	55.4013	9.52207	52.9327	9.86458	44.6078	9.01194	52.3202	11.6688	60.0289	14.6739	50.4777	13.7889	48.3394	14.9181	41.1272	14.6674
65.7036	0	65.9494	7.45407	61.6606	7.46332	59.2956	7.51822	62.8176	8.6348	56.2467	8.25851	58.5814	9.33459	55.6966	9.57592	53.3458	9.94528	44.7356	9.0387	52.4851	11.7063	60.2049	14.714	50.9229	13.9079	48.3894	14.9322	41.138	14.671
65.9783	0	66.0003	7.46039	61.8515	7.48848	59.4046	7.53363	63.3025	8.7086	56.7214	8.33429	58.8184	9.37521	56.3863	9.70178	53.3852	9.95298	44.9054	9.07424	52.9867	11.8204	60.2245	14.7185	51.0951	13.9538	48.4745	14.9562	41.1788	14.6849
66.0081	0	66.0493	7.46649	61.9982	7.50784	59.775	7.58608	63.367	8.71843	56.8313	8.35184	59.2937	9.45673	56.5182	9.72588	53.4712	9.96977	45.2336	9.14296	53.1106	11.8486	60.2439	14.7228	51.3071	14.0102	48.5135	14.9671	41.2168	14.6977
66.0422	0	66.1028	7.47314	62.3162	7.5498	59.9881	7.61628	63.7187	8.77204	57.0686	8.38977	59.5057	9.4931	56.669	9.7534	53.5384	9.98291	45.3788	9.17339	53.4584	11.9277	60.2988	14.7353	51.5244	14.0678	48.523	14.9698	41.2264	14.701
66.1155	0	66.4258	7.51335	62.5412	7.57953	60.2283	7.65036	63.8424	8.79089	57.318	8.42963	59.5168	9.495	56.8243	9.78178	53.5813	9.99129	45.6261	9.22519	54.0368	12.059	60.3435	14.7454	51.7276	14.1217	48.5639	14.9813	41.2832	14.7202
66.4315	0	66.7251	7.55065	62.645	7.59326	60.2907	7.65921	63.9164	8.80219	57.5337	8.46415	59.7691	9.53831	57.3253	9.87331	54.0992	10.0925	45.7969	9.26097	54.2223	12.1012	60.403	14.7589	51.7741	14.134	48.5973	14.9907	41.3112	14.7296
66.6865	0	66.8582	7.56725	62.6454	7.59331	60.4561	7.68269	64.3319	8.86562	57.8803	8.51965	59.9032	9.56135	57.3295	9.87409	54.6945	10.2089	46.3602	9.37905	54.3209	12.1235	60.4397	14.7672	52.1903	14.2439	48.6278	14.9992	41.3272	14.735
66.7457	0	66.972	7.58144	62.9269	7.63054	60.6111	7.7047	64.429	8.88043	57.9518	8.53109	60.0817	9.592	57.8693	9.97277	54.8075	10.231	46.5166	9.41185	54.3776	12.1364	60.5416	14.7902	52.1953	14.2452	48.6724	15.0117	41.3321	14.7366
67.2371	0	67.2634	7.61783	63.3535	7.68705	60.7531	7.72488	64.5302	8.8959	58.0695	8.54995	60.3103	9.63127	57.929	9.98369	54.9059	10.2503	46.7471	9.46019	54.6431	12.1966	60.5737	14.7974	52.1959	14.2453	48.6869	15.0157	41.338	14.7386
67.3312	0	67.3876	7.63335	63.354	7.68711	60.8433	7.7377	65.144	8.98977	58.2578	8.58013	60.751	9.70703	57.9873	9.99436	55.1563	10.2993	46.9235	9.49718	55.3207	12.3502	60.6521	14.8151	52.1967	14.2455	48.7511	15.0336	41.3407	14.7395
67.3987	0	67.5779	7.65715	63.5393	7.71168	60.8844	7.74355	65.383	9.02635	58.4299	8.60772	61.3633	9.81238	58.4158	10.0727	55.5159	10.3696	47.1065	9.53558	55.528	12.3971	60.6636	14.8177	52.2972	14.272	48.7577	15.0355	41.3613	14.7465
67.4639	0	68.2882	7.74612	63.5958	7.71918	61.291	7.80139	65.6555	9.0681	58.5072	8.62013	61.6686	9.86493	58.4643	10.0816	55.7161	10.4088	47.694	9.65885	55.7148	12.4394	60.6724	14.8196	52.3732	14.292	48.7717	15.0394	41.3804	14.7529
68.1533	0	68.3782	7.75741	63.7019	7.73326	61.318	7.80525	65.7578	9.08377	58.5099	8.62056	61.7663	9.88175	58.7376	10.1317	55.7655	10.4185	47.7335	9.66715	55.8145	12.462	60.6862	14.8227	52.425	14.3056	48.7955	15.046	41.4439	14.7742
68.4286	0	68.9718	7.83196	64.1175	7.78846	61.3264	7.80645	66.2662	9.16175	58.5325	8.62418	61.9894	9.92019	59.0506	10.1889	56.263	10.5159	47.7436	9.66927	55.8309	12.4657	60.7526	14.8376	52.5008	14.3255	48.828	15.0551	41.4683	14.7824
69.0221	0	69.4869	7.89681	64.3391	7.81792	61.6975	7.85932	66.4876	9.19574	58.5822	8.63216	62.1478	9.94749	59.1551	10.2081	56.8444	10.6297	47.7493	9.67047	56.0463	12.5144	60.7887	14.8456	52.5243	14.3316	48.8301	15.0557	41.4868	14.7886
69.2564	0	69.5353	7.90291	64.3967	7.8256	61.8161	7.87622	66.6044	9.21367	58.7052	8.6519	62.3956	9.99019	59.5094	10.273	56.8495	10.6307	47.9716	9.71714	56.467	12.6094	60.8031	14.8489	52.6044	14.3526	48.8781	15.069	41.493	14.7907
69.4004	0	69.5653	7.90668	64.4523	7.83299	61.8713	7.8841	66.7753	9.23993	59.1666	8.72598	62.6225	10.0293	59.5463	10.2797	57.0101	10.6621	48.266	9.77895	56.5823	12.6355	60.8254	14.8538	52.6783	14.3719	48.8982	15.0746	41.5186	14.7993
69.6156	0	69.6353	7.91551	64.5688	7.8485	62.114	7.91873	66.9835	9.27193	59.2478	8.73902	62.7677	10.0543	59.6512	10.2989	57.366	10.7319	48.5537	9.83937	56.7124	12.6648	60.8741	14.8647	52.7186	14.3825	48.9101	15.0779	41.5208	14.8
69.8346	0	70.0512	7.96798	64.6348	7.85728	62.5306	7.97823	67.2014	9.30544	59.3238	8.75124	62.8642	10.071	60.3423	10.4256	57.5359	10.7651	48.8108	9.89337	57.0306	12.7366	60.9324	14.8776	52.8029	14.4045	48.942	15.0867	41.5391	14.8062
69.9498	0	70.4575	8.01933	65.1384	7.92441	62.6797	7.99956	67.2851	9.31831	59.4865	8.7774	63.0041	10.0951	60.4926	10.4532	57.6418	10.7859	48.9286	9.91811	57.0431	12.7394	61.0165	14.8963	52.8656	14.4209	48.9874	15.0993	41.5547	14.8113
70.098	0	70.5803	8.03486	65.1874	7.93094	62.826	8.02047	67.3993	9.33589	59.7571	8.82091	63.3143	10.1486	60.5968	10.4723	57.7919	10.8153	49.0951	9.9531	57.4705	12.8357	61.021	14.8973	52.8884	14.4268	49.0013	15.1031	41.6272	14.8355
70.4179	0	70.653	8.04406	65.765	8.00808	62.9471	8.0378	67.5258	9.35535	59.7639	8.822	63.3472	10.1543	60.9058	10.5289	57.8322	10.8232	49.246	9.98478	57.4799	12.8378	61.0313	14.8996	52.9789	14.4504	49.0363	15.1128	41.6563	14.8453
70.4386	0	70.9033	8.07575	65.8385	8.01792	63.0191	8.04811	67.7184	9.385	59.7663	8.82238	63.3828	10.1605	61.1129	10.5669	58.1931	10.8939	49.3208	10.0005	57.4892	12.8399	61.0877	14.912	53.0996	14.4818	49.0899	15.1276	41.6646	14.848
70.5736	0	71.1095	8.10188	66.4733	8.10291	63.2132	8.07591	67.9232	9.41656	60.0635	8.87021	63.7615	10.2258	61.3092	10.6029	58.6261	10.9787	49.4956	10.0372	57.5132	12.8453	61.1262	14.9205	53.2727	14.5267	49.0921	15.1282	41.6836	14.8543
70.926	0	71.4954	8.15084	66.5497	8.11316	63.4776	8.1138	67.9735	9.42431	60.3713	8.91978	63.912	10.2518	61.5077	10.6393	58.6546	10.9842	49.7186	10.0841	57.6229	12.87	61.1435	14.9243	53.308	14.5359	49.1532	15.1451	41.7026	14.8606
71.1974	0	71.6174	8.16633	67.311	8.21536	63.8584	8.16842	68.1517	9.45176	60.6602	8.96634	63.9787	10.2634	61.8614	10.7042	58.7414	11.0012	50.0223	10.1479	58.17	12.9929	61.2164	14.9403	53.3327	14.5422	49.1548	15.1455	41.7722	14.8838
71.2568	0	71.8162	8.19159	67.3626	8.2223	64.0082	8.18992	68.3744	9.4861	60.9391	9.0113	64.1402	10.2912	62.4507	10.8124	58.8168	11.016	50.0374	10.1511	58.4838	13.0633	61.2375	14.9449	53.4128	14.563	49.1577	15.1463	41.7826	14.8873
71.3789	0	71.9306	8.20614	67.8082	8.28226	64.2442	8.22383	68.5801	9.51783	60.9746	9.01703	64.5052	10.3543	62.46	10.8141	58.9271	11.0376	50.5718	10.2635	58.5856	13.0861	61.2463	14.9468	53.4633	14.576	49.1667	15.1488	41.7979	14.8923
71.4756	0	71.9725	8.21146	67.9272	8.29829	64.2654	8.22688	68.6373	9.52666	61.1014	9.03749	64.6362	10.377	62.6098	10.8416	59.2896	11.1086	50.8428	10.3204	58.7463	13.1221	61.2655	14.9511	53.4884	14.5825	49.2234	15.1644	41.8228	14.9006
71.8211	0	72.0648	8.2232	68.857	8.42377	64.5796	8.27206	69.2834	9.62645	61.2339	9.05887	64.7667	10.3995	62.9555	10.905	59.8697	11.2222	50.9323	10.3392	58.86	13.1476	61.3033	14.9593	53.5658	14.6024	49.2606	15.1746	41.8547	14.9111
72.1566	0	72.2438	8.24599	68.8787	8.42671	64.934	8.32307	69.4267	9.6486	61.4672	9.09654	64.9912	10.4383	63.4773	11.0008	59.8896	11.2261	51.1063	10.3758	58.9817	13.1748	61.3139	14.9616	53.5956	14.6101	49.3254	15.1924	41.9489	14.9423
72.4285	0	72.3934	8.26504	69.0528	8.45026	64.9692	8.32814	69.4394	9.65055	61.5234	9.10561	65.1922	10.4731	63.6491	11.0323	59.8931	11.2268	51.3255	10.4219	59.2938	13.2446	61.3461	14.9686	53.6982	14.6365	49.354	15.2002	42.0023	14.9599
72.457	0	72.5503	8.28503	69.1475	8.46306	65.0242	8.33606	69.9296	9.72638	61.5863	9.11576	65.3227	10.4957	63.9275	11.0834	59.939	11.2358	51.4105	10.4398	59.4872	13.2878	61.3899	14.9782	53.7006	14.6371	49.3605	15.202	42.0436	14.9735
73.1021	0	72.5571	8.28589	69.2273	8.47386	65.0359	8.33774	70.569	9.8254	62.1989	9.21478	65.5338	10.5322	64.0784	11.1112	60.4764	11.341	51.5123	10.4612	59.6006	13.3131	61.4094	14.9824	53.706	14.6385	49.443	15.2246	42.0583	14.9783
73.3778	0	72.841	8.3221	69.3082	8.48481	65.0538	8.34032	70.5758	9.82644	62.2567	9.22413	65.7161	10.5637	64.6795	11.2215	60.5204	11.3497	51.5754	10.4745	60.0792	13.4197	61.431	14.9871	53.7091	14.6393	49.4828	15.2355	42.0849	14.9871
74.0346	0	73.1347	8.35959	69.7468	8.54425	65.5966	8.41859	70.5996	9.83014	62.7698	9.30718	65.8793	10.592	64.9726	11.2753	61.058	11.4549	51.6148	10.4828	60.1069	13.4258	61.4585	14.9931	53.8045	14.6637	49.4878	15.2369	42.0888	14.9884
74.0475	0	73.1443	8.36083	69.7573	8.54567	65.8416	8.45396	71.1066	9.90875	63.1212	9.36409	66.0904	10.6285	65.1275	11.3038	61.3294	11.508	51.9183	10.5466	60.3921	13.4892	61.5766	15.0185	53.8557	14.6768	49.4919	15.238	42.1032	14.9931
74.0656	0	73.4828	8.4041	69.8899	8.56366	66.1485	8.49829	71.1846	9.92085	63.1486	9.36853	66.301	10.6649	65.2806	11.3319	61.5117	11.5437	52.2155	10.6091	60.6231	13.5404	61.6461	15.0334	53.8559	14.6768	49.4976	15.2395	42.1126	14.9962
74.7445	0	73.5554	8.41338	70.5091	8.64775	66.4195	8.53749	71.3376	9.94459	63.3056	9.39398	66.4326	10.6877	65.5874	11.3882	61.6987	11.5803	52.2434	10.615	60.6491	13.5462	61.6893	15.0427	53.8572	14.6772	49.4976	15.2395	42.2204	15.0315
74.9229	0	73.8429	8.45018	70.6285	8.66398	66.4367	8.53997	71.6463	9.99253	63.5806	9.43857	67.0553	10.7956	65.6459	11.3989	62.2635	11.6907	52.3273	10.6326	61.1518	13.6575	61.7324	15.0519	53.9019	14.6886	49.4976	15.2395	42.2569	15.0434
75.0613	0	74.1247	8.48629	70.7406	8.67924	66.4707	8.54489	71.8838	10.0294	63.8376	9.48026	67.3011	10.8381	65.7333	11.415	62.3383	11.7054	52.557	10.681	61.5564	13.7467	61.7625	15.0583	53.9265	14.6949	49.4976	15.2395	42.2679	15.0471
75.2424	0	74.4819	8.53212	71.2714	8.75153	66.5431	8.55537	71.9664	10.0422	64.0247	9.51064	67.3537	10.8473	65.9101	11.4474	62.6387	11.7641	52.7563	10.7229	61.5643	13.7485	61.7929	15.0648	53.9973	14.7129	49.4976	15.2395	42.2987	15.0571
75.8152	0	74.5414	8.53976	71.3256	8.75892	66.9649	8.61645	72.1876	10.0766	64.084	9.52025	67.6781	10.9035	66.0952	11.4814	62.8283	11.8012	52.8114	10.7345	61.5684	13.7494	61.8612	15.0793	54.0028	14.7143	49.4976	15.2395	42.313	15.0618
75.9932	0	74.6849	8.55819	71.7054	8.81075	67.182	8.64792	72.2899	10.0925	64.1449	9.53015	67.9293	10.947	66.4306	11.543	63.4177	11.9164	52.8809	10.7491	61.6863	13.7753	61.9102	15.0896	54.0052	14.7149	49.4976	15.2395	42.3422	15.0713
76.8154	0	75.1513	8.61817	71.7319	8.81436	67.4328	8.68429	72.5789	10.1375	64.5108	9.58956	68.0325	10.9649	66.5099	11.5575	63.6018	11.9523	53.5151	10.8825	62.0298	13.8508	61.913	15.0902	54.0081	14.7157	49.4976	15.2395	42.3771	15.0827
76.948	0	75.2507	8.63096	71.809	8.82489	67.5071	8.69508	72.6201	10.1439	64.7439	9.62745	68.3008	11.0114	66.6355	11.5806	63.9464	12.0196	53.7071	10.9229	62.047	13.8546	61.9322	15.0943	54.0662	14.7305	49.4976	15.2395	42.4265	15.0988
77.0692	0	75.3615	8.64523	71.8969	8.83689	67.561	8.7029	72.6616	10.1503	65.3728	9.72975	68.573	11.0586	66.8567	11.6212	64.0046	12.0309	53.8077	10.944	62.0602	13.8575	61.9463	15.0972	54.137	14.7484	49.4976	15.2395	42.4265	15.0988
77.8156	0	75.5994	8.67588	72.3466	8.89839	67.7208	8.7261	72.8163	10.1744	65.4004	9.73424	68.7106	11.0824	67.0601	11.6585	64.2144	12.0719	54.2365	11.0342	62.2208	13.8927	61.9482	15.0976	54.1596	14.7541	49.4976	15.2395	42.4265	15.0988
77.9241	0	75.6987	8.68869	72.8183	8.96299	67.8825	8.74959	73.0136	10.2051	65.4486	9.74209	68.8557	11.1076	67.2089	11.6858	64.5038	12.1283	54.2549	11.0381	62.5033	13.9545	61.9886	15.1062	54.1658	14.7557	49.4976	15.2395	42.4265	15.0988
78.1984	0	75.8165	8.70388	72.8769	8.97102	67.9865	8.7647	73.1356	10.2241	66.0781	9.84461	69.2026	11.1677	67.4202	11.7245	64.7503	12.1763	54.3008	11.0478	62.7163	14.001	62.026	15.114	54.2047	14.7656	49.4976	15.2395	42.4265	15.0988
78.4639	0	75.9645	8.72298	72.8808	8.97155	68.0649	8.77609	73.1855	10.2319	66.2267	9.86883	69.384	11.1992	67.6131	11.7599	64.9507	12.2154	54.3706	11.0624	62.7663	14.0119	62.0331	15.1155	54.2834	14.7854	49.4976	15.2395	42.4265	15.0988
78.5037	0	76.0058	8.72831	72.889	8.97268	68.184	8.79341	73.6097	10.298	66.4846	9.91088	69.569	11.2312	68.166	11.8613	65.1759	12.2592	54.6653	11.1244	62.9246	14.0463	62.0432	15.1176	54.2856	14.7859	49.4977	15.2395	42.4266	15.0988
79.0187	0	76.1335	8.74481	73.046	8.9942	68.2579	8.80416	73.7643	10.3221	66.6398	9.93619	69.6718	11.2491	68.3121	11.888	65.2975	12.2829	54.8671	11.1668	62.9557	14.0531	62.0755	15.1244	54.2887	14.7867	49.4977	15.2395	42.4266	15.0988
79.044	0	76.2343	8.75783	73.4259	9.04635	68.3363	8.81556	73.9472	10.3506	66.7076	9.94725	69.9235	11.2927	68.6542	11.9507	65.4058	12.304	54.9902	11.1927	63.0652	14.0769	62.1292	15.1356	54.2913	14.7874	49.4977	15.2395	42.4266	15.0988
79.1907	0	76.3823	8.77696	73.4321	9.04721	68.6333	8.8588	74.0252	10.3628	66.8748	9.97452	69.9913	11.3044	68.7479	11.9679	66.3077	12.4794	55.0941	11.2146	63.094	14.0831	62.1379	15.1374	54.2954	14.7884	49.4977	15.2395	42.4266	15.0988
79.5992	0	76.7122	8.81965	73.7613	9.09245	68.6698	8.8641	74.1359	10.38	67.0106	9.99669	70.1691	11.3353	69.3298	12.0744	66.3456	12.4868	55.2587	11.2492	63.3344	14.1353	62.1542	15.1409	54.331	14.7974	49.4977	15.2395	42.4266	15.0988
79.6149	0	76.7737	8.8276	73.9415	9.11723	69.0351	8.91733	74.3948	10.4204	67.0255	9.99911	70.1766	11.3366	69.3938	12.0861	66.4129	12.4999	55.2904	11.2558	63.3445	14.1375	62.1716	15.1445	54.3562	14.8037	49.4977	15.2396	42.4266	15.0988
80.0564	0	77.0074	8.85788	73.947	9.11799	69.2884	8.95427	74.4247	10.4251	67.0578	10.0044	70.2564	11.3504	69.8839	12.1758	67.0706	12.6275	55.499	11.2997	63.4043	14.1504	62.1786	15.1459	54.3607	14.8049			42.4266	15.0988
80.5128	0	77.1779	8.87998	73.9705	9.12122	69.3252	8.95964	74.5995	10.4524	67.3371	10.05	70.4401	11.3823	69.9117	12.1808	67.2099	12.6545	55.6822	11.3382	63.4217	14.1542	62.1995	15.1503	54.4256	14.8211
80.5624	0	77.4763	8.91869	73.9857	9.12332	69.7298	9.01871	74.6283	10.4569	67.4742	10.0724	70.9097	11.4637	70.5029	12.2889	67.3881	12.689	55.8962	11.3832	63.7309	14.2211	62.2816	15.1674	54.4543	14.8283
80.7903	0	77.7724	8.95715	74.0015	9.12549	69.9514	9.05107	74.8242	10.4874	67.8989	10.1418	71.1329	11.5024	70.592	12.3051	67.8281	12.7742	55.9126	11.3866	63.7394	14.2229	62.3036	15.1719	54.4731	14.833
80.9693	0	77.9455	8.97965	74.2443	9.15892	69.9807	9.05536	74.995	10.5141	67.9235	10.1458	71.3419	11.5387	70.794	12.342	68.0915	12.8251	55.966	11.3978	63.7448	14.2241	62.3944	15.1907	54.5447	14.8509
81.0242	0	77.9741	8.98337	74.5151	9.19624	70.3535	9.10989	75.3658	10.572	68.0983	10.1744	71.5364	11.5724	71.0836	12.3949	68.3412	12.8734	55.9829	11.4014	63.7597	14.2273	62.4013	15.1921	54.5688	14.8569
81.2687	0	78.2635	9.02102	74.6471	9.21443	70.6143	9.14806	75.3948	10.5766	68.4066	10.2248	71.6363	11.5897	71.3654	12.4463	68.4321	12.8909	56.0476	11.415	63.7602	14.2274	62.4055	15.193	54.6028	14.8654
81.5516	0	78.8754	9.10077	74.7117	9.22335	70.6288	9.15018	75.5893	10.607	68.424	10.2276	71.6505	11.5922	71.3714	12.4474	68.4554	12.8954	56.3513	11.4788	63.7659	14.2286	62.4084	15.1936	54.653	14.8779
81.77	0	79.2273	9.14672	75.0036	9.26364	70.7316	9.16523	76.3167	10.7207	68.7851	10.2867	71.6991	11.6006	71.6625	12.5004	68.5857	12.9206	56.7498	11.5625	63.7807	14.2318	62.4157	15.1951	54.75	14.9018
82.1157	0	79.2746	9.15289	75.3888	9.31687	70.9895	9.20301	76.3819	10.7309	69.3622	10.3812	72.1069	11.6713	72.2237	12.6026	68.985	12.9975	56.7741	11.5676	64.2189	14.326	62.441	15.2004	54.7538	14.9028
82.1338	0	79.3002	9.15624	75.7668	9.36918	71.0159	9.20689	76.439	10.7399	69.4719	10.3992	72.2954	11.7039	72.2325	12.6042	69.3185	13.0617	56.8621	11.5861	64.2246	14.3272	62.5519	15.2232	54.7588	14.904
82.1592	0	79.4134	9.17104	75.9485	9.39435	71.0455	9.21123	76.8617	10.8061	69.7521	10.4451	72.3674	11.7164	72.234	12.6045	69.5509	13.1064	57.1484	11.6462	64.4087	14.3666	62.5686	15.2266	54.7593	14.9042
82.5474	0	79.4505	9.17589	76.2399	9.43474	71.2827	9.24601	76.9635	10.822	69.9257	10.4735	72.5728	11.752	72.2367	12.605	69.6696	13.1292	57.1861	11.6541	64.4152	14.368	62.5917	15.2314	54.8263	14.9207
82.6681	0	79.8321	9.22582	76.6817	9.49606	71.3604	9.25742	77.5451	10.9131	70.1419	10.509	72.8966	11.8081	72.2514	12.6076	69.9623	13.1854	57.2667	11.671	64.6856	14.4257	62.6287	15.2389	54.899	14.9385
82.8628	0	80.1457	9.26689	77.2351	9.57299	71.4084	9.26445	77.7131	10.9394	70.2568	10.5278	72.9402	11.8157	72.8056	12.7084	70.0175	13.196	57.5078	11.7216	64.6884	14.4263	62.6676	15.2469	54.9001	14.9388
83.1359	0	80.3248	9.29038	77.2503	9.5751	71.4622	9.27236	77.9852	10.9821	70.3385	10.5412	73.0079	11.8274	73.3772	12.8121	70.1513	13.2216	57.7782	11.7783	65.0708	14.5075	62.6897	15.2514	54.9015	14.9391
83.4052	0	80.4111	9.3017	77.2736	9.57835	71.6388	9.29828	78.1267	11.0043	70.5562	10.5769	73.0884	11.8414	73.4931	12.8331	70.32	13.2539	57.8379	11.7909	65.0715	14.5076	62.7107	15.2557	54.909	14.941
83.6311	0	80.9796	9.37636	77.2762	9.5787	71.7314	9.31188	78.427	11.0513	70.6756	10.5965	73.3911	11.8938	73.7749	12.8842	70.4183	13.2728	58.1681	11.8601	65.1522	14.5247	62.7454	15.2628	54.9862	14.9599
83.9133	0	80.9817	9.37664	77.8021	9.65197	71.8015	9.32217	78.6232	11.0821	70.9108	10.6351	73.4453	11.9032	73.8825	12.9037	70.4841	13.2854	58.4995	11.9296	65.3803	14.5728	62.7874	15.2714	55.0455	14.9743
84.1135	0	81.0019	9.3793	78.0148	9.68164	72.0055	9.35214	78.7696	11.1051	71.087	10.664	73.634	11.9358	73.954	12.9166	70.9506	13.3745	58.5652	11.9434	65.4873	14.5953	62.82	15.278	55.0726	14.9809
84.2458	0	81.5342	9.44936	78.0289	9.6836	72.2044	9.38138	78.9346	11.131	71.125	10.6703	73.6495	11.9385	74.2102	12.9629	71.4408	13.468	58.701	11.9718	65.6076	14.6206	62.8762	15.2895	55.1304	14.995
84.5649	0	81.5633	9.45319	78.3474	9.72807	72.4572	9.41857	79.2115	11.1744	71.1819	10.6796	73.977	11.9952	74.3381	12.986	71.5403	13.4869	59.0075	12.036	65.6222	14.6236	62.9003	15.2943	55.1701	15.0046
84.9637	0	81.7402	9.4765	78.8928	9.80431	72.8102	9.47054	79.2834	11.1857	71.6531	10.757	74.3559	12.0608	74.3842	12.9944	71.6403	13.5059	59.2467	12.0861	65.6444	14.6283	62.9069	15.2957	55.3084	15.038
85.0681	0	82.0767	9.5209	79.1959	9.84675	73.0879	9.51146	79.3546	11.1968	72.0287	10.8186	74.5529	12.0948	74.8268	13.0743	71.8256	13.5411	59.3639	12.1106	65.6776	14.6352	62.933	15.301	55.3223	15.0413
85.0864	0	82.4966	9.57635	79.2308	9.85164	73.3216	9.5459	79.4118	11.2058	72.3157	10.8658	74.563	12.0966	74.8859	13.0849	71.9319	13.5612	59.602	12.1605	65.6839	14.6366	62.9438	15.3032	55.3295	15.0431
85.5575	0	82.7879	9.61487	79.5261	9.89303	73.416	9.55982	79.6517	11.2435	72.3752	10.8756	75.1489	12.1979	75.2499	13.1505	72.1664	13.6057	59.8311	12.2083	65.697	14.6393	62.9482	15.3041	55.343	15.0463
85.8556	0	83.0088	9.64412	79.5746	9.89984	73.8208	9.61957	79.8853	11.2802	72.3954	10.8789	75.283	12.2211	75.4276	13.1825	72.3173	13.6342	60.2553	12.297	65.776	14.6558	63.004	15.3154	55.3544	15.0491
85.863	0	83.1607	9.66424	79.9819	9.957	74.4017	9.7054	80.1203	11.3171	72.4073	10.8809	75.7733	12.3058	75.4435	13.1853	72.4721	13.6635	60.3593	12.3187	65.9467	14.6914	63.0201	15.3187	55.3714	15.0532
86.0527	0	83.3253	9.68606	80.6838	10.0557	74.6281	9.73889	80.4051	11.3618	72.4592	10.8894	75.8434	12.3178	75.4867	13.1931	72.9696	13.7573	60.3713	12.3212	66.0273	14.7082	63.1082	15.3365	55.3773	15.0546
86.2246	0	83.4298	9.69992	80.7609	10.0665	74.7644	9.75905	80.4327	11.3661	72.4873	10.894	75.8854	12.3251	75.5903	13.2117	72.979	13.7591	60.6795	12.3856	66.0379	14.7104	63.1145	15.3378	55.3926	15.0582
86.4294	0	84.0804	9.78631	80.9137	10.0881	74.9503	9.78657	80.9801	11.4521	72.6222	10.9162	76.2637	12.3904	76.1644	13.3147	72.9851	13.7602	61.0132	12.4552	66.0529	14.7135	63.1172	15.3383	55.4432	15.0704
86.6285	0	84.2715	9.81172	81.0678	10.1098	75.4989	9.86786	81.209	11.488	72.9361	10.9678	76.5501	12.4398	76.5214	13.3786	72.9952	13.7621	61.1683	12.4876	66.1471	14.7331	63.1172	15.3383	55.4714	15.0771
86.7956	0	84.7465	9.87496	81.4367	10.1618	75.8567	9.92091	81.4378	11.524	73.5327	11.0659	76.6432	12.4558	76.6963	13.4099	73.4658	13.8506	61.5914	12.5757	66.2242	14.7491	63.1188	15.3387	55.524	15.0897
86.8721	0	84.7889	9.88061	81.7582	10.2072	75.9534	9.93526	81.5549	11.5424	73.6064	11.078	76.754	12.4749	76.7939	13.4273	73.6792	13.8905	61.6641	12.5908	66.2504	14.7545	63.1188	15.3387	55.5712	15.101
87.0139	0	84.8844	9.89334	81.9547	10.235	76.0476	9.94924	82.1298	11.6326	73.9678	11.1374	77.2375	12.5582	76.9618	13.4573	73.8152	13.916	61.8541	12.6304	66.3254	14.77	63.1324	15.3414	55.6011	15.1081
87.2837	0	85.107	9.92302	82.126	10.2592	76.5768	10.0279	82.2958	11.6587	74.1293	11.164	77.3266	12.5735	77.4022	13.5358	73.9085	13.9334	62.0133	12.6635	66.3559	14.7763	63.2649	15.3681	55.6708	15.1247
87.4307	0	85.2057	9.9362	82.2061	10.2705	76.825	10.0647	82.603	11.707	74.7259	11.2622	77.4257	12.5906	77.8003	13.6065	74.3207	14.0102	62.4352	12.7512	66.3943	14.7842	63.2856	15.3723	55.6903	15.1293
87.7019	0	85.2216	9.93831	82.2294	10.2738	76.8431	10.0674	82.7046	11.723	74.7378	11.2641	77.9227	12.676	77.8426	13.614	74.3457	14.0149	62.4571	12.7557	66.4168	14.7888	63.3086	15.377	55.8014	15.1557
87.8293	0	85.2335	9.9399	82.2531	10.2772	77.1061	10.1065	83.2558	11.8095	75.3294	11.3615	78.193	12.7224	77.8619	13.6174	74.4757	14.0391	62.5363	12.7722	66.4756	14.8009	63.3181	15.3789	55.8085	15.1573
87.9892	0	85.3311	9.95294	82.9814	10.3804	77.2051	10.1213	83.4756	11.844	75.6776	11.4188	78.3706	12.7529	78.3966	13.7121	74.5811	14.0587	62.7988	12.8266	66.512	14.8084	63.325	15.3803	55.8086	15.1574
88.39	0	85.5492	9.98207	83.103	10.3976	77.4831	10.1627	83.6007	11.8637	75.6863	11.4202	78.5261	12.7796	78.5236	13.7345	74.6897	14.0788	62.8571	12.8387	66.5686	14.8201	63.3478	15.3848	55.809	15.1575
88.9112	0	85.6428	9.99457	83.252	10.4188	77.6566	10.1885	83.7889	11.8933	75.9209	11.4589	78.5559	12.7847	79.089	13.834	74.7673	14.0932	62.8764	12.8428	66.5921	14.8249	63.363	15.3879	55.8153	15.159
89.1088	0	85.6966	10.0018	83.2607	10.42	77.8828	10.2222	84.0189	11.9294	76.1678	11.4995	78.5675	12.7867	79.2046	13.8543	74.8705	14.1123	63.367	12.9444	66.6368	14.8341	63.3858	15.3925	55.8339	15.1634
89.1198	0	86.0711	10.0519	83.6099	10.4696	77.9317	10.2295	84.1897	11.9562	76.7285	11.5918	78.9091	12.8452	79.3878	13.8864	75.3432	14.1995	63.6219	12.9971	66.6591	14.8386	63.444	15.4042	55.8474	15.1666
89.4325	0	86.1213	10.0586	84.002	10.5254	78.2268	10.2735	84.3101	11.9751	76.7519	11.5956	78.9135	12.846	79.502	13.9064	75.4121	14.2122	63.8813	13.0507	66.7273	14.8526	63.4547	15.4063	55.8512	15.1675
89.9537	0	86.4455	10.102	84.166	10.5488	78.486	10.3121	84.6222	12.0241	76.7544	11.5961	78.9153	12.8463	79.8799	13.9724	75.7194	14.2687	64.2756	13.1321	66.8375	14.8751	63.4642	15.4082	55.9592	15.1929
90.195	0	86.69	10.1348	84.1788	10.5506	78.798	10.3587	84.6925	12.0351	77.6466	11.7429	79.2626	12.9058	79.9292	13.981	76.0149	14.3227	64.876	13.2557	66.8379	14.8752	63.472	15.4098	55.9756	15.1968
90.2365	0	86.758	10.1439	84.7477	10.6317	79.1806	10.4158	84.8957	12.067	77.677	11.7479	79.2745	12.9078	80.3173	14.0486	76.2026	14.3569	64.8891	13.2584	66.869	14.8815	63.4792	15.4113	55.9932	15.201
90.7101	0	86.8372	10.1546	84.8245	10.6426	79.342	10.4399	84.948	12.0752	77.8837	11.7819	79.3044	12.9129	80.3243	14.0498	76.5731	14.4242	64.9603	13.273	66.9712	14.9023	63.5113	15.4177	56.0973	15.2254
90.7845	0	86.9043	10.1636	85.1956	10.6956	79.4506	10.4562	85.0221	12.0868	77.9338	11.7902	79.6936	12.9795	80.6923	14.1136	76.7019	14.4475	65.0084	13.2829	67.032	14.9147	63.5469	15.4248	56.1003	15.2261
90.7987	0	87.1833	10.201	85.8018	10.7823	79.6471	10.4855	85.4813	12.1589	78.39	11.8652	79.7855	12.9952	80.8628	14.143	76.7804	14.4617	65.3308	13.349	67.1644	14.9414	63.5856	15.4326	56.1172	15.2301
90.8403	0	87.2772	10.2137	85.8654	10.7914	79.8119	10.5102	86.067	12.2507	78.3999	11.8668	79.9903	13.0302	80.957	14.1593	77.2538	14.5468	65.6739	13.4194	67.1698	14.9425	63.6398	15.4434	56.1348	15.2342
90.9529	0	87.3906	10.2289	86.364	10.8629	80.2191	10.5711	86.1857	12.2693	78.4025	11.8673	80.2064	13.067	81.0603	14.1771	77.4832	14.5878	65.9288	13.4715	67.2027	14.9491	63.6398	15.4434	56.1515	15.2381
91.1855	0	87.4469	10.2365	86.3962	10.8675	80.2331	10.5732	86.268	12.2822	78.8587	11.9423	80.3598	13.0932	81.1463	14.1919	77.4841	14.588	66.0837	13.5032	67.2252	14.9537	63.6398	15.4434	56.155	15.239
91.3689	0	87.603	10.2575	86.408	10.8692	80.2819	10.5805	86.4657	12.3132	78.9213	11.9526	80.5143	13.1195	81.2874	14.2162	77.6618	14.6196	66.0949	13.5054	67.2253	14.9537	63.6398	15.4434	56.1732	15.2432
91.4187	0	87.9417	10.3031	86.5179	10.8849	80.3239	10.5868	86.595	12.3334	78.9812	11.9624	80.6149	13.1366	81.4038	14.2362	77.6651	14.6202	66.1367	13.514	67.2257	14.9538	63.6398	15.4434	56.1752	15.2437
91.754	0	88.1225	10.3275	86.7916	10.9242	80.7668	10.6531	86.6375	12.3401	79.1076	11.9832	80.6308	13.1393	81.6695	14.2817	77.8106	14.6461	66.2661	13.5404	67.2262	14.9539	63.6398	15.4434	56.2751	15.2671
91.939	0	88.4358	10.3697	86.9498	10.947	80.9914	10.6868	86.7223	12.3533	79.2236	12.0023	80.8461	13.176	81.6847	14.2843	77.8155	14.6469	66.3165	13.5507	67.2653	14.9618	63.6398	15.4434	56.3417	15.2826
92.0579	0	88.5304	10.3825	86.9903	10.9528	81.0011	10.6882	86.8462	12.3727	79.2581	12.0079	80.8722	13.1804	81.7368	14.2932	78.1118	14.6993	66.6719	13.623	67.4582	15.0004	63.6398	15.4434	56.3797	15.2915
92.6055	0	88.6283	10.3957	87.0468	10.9609	81.3204	10.7361	86.9417	12.3877	79.4401	12.0379	80.955	13.1944	81.9936	14.337	78.1124	14.6994	66.8134	13.6518	67.4586	15.0005	63.6398	15.4434	56.3883	15.2935
92.6415	0	88.6341	10.3965	87.2698	10.993	81.5323	10.7678	86.9588	12.3904	79.4904	12.0461	81.0174	13.2051	82.0564	14.3477	78.1372	14.7038	67.3819	13.7671	67.4603	15.0008	63.6399	15.4434	56.3961	15.2953
92.6493	0	88.7877	10.4173	87.5269	11.03	81.5421	10.7693	87.1238	12.4162	79.7887	12.0952	81.3849	13.2674	82.192	14.3708	78.2043	14.7156	67.7905	13.8497	67.519	15.0125	63.6399	15.4435	56.4051	15.2974
92.6562	0	88.7926	10.4179	87.7411	11.0608	81.7958	10.8074	87.1336	12.4177	79.9026	12.1139	81.457	13.2797	82.4811	14.4198	78.4659	14.7615	68.0919	13.9103	67.5816	15.025	63.6399	15.4435	56.4532	15.3086
92.6713	0	88.9438	10.4383	88.0237	11.1015	81.8739	10.8191	87.2267	12.4323	79.9831	12.1271	81.5672	13.2983	83.0672	14.5185	78.5503	14.7763	68.5111	13.9945	67.6395	15.0365	63.6399	15.4435	56.4659	15.3116
93.0187	0	89.4756	10.5103	88.082	11.1099	82.0831	10.8505	87.4798	12.4719	80.0432	12.137	81.9814	13.3684	83.2037	14.5414	78.6719	14.7975	68.7162	14.0355	67.658	15.0402			56.4785	15.3145
93.177	0	89.7381	10.5459	88.637	11.19	82.0881	10.8512	87.4913	12.4737	80.1918	12.1614	82.0693	13.3833	83.5006	14.5909	78.6967	14.8018	68.8165	14.0556	67.6981	15.0481			56.4966	15.3187
93.2032	0	89.9973	10.581	88.8002	11.2136	82.4125	10.8999	87.8165	12.5245	80.4544	12.2045	82.3345	13.4281	83.5548	14.5999	78.863	14.8307	69.1818	14.1284	67.8847	15.0848			56.5687	15.3355
93.4102	0	89.9976	10.5811	89.1491	11.2641	82.8478	10.9653	87.8665	12.5323	80.8611	12.2713	82.4885	13.4541	83.6222	14.6111	78.8825	14.834	69.4278	14.1773	67.89	15.0858			56.5687	15.3355
93.4966	0	90.1774	10.6055	89.2808	11.2831	82.8491	10.9655	88.1167	12.5714	80.9205	12.281	82.6952	13.4889	83.716	14.6266	79.1046	14.8724	69.6192	14.2152	67.9012	15.088			56.5687	15.3355
93.6189	0	90.4513	10.6427	89.3965	11.2999	82.9247	10.9769	88.3766	12.612	81.0082	12.2954	82.7374	13.496	83.723	14.6278	79.1469	14.8797	70.0391	14.2981	67.9294	15.0935			56.5687	15.3355
93.7295	0	90.551	10.6562	89.6774	11.3406	83.437	11.0539	88.9058	12.6946	81.1521	12.319	82.9324	13.5288	83.7418	14.6309	79.1726	14.8841	70.0566	14.3016	67.9402	15.0956			56.5687	15.3355
94.5255	0	90.6898	10.6751	89.9245	11.3764	83.6373	11.084	88.9727	12.705	81.8078	12.4265	83.1468	13.5648	83.9606	14.6671	79.2301	14.894	70.0796	14.3061	67.9999	15.1073			56.5688	15.3355
94.6954	0	90.9793	10.7145	90.1766	11.413	83.848	11.1157	89.3927	12.7704	81.8932	12.4405	83.1496	13.5653	84.1232	14.6938	79.2604	14.8992	70.5156	14.3916	68.1329	15.133			56.5688	15.3355
94.8374	0	91.1872	10.7428	90.5251	11.4636	83.9493	11.1309	89.5066	12.7882	82.0544	12.4669	83.6228	13.6446	84.3214	14.7264	79.3147	14.9085	70.8866	14.464	68.211	15.1481			56.5688	15.3355
95.584	0	91.2553	10.7521	90.5621	11.469	84.0623	11.1479	90.1074	12.8816	82.397	12.5229	83.8133	13.6765	84.3438	14.73	79.3166	14.9088	70.9747	14.4811	68.2704	15.1595			56.5688	15.3355
95.8142	0	91.2668	10.7537	90.5827	11.472	84.3563	11.1921	90.2586	12.9051	82.5375	12.5459	83.9455	13.6986	84.4503	14.7474	79.5972	14.9567	71.091	14.5036	68.2951	15.1642			56.5688	15.3355
96.1403	0	91.734	10.8174	91.1547	11.5552	84.5758	11.2252	90.5529	12.9508	82.5785	12.5526	83.9476	13.6989	84.6225	14.7755	79.7071	14.9753	71.424	14.568	68.3206	15.1691			56.5688	15.3355
96.3584	0	91.9803	10.851	91.4646	11.6003	84.5995	11.2287	90.7082	12.9749	82.7669	12.5834	84.0584	13.7174	84.6946	14.7872	79.7524	14.983	71.6265	14.607	68.3386	15.1725			56.5688	15.3355
96.6697	0	92.1287	10.8713	91.5063	11.6064	84.6651	11.2386	90.9781	13.0167	82.7819	12.5859	84.2303	13.7461	84.7751	14.8003	79.7559	14.9836	71.6637	14.6141	68.3897	15.1822
97.1319	0	92.1974	10.8807	91.7319	11.6393	84.7454	11.2507	91.2814	13.0637	83.1286	12.6426	84.2319	13.7464	84.9198	14.8237	79.7577	14.9839	71.6663	14.6146	68.449	15.1935
97.2505	0	92.4158	10.9106	92.3795	11.7339	85.0156	11.2914	91.368	13.0771	83.2236	12.6581	84.6473	13.8155	85.0223	14.8402	79.7596	14.9842	71.7097	14.6229	68.5144	15.2058
97.4259	0	92.4639	10.9171	92.43	11.7413	85.3169	11.3367	91.5651	13.1076	83.2612	12.6642	84.6753	13.8201	85.1047	14.8535	79.7622	14.9847	71.724	14.6257	68.5487	15.2123
97.5172	0	92.6382	10.941	93.0092	11.826	85.3823	11.3466	91.7238	13.1321	83.57	12.7146	84.7551	13.8334	85.1291	14.8574	79.7653	14.9852	71.9557	14.67	68.5649	15.2153
97.7851	0	92.8724	10.9731	93.2944	11.8678	85.9031	11.4251	91.8757	13.1556	83.8785	12.7649	85.0642	13.8846	85.1361	14.8586	79.7794	14.9876	71.9703	14.6728	68.5778	15.2177
98.2878	0	93.164	11.013	93.3277	11.8727	85.9136	11.4266	92.0264	13.1788	83.9734	12.7804	85.1937	13.9061	85.1554	14.8617	79.7844	14.9884	71.9943	14.6773	68.6271	15.227
98.3788	0	93.1991	11.0179	93.387	11.8813	85.924	11.4282	92.1295	13.1947	84.0118	12.7866	85.4288	13.9449	85.3546	14.8936	79.9071	15.0091	72.1407	14.7052	68.6682	15.2346
98.5812	0	93.381	11.0428	93.9589	11.9653	86.1955	11.4691	92.2756	13.2173	84.3202	12.8369	85.4855	13.9543	85.5447	14.9239	79.9373	15.0142	72.1812	14.7129	68.6785	15.2366
98.9929	0	93.4885	11.0576	94.1103	11.9875	86.5371	11.5206	92.5784	13.2639	84.6283	12.887	85.5986	13.9729	85.5716	14.9282	80.0291	15.0296	72.2769	14.731	68.6897	15.2386
99.2922	0	93.9443	11.1202	94.231	12.0052	86.5978	11.5297	92.8114	13.2998	84.7241	12.9026	85.6899	13.9879	85.6328	14.9379	80.0433	15.032	72.4619	14.766	68.7202	15.2443
99.3283	0	93.9623	11.1227	94.4042	12.0307	86.6759	11.5415	93.1041	13.3447	84.7624	12.9088	85.9068	14.0236	85.6421	14.9394	80.1025	15.0419	72.4972	14.7727	68.7494	15.2498
99.7229	0	94.1076	11.1427	94.4491	12.0373	86.9674	11.5854	93.1741	13.3555	85.2331	12.9853	85.9813	14.0358	85.7108	14.9503	80.171	15.0534	72.569	14.7862	68.7751	15.2545
99.8817	0	94.1093	11.1429	94.6005	12.0596	87.2711	11.6312	93.7697	13.4467	85.5871	13.0427	86.1862	14.0694	85.7459	14.9558	80.1813	15.0551	72.595	14.7911	68.7769	15.2549
99.9055	0	94.1644	11.1505	94.7434	12.0806	87.3614	11.6448	93.9513	13.4745	85.7799	13.074	86.3378	14.0943	85.9201	14.9833	80.2	15.0582	72.6162	14.7951	68.7907	15.2574
100.483	0	94.2365	11.1604	94.8526	12.0967	87.4657	11.6605	94.2657	13.5225	85.8752	13.0894	86.7305	14.1584	86.0642	15.0059	80.3149	15.0773	72.64	14.7995	68.8122	15.2614
100.545	0	94.2818	11.1666	95.1235	12.1366	87.7393	11.7018	94.3777	13.5396	85.9411	13.1001	86.7873	14.1676	86.0995	15.0114	80.3739	15.0871	72.6966	14.8102	68.9344	15.2839
100.94	0	94.8314	11.2424	95.2421	12.1541	88.005	11.7418	94.9857	13.6321	86.2951	13.1573	87.1156	14.2209	86.1037	15.0121	80.417	15.0942	72.746	14.8194	69.0337	15.3021
101.057	0	94.9946	11.2649	95.7658	12.2314	88.1067	11.7572	95.0968	13.649	86.352	13.1665	87.607	14.3003	86.2484	15.0346	80.4765	15.1041	72.9081	14.8498	69.0363	15.3026
101.521	0	95.0221	11.2687	95.8873	12.2493	88.176	11.7676	95.5193	13.713	86.5047	13.1912	87.8933	14.3464	86.2629	15.0369	80.4867	15.1057	72.992	14.8654	69.0412	15.3035
101.606	0	95.4112	11.3224	96.2895	12.3087	88.3898	11.7998	95.5937	13.7243	86.7163	13.2254	88.0846	14.3771	86.3474	15.05	80.5439	15.1152	73.0031	14.8675	69.0982	15.3139
101.838	0	95.8194	11.3788	96.6586	12.3634	88.5259	11.8204	96.2023	13.8161	86.8526	13.2474	88.4687	14.4385	86.5306	15.0784	80.5654	15.1187	73.0565	14.8774	69.1594	15.325
102.155	0	95.8603	11.3845	96.7661	12.3793	88.7541	11.8548	96.2976	13.8305	87.1375	13.2933	88.6314	14.4643	86.5341	15.0789	80.6749	15.1367	73.1943	14.903	69.1934	15.3312
102.687	0	96.0957	11.4171	96.809	12.3856	89.2607	11.9311	96.6538	13.884	87.1625	13.2973	88.827	14.4954	86.5502	15.0814	80.6829	15.138	73.2355	14.9106	69.2119	15.3345
102.726	0	96.3385	11.4507	96.8955	12.3985	89.3962	11.9516	96.8162	13.9083	87.2006	13.3034	89.5678	14.6121	86.562	15.0832	80.6865	15.1386	73.4611	14.9522	69.2182	15.3357
102.814	0	96.6712	11.4968	97.0072	12.415	89.4871	11.9653	97.4311	14.0001	87.27	13.3146	89.6008	14.6173	86.6082	15.0904	80.7376	15.1469	73.469	14.9536	69.2777	15.3464
103.083	0	96.983	11.5401	97.2755	12.4548	89.4922	11.966	97.8992	14.0697	87.3128	13.3215	89.6796	14.6296	86.8143	15.1219	80.7575	15.1502	73.4861	14.9568	69.3184	15.3538
103.099	0	97.5318	11.6164	97.5549	12.4962	89.6076	11.9834	97.9584	14.0785	87.6884	13.3819	90.4442	14.748	86.8528	15.1278	80.7899	15.1555	73.4897	14.9574	69.3233	15.3547
103.265	0	98.1059	11.6963	97.703	12.5182	89.9544	12.0357	97.999	14.0845	88.1762	13.4601	91.1624	14.8576	86.9189	15.1379	80.806	15.1581	73.4977	14.9589	69.3234	15.3547
103.474	0	98.6266	11.769	97.9778	12.559	90.044	12.0492	98.1045	14.1001	88.3893	13.4942	91.2955	14.8778	86.9302	15.1396	80.8389	15.1634	73.5032	14.9599	69.3249	15.355
103.824	0	98.9795	11.8183	98.1928	12.591	90.5375	12.1235	98.2031	14.1147	88.8446	13.5669	91.3338	14.8836	87.0725	15.1612	80.8512	15.1654	73.5195	14.9629	69.3783	15.3646
103.832	0	98.9893	11.8196	98.3419	12.6132	90.5863	12.1309	98.5669	14.1684	89.058	13.6009	91.3414	14.8847	87.1713	15.1761	80.8541	15.1659	73.5464	14.9678	69.4493	15.3773
103.834	0	99.3233	11.8663	98.5817	12.6489	90.6028	12.1334	99.1348	14.2517	89.1744	13.6194	91.3491	14.8859	87.1819	15.1777	80.8544	15.166	73.5951	14.9767	69.4507	15.3776
104.391	0	99.8982	11.9468	98.6611	12.6607	91.1354	12.2135	99.2385	14.2669	89.1811	13.6205	91.7125	14.9404	87.2079	15.1816	80.8654	15.1677	73.7079	14.9974	69.588	15.4022
104.685	0	100.06	11.9696	98.7117	12.6683	91.4057	12.2542	99.4762	14.3016	89.7917	13.7174	91.7252	14.9423	87.2337	15.1855	80.9075	15.1746	73.8747	15.0277	69.5898	15.4025
104.702	0	100.067	11.9705	99.0925	12.725	92.2126	12.3756	99.5755	14.316	89.7941	13.7178	91.809	14.9547	87.2703	15.191	80.9272	15.1778	73.979	15.0466	69.6072	15.4056
104.883	0	100.317	12.0056	99.1299	12.7306	92.2169	12.3762	99.8024	14.349	89.8572	13.7278	92.0135	14.9851	87.2804	15.1925	80.9506	15.1815	74.0042	15.0511	69.6157	15.4071
105.081	0	100.473	12.0275	99.1976	12.7407	92.2224	12.3771	99.974	14.3739	89.9136	13.7368	92.1295	15.0022	87.3266	15.1994	80.9725	15.1851	74.0664	15.0623	69.6168	15.4073
105.107	0	101.011	12.1031	99.6034	12.8012	92.2252	12.3775	100.048	14.3845	89.9763	13.7467	92.2666	15.0224	87.3826	15.2077	81.1049	15.2064	74.2002	15.0864	69.6215	15.4082
105.283	0	101.048	12.1083	99.6915	12.8144	93.0446	12.5006	100.553	14.4574	90.3898	13.812	92.2842	15.025	87.3982	15.2101	81.1167	15.2083	74.2424	15.0939	69.6305	15.4098
105.531	0	101.51	12.1733	99.8721	12.8414	93.2944	12.5381	100.933	14.5118	90.7626	13.8707	92.3073	15.0284	87.4717	15.221	81.1334	15.211	74.332	15.1099	69.6495	15.4131
105.767	0	101.597	12.1857	99.8789	12.8424	93.6092	12.5854	101.032	14.5259	91.1646	13.9338	92.3273	15.0313	87.5847	15.2377	81.1979	15.2212	74.3373	15.1108	69.9084	15.4591
105.934	0	101.82	12.217	100.171	12.8861	93.6338	12.5891	101.203	14.5502	91.2097	13.9409	92.4354	15.0471	87.5975	15.2396	81.2282	15.2261	74.3454	15.1123	69.9101	15.4594
106.087	0	102.147	12.2631	100.173	12.8864	93.708	12.6002	101.259	14.5581	91.443	13.9774	92.4496	15.0492	87.6125	15.2418	81.2563	15.2305	74.3588	15.1147	69.9103	15.4595
106.114	0	102.675	12.3378	100.269	12.9008	93.7866	12.612	101.369	14.5737	91.4824	13.9835	92.5297	15.0609	87.632	15.2447	81.3037	15.238	74.3652	15.1158	69.9347	15.4638
106.363	0	102.721	12.3442	100.365	12.9152	93.8206	12.6171	101.847	14.641	91.7394	14.0237	92.6536	15.0789	87.656	15.2482	81.3505	15.2454	74.4223	15.1259	69.9698	15.47
106.39	0	102.808	12.3566	100.632	12.955	94.1298	12.6634	102.025	14.666	91.8963	14.0481	92.6853	15.0835	87.7265	15.2586	81.3869	15.2512	74.4753	15.1353	69.9917	15.4739
106.676	0	103.078	12.3948	100.659	12.9591	94.401	12.7041	102.248	14.6972	91.9524	14.0568	92.6971	15.0852	87.7335	15.2596	81.3995	15.2532	74.4933	15.1384	70.0567	15.4853
107.238	0	103.094	12.3971	100.837	12.9858	94.4205	12.707	102.254	14.698	92.2095	14.0967	92.7548	15.0936	87.8235	15.2728	81.4699	15.2642	74.5372	15.1462	70.0582	15.4856
107.623	0	103.26	12.4206	100.849	12.9875	94.5515	12.7266	102.585	14.744	92.4618	14.1358	92.7659	15.0952	87.8399	15.2752	81.5053	15.2698	74.5641	15.1509	70.0599	15.4859
107.661	0	103.471	12.4504	100.96	13.0041	95.1212	12.8118	102.589	14.7445	92.647	14.1645	92.8409	15.106	87.8597	15.2781	81.5161	15.2714	74.6128	15.1594	70.0611	15.4861
108.179	0	103.823	12.5003	100.971	13.0059	95.337	12.8441	102.842	14.7795	92.8632	14.1978	92.8942	15.1137	87.8661	15.279	81.5302	15.2736	74.6227	15.1611	70.1006	15.4931
108.307	0	103.833	12.5018	101.27	13.0507	95.5523	12.8762	103.276	14.8391	92.892	14.2022	92.9847	15.1267	87.931	15.2884	81.5396	15.2751	74.6811	15.1713	70.1214	15.4967
108.346	0	103.836	12.5022	101.671	13.1109	95.6944	12.8974	103.765	14.9054	92.9712	14.2144	93.0831	15.1408	87.9708	15.2942	81.546	15.2761	74.7172	15.1776	70.1293	15.4981
108.82	0	104.393	12.5813	101.678	13.112	96.1736	12.9689	104.421	14.9932	93.5181	14.2983	93.123	15.1465	87.9789	15.2953	81.5498	15.2767	74.7455	15.1825	70.1388	15.4998
109.018	0	104.686	12.623	101.761	13.1245	96.2696	12.9832	104.688	15.0284	93.6983	14.3259	93.2722	15.1677	87.9895	15.2968	81.5512	15.2769	74.7801	15.1885	70.1867	15.5082
109.064	0	104.703	12.6254	102.253	13.1984	96.6171	13.035	105.567	15.1427	93.9001	14.3566	93.3967	15.1854	88.0106	15.2999	81.5589	15.2781	74.8518	15.2009	70.1922	15.5092
109.333	0	104.882	12.6509	102.37	13.216	96.7077	13.0484	105.605	15.1474	94.0649	14.3816	93.4702	15.1957	88.0262	15.3021	81.5618	15.2786	74.857	15.2018	70.2111	15.5125
109.411	0	105.08	12.6791	102.589	13.2491	96.8651	13.0718	105.709	15.1608	94.2355	14.4074	93.5452	15.2063	88.1034	15.3132	81.5676	15.2795	74.9388	15.2159	70.2231	15.5146
109.745	0	105.106	12.6827	102.744	13.2724	97.4606	13.1603	105.817	15.1745	94.4659	14.4422	93.6681	15.2235	88.1171	15.3151	81.6479	15.2919	74.9757	15.2222	70.2304	15.5159
109.752	0	105.28	12.7076	102.807	13.2819	97.8249	13.2143	106.069	15.2063	94.9027	14.5078	93.7883	15.2402	88.1301	15.317	81.6988	15.2997	75.0321	15.2318	70.2447	15.5184
109.759	0	105.526	12.7426	103.089	13.3244	97.8472	13.2176	106.23	15.2264	95.1523	14.545	93.867	15.2511	88.1678	15.3224	81.7018	15.3002	75.071	15.2384	70.2494	15.5192
110.037	0	105.76	12.776	103.137	13.3316	98.0561	13.2485	106.433	15.2517	95.3342	14.5721	93.9459	15.262	88.2083	15.3281	81.7022	15.3003	75.1005	15.2434	70.255	15.5202
110.187	0	105.926	12.7997	103.188	13.3392	98.5465	13.321	106.441	15.2526	95.9599	14.6647	94.0045	15.2701	88.2431	15.3331	81.7499	15.3076	75.1341	15.2491	70.3323	15.5338
110.465	0	106.077	12.8212	103.388	13.3694	98.5492	13.3214	106.444	15.253	96.0445	14.6771	94.0667	15.2787	88.255	15.3347	81.826	15.3192	75.1656	15.2545	70.3634	15.5393
110.563	0	106.103	12.825	103.542	13.3927	98.5737	13.3251	106.552	15.2663	96.0712	14.6811	94.1209	15.2861	88.2947	15.3403	81.8376	15.321	75.3131	15.2792	70.3941	15.5446
110.602	0	106.351	12.8605	103.804	13.4323	99.0846	13.4004	106.706	15.2852	96.0937	14.6844	94.3198	15.3132	88.3179	15.3436	81.8392	15.3212	75.3935	15.2926	70.4136	15.548
110.623	0	106.379	12.8644	103.872	13.4426	99.0913	13.4014	106.727	15.2877	96.1069	14.6863	94.3386	15.3157	88.3372	15.3463	81.8532	15.3234	75.4557	15.3029	70.4329	15.5515
111.15	0	106.666	12.9054	103.922	13.4501	99.3834	13.4443	107.035	15.3252	96.1347	14.6904	94.3603	15.3186	88.3464	15.3476	81.8625	15.3248	75.5526	15.3188	70.46	15.5562
111.449	0	107.228	12.986	103.947	13.4539	99.3929	13.4457	107.24	15.3497	96.1777	14.6967	94.3685	15.3197	88.4513	15.3622	81.8634	15.3249	75.5669	15.3212	70.4662	15.5573
111.678	0	107.611	13.0409	104.367	13.5174	99.6083	13.4774	107.321	15.3594	96.3974	14.7288	94.3851	15.322	88.4693	15.3647	81.864	15.325	75.6105	15.3283	70.5525	15.5724
111.938	0	107.65	13.0465	104.625	13.5566	100.025	13.5385	107.403	15.3691	96.5214	14.7469	94.3977	15.3237	88.5074	15.37	81.8696	15.3259	75.7447	15.3502	70.5889	15.5787
112.01	0	108.178	13.1223	104.786	13.5809	100.03	13.5392	107.43	15.3723	96.6125	14.7602	94.4091	15.3252	88.5887	15.3812	82.0002	15.3456	75.7458	15.3503	70.5987	15.5804
112.225	0	108.289	13.1384	104.966	13.6081	100.176	13.5606	107.592	15.3913	96.6854	14.7708	94.4133	15.3258	88.614	15.3847	82.0207	15.3487	75.776	15.3552	70.6132	15.583
112.344	0	108.324	13.1433	104.99	13.6118	100.278	13.5756	107.721	15.4064	96.7297	14.7772	94.4324	15.3284	88.6208	15.3856	82.1167	15.3631	75.7814	15.3561	70.7108	15.6
112.512	0	108.798	13.2115	105.271	13.6544	100.955	13.6744	107.759	15.4107	97.2266	14.8489	94.6561	15.3583	88.6743	15.3929	82.1269	15.3646	75.7828	15.3563	70.7108	15.6
112.859	0	108.987	13.2388	105.371	13.6697	101.225	13.7136	107.821	15.4179	97.3304	14.8638	94.7602	15.372	88.8077	15.411	82.1505	15.3681	75.9444	15.3824	70.7109	15.6
113.363	0	109.03	13.2449	105.736	13.7251	101.291	13.7232	107.861	15.4224	97.4806	14.8852	94.7745	15.3739	88.8409	15.4155	82.1711	15.3712	75.975	15.3873	70.7109	15.6
113.375	0	109.306	13.2847	105.841	13.741	101.425	13.7427	107.905	15.4276	97.4985	14.8877	94.8148	15.3792	88.8684	15.4192	82.1729	15.3714	75.9791	15.3879	70.7109	15.6
113.376	0	109.379	13.2953	106.412	13.8278	101.688	13.7808	107.971	15.4351	97.5625	14.8968	94.9905	15.402	88.8843	15.4213	82.1798	15.3724	76.013	15.3933	70.7109	15.6
113.917	0	109.71	13.343	106.858	13.8957	101.751	13.7899	107.976	15.4357	97.5838	14.8999	95.0061	15.404	88.9133	15.4252	82.1861	15.3734	76.0553	15.4001	70.7109	15.6
114.134	0	109.715	13.3438	106.976	13.9138	102.109	13.8417	108.078	15.4473	97.9074	14.9456	95.0181	15.4055	88.9678	15.4324	82.1885	15.3737	76.1527	15.4155	70.711	15.6
114.229	0	109.721	13.3446	106.989	13.9157	102.211	13.8564	108.205	15.4617	98.2054	14.9874	95.0585	15.4107	89.0524	15.4436	82.3009	15.3903	76.2113	15.4248	70.711	15.6
114.426	0	109.993	13.3839	107.297	13.9627	102.429	13.888	108.262	15.468	98.2699	14.9964	95.0953	15.4154	89.0712	15.4461	82.358	15.3987	76.2547	15.4317	70.711	15.6
114.886	0	110.144	13.4058	107.506	13.9946	102.459	13.8923	108.294	15.4716	98.2871	14.9988	95.1001	15.4161	89.0811	15.4474	82.378	15.4016	76.2549	15.4317	70.711	15.6
114.927	0	110.416	13.4451	108.036	14.0755	102.497	13.8977	108.358	15.4787	98.6257	15.0457	95.1058	15.4168	89.1924	15.4619	82.3932	15.4038	76.2557	15.4318
115.232	0	110.515	13.4594	108.141	14.0916	102.671	13.9227	108.483	15.4925	98.9448	15.0896	95.1252	15.4193	89.2163	15.465	82.3933	15.4038	76.3253	15.4428
115.345	0	110.553	13.4649	108.213	14.1025	102.685	13.9248	108.531	15.4977	98.9687	15.0929	95.1966	15.4283	89.2561	15.4702	82.4681	15.4147	76.4562	15.4634
115.532	0	110.574	13.4679	108.565	14.1565	102.816	13.9436	108.533	15.4979	99.1885	15.1227	95.3317	15.4454	89.286	15.4741	82.4926	15.4182	76.4607	15.4641
115.636	0	111.101	13.5443	108.699	14.177	102.849	13.9484	108.538	15.4984	99.249	15.1309	95.4954	15.4657	89.3018	15.4761	82.5626	15.4283	76.469	15.4654
116.124	0	111.401	13.5878	109.027	14.2271	103.061	13.9788	108.583	15.5033	99.2636	15.1329	95.6529	15.4849	89.3605	15.4837	82.5777	15.4305	76.5003	15.4703
116.127	0	111.629	13.6209	109.057	14.2318	103.207	13.9997	108.675	15.5132	99.2796	15.135	95.6946	15.4899	89.4284	15.4924	82.579	15.4307	76.5122	15.4721
116.128	0	111.888	13.6584	109.258	14.2625	103.358	14.0212	108.724	15.5185	99.3228	15.1409	95.7201	15.493	89.4373	15.4935	82.6445	15.4401	76.5506	15.4781
116.877	0	111.96	13.6689	109.419	14.2873	103.557	14.0497	108.846	15.5314	99.3335	15.1423	95.7379	15.4951	89.449	15.495	82.6691	15.4436	76.6545	15.4943
117.478	0	112.176	13.7003	110.378	14.4346	103.69	14.0687	109.119	15.5597	99.335	15.1425	95.7929	15.5017	89.5287	15.5052	82.7562	15.4561	76.6737	15.4973
117.695	0	112.296	13.7177	110.386	14.4358	103.931	14.1029	109.131	15.561	99.3473	15.1442	95.8964	15.514	89.5815	15.5119	82.7614	15.4568	76.7352	15.5068
118.014	0	112.452	13.7404	110.398	14.4375	103.957	14.1067	109.138	15.5616	99.3639	15.1464	95.9742	15.5231	89.5906	15.513	82.7964	15.4618	76.7519	15.5094
118.019	0	112.839	13.7968	110.679	14.4808	104.035	14.1177	109.143	15.5622	99.7733	15.2011	95.984	15.5243	89.6268	15.5176	82.8094	15.4636	76.8533	15.5251
118.072	0	113.349	13.8711	110.785	14.4971	104.59	14.1962	109.321	15.5799	99.8361	15.2094	96.0431	15.5312	89.7246	15.5299	82.8781	15.4734	76.8548	15.5254
118.251	0	113.383	13.876	110.947	14.522	104.761	14.2202	109.424	15.59	99.8538	15.2118	96.1178	15.5399	89.7424	15.5322	82.8975	15.4761	76.8683	15.5274
118.257	0	113.597	13.9072	111.138	14.5515	104.846	14.2323	109.427	15.5903	99.9027	15.2182	96.1564	15.5443	89.7765	15.5365	82.9611	15.4851	76.9829	15.5451
118.258	0	113.938	13.9571	111.507	14.6083	105.223	14.2851	109.441	15.5917	99.9079	15.2189	96.1951	15.5488	89.8019	15.5396	83.0007	15.4907	76.9861	15.5456
118.74	0	114.047	13.973	111.575	14.6189	105.36	14.3042	109.508	15.5982	100.238	15.2622	96.2314	15.5529	89.8253	15.5426	83.0799	15.5017	77.0029	15.5482
118.74	0	114.107	13.9818	111.74	14.6442	105.855	14.3734	109.623	15.6093	100.438	15.288	96.26	15.5562	89.8579	15.5466	83.1041	15.5051	77.0292	15.5523
119.547	0	114.424	14.028	112.067	14.6948	106.046	14.3998	109.712	15.6178	100.442	15.2885	96.2843	15.559	89.8724	15.5484	83.1179	15.5071	77.0343	15.5531
119.819	0	114.883	14.0953	112.223	14.7189	106.328	14.4388	109.724	15.619	100.442	15.2886	96.3001	15.5608	90.0382	15.569	83.2364	15.5236	77.0771	15.5597
120.26	0	114.927	14.1017	112.617	14.7797	106.362	14.4436	109.835	15.6295	100.453	15.29	96.3299	15.5642	90.0393	15.5692	83.2926	15.5314	77.0802	15.5601
120.952	0	115.268	14.1517	112.642	14.7836	106.387	14.447	109.95	15.6402	100.464	15.2914	96.3727	15.5691	90.061	15.5719	83.2946	15.5317	77.1133	15.5652
121.195	0	115.342	14.1626	112.705	14.7933	106.409	14.45	109.975	15.6424	100.497	15.2956	96.4105	15.5734	90.0632	15.5721	83.2983	15.5322	77.1646	15.5731
121.35	0	115.502	14.186	112.863	14.8178	106.663	14.485	109.984	15.6433	100.685	15.3197	96.5083	15.5844	90.098	15.5764	83.3423	15.5383	77.1823	15.5758
121.681	0	115.586	14.1983	113.217	14.8725	106.772	14.4999	110	15.6447	100.731	15.3256	96.5549	15.5897	90.1853	15.5872	83.3453	15.5387	77.202	15.5789
122.052	0	116.115	14.276	113.294	14.8845	106.779	14.5009	110.018	15.6464	100.825	15.3374	96.5767	15.5921	90.2335	15.5931	83.4832	15.5578	77.2389	15.5845
122.148	0	116.183	14.2859	113.503	14.9168	106.788	14.5021	110.036	15.648	100.891	15.3458	96.5876	15.5934	90.2422	15.5942	83.4972	15.5597	77.2759	15.5902
122.285	0	116.255	14.2966	113.777	14.9592	106.907	14.5185	110.068	15.651	101	15.3595	96.6239	15.5974	90.2762	15.5984	83.5092	15.5614	77.3006	15.594
122.486	0	116.437	14.3233	114.266	15.0351	107.135	14.5496	110.252	15.6678	101.071	15.3683	96.6388	15.5991	90.34	15.6062	83.5124	15.5618	77.3463	15.601
122.548	0	116.665	14.3568	114.278	15.0371	107.36	14.5803	110.298	15.672	101.213	15.3859	96.7707	15.6138	90.4461	15.6192	83.5585	15.5682	77.3774	15.6058
122.642	0	117.248	14.4426	114.331	15.0453	107.878	14.6504	110.394	15.6806	101.234	15.3886	96.7862	15.6155	90.4551	15.6203	83.6196	15.5766	77.4096	15.6107
122.824	0	117.267	14.4456	114.886	15.1315	108.129	14.6842	110.444	15.6851	101.302	15.3969	96.7964	15.6167	90.4807	15.6234	83.6483	15.5805	77.4525	15.6173
122.836	0	117.289	14.4487	115.071	15.1602	108.462	14.7286	110.537	15.6935	101.483	15.4191	96.9027	15.6284	90.5293	15.6293	83.6538	15.5813	77.5283	15.6288
122.957	0	117.379	14.462	115.305	15.1966	108.642	14.7525	110.56	15.6956	101.5	15.421	97.0959	15.6497	90.6138	15.6396	83.7448	15.5937	77.5608	15.6338
123.128	0	117.453	14.4729	115.441	15.2178	109.047	14.806	110.726	15.7104	101.512	15.4225	97.0982	15.65	90.645	15.6434	83.7584	15.5956	77.6155	15.6422
123.159	0	118.087	14.5665	115.54	15.2332	109.253	14.833	110.817	15.7184	101.596	15.4326	97.1418	15.6547	90.688	15.6486	83.7774	15.5982	77.6237	15.6434
123.162	0	118.178	14.5799	115.904	15.2898	109.405	14.853	110.823	15.7189	101.629	15.4366	97.1432	15.6549	90.7712	15.6587	83.7908	15.6	77.631	15.6445
123.17	0	118.225	14.5867	116.029	15.3092	109.468	14.8611	110.823	15.719	101.733	15.449	97.1748	15.6584	90.7803	15.6598	83.9542	15.6223	77.6404	15.646
123.678	0	118.307	14.5989	116.047	15.312	109.7	14.8913	110.824	15.719	101.791	15.4558	97.2115	15.6624	90.7904	15.661	83.9564	15.6226	77.693	15.654
124.077	0	118.382	14.61	116.419	15.3701	109.9	14.9173	110.824	15.7191	101.834	15.4609	97.3523	15.6777	90.8953	15.6737	83.9617	15.6233	77.6987	15.6549
124.149	0	118.421	14.6158	116.666	15.4086	109.932	14.9213	110.824	15.7191	101.957	15.4752	97.3845	15.6812	90.9369	15.6787	84.0228	15.6317	77.7028	15.6555
124.242	0	118.903	14.6871	116.697	15.4134	110.023	14.9331	110.837	15.7202	102.006	15.4808	97.4356	15.6868	90.9545	15.6808	84.059	15.6366	77.7117	15.6568
124.643	0	119.112	14.7179	117.144	15.4832	110.213	14.9576	111.013	15.7358	102.068	15.4881	97.4398	15.6872	91.0005	15.6864	84.1323	15.6465	77.7819	15.6676
124.746	0	119.294	14.7449	117.279	15.5043	110.517	14.9963	111.085	15.742	102.09	15.4906	97.5063	15.6944	91.0339	15.6904	84.1613	15.6505	77.7819	15.6676
124.785	0	119.664	14.7998	117.346	15.5147	110.519	14.9966	111.099	15.7433	102.104	15.4921	97.5412	15.6982	91.037	15.6908	84.1724	15.652	77.782	15.6676
124.935	0	119.669	14.8005	117.489	15.5371	110.52	14.9967	111.166	15.7492	102.238	15.5073	97.5975	15.7043	91.0394	15.6911	84.2425	15.6615	77.782	15.6676
124.967	0	120.208	14.8803	118.259	15.6576	110.806	15.0329	111.201	15.7523	102.256	15.5094	97.6654	15.7117	91.0888	15.697	84.258	15.6636	77.782	15.6676
125.457	0	120.214	14.8813	118.274	15.6599	111.066	15.0655	111.244	15.756	102.268	15.5108	97.6794	15.7132	91.1285	15.7018	84.2904	15.668	77.782	15.6676
125.555	0	120.219	14.8821	118.396	15.679	111.068	15.0658	111.324	15.763	102.317	15.5162	97.6827	15.7135	91.1586	15.7054	84.3075	15.6703	77.782	15.6676
125.826	0	120.435	14.9141	118.657	15.7199	111.398	15.107	111.348	15.7651	102.373	15.5224	97.7257	15.7182	91.2212	15.7129	84.3203	15.672	77.782	15.6676
125.827	0	120.864	14.9778	118.67	15.7219	111.763	15.152	111.389	15.7687	102.412	15.5267	97.8792	15.7347	91.2225	15.7131	84.3217	15.6722	77.782	15.6676
125.829	0	120.935	14.9884	118.779	15.739	111.765	15.1522	111.399	15.7695	102.611	15.5483	97.8904	15.7359	91.2713	15.7189	84.3686	15.6786	77.782	15.6676
125.838	0	121.237	15.0333	119.005	15.7743	111.765	15.1522	111.41	15.7705	102.64	15.5515	97.899	15.7368	91.2879	15.7209	84.4523	15.6899	77.7821	15.6676
126.103	0	121.418	15.0602	119.284	15.8181	112.043	15.1861	111.424	15.7717	102.683	15.556	97.9202	15.7391	91.2979	15.7221	84.4529	15.6899	77.7821	15.6676
126.272	0	121.496	15.0719	119.435	15.8418	112.246	15.2107	111.432	15.7723	102.779	15.5663	97.9356	15.7408	91.3418	15.7274	84.4935	15.6954	77.7821	15.6676
126.465	0	121.557	15.0809	119.687	15.8814	112.488	15.2396	111.448	15.7738	102.929	15.5822	97.9532	15.7426	91.3558	15.7291	84.5712	15.7059	77.7821	15.6676
126.508	0	122.097	15.1614	119.708	15.8847	112.618	15.2551	111.459	15.7748	102.964	15.5858	97.9607	15.7434	91.3619	15.7298	84.6279	15.7136
126.627	0	122.138	15.1675	120.095	15.9454	112.932	15.2921	111.52	15.78	103.011	15.5907	98.0177	15.7496	91.3737	15.7312	84.6341	15.7144
126.652	0	122.275	15.188	120.139	15.9523	112.991	15.2989	111.558	15.7834	103.093	15.5992	98.0241	15.7502	91.3764	15.7315	84.6477	15.7162
127.168	0	122.474	15.2176	120.161	15.9558	113.135	15.3157	111.609	15.7878	103.11	15.6008	98.0344	15.7514	91.3962	15.7339	84.6555	15.7173
127.194	0	122.538	15.2271	120.211	15.9636	113.397	15.3459	111.615	15.7883	103.224	15.6125	98.1022	15.7586	91.4096	15.7355	84.6641	15.7184
127.369	0	122.636	15.2418	120.728	16.0448	113.551	15.3635	111.642	15.7906	103.24	15.6141	98.1384	15.7625	91.4356	15.7386	84.6722	15.7195
127.417	0	122.809	15.2676	121.191	16.1178	113.906	15.4036	111.651	15.7914	103.398	15.6301	98.166	15.7654	91.4446	15.7397	84.6781	15.7203
127.45	0	122.825	15.27	121.243	16.1258	114.035	15.418	111.679	15.7938	103.425	15.6328	98.1796	15.7669	91.4668	15.7423	84.7192	15.7259
127.58	0	122.945	15.2879	121.29	16.1332	114.245	15.4412	111.733	15.7985	103.431	15.6334	98.2143	15.7706	91.4686	15.7426	84.7585	15.7312
127.648	0	123.145	15.3177	121.708	16.199	114.468	15.4655	111.841	15.8078	103.446	15.6349	98.2188	15.7711	91.473	15.7431	84.78	15.7341
127.706	0	123.418	15.3585	121.808	16.2148	114.478	15.4666	111.885	15.8117	103.447	15.6351	98.2222	15.7715	91.477	15.7436	84.853	15.7439
127.856	0	123.667	15.3959	121.869	16.2245	114.48	15.4667	112.003	15.8219	103.459	15.6363	98.2817	15.7778	91.4895	15.7451	84.853	15.7439
127.879	0	124.086	15.4586	122.126	16.2649	114.488	15.4676	112.022	15.8235	103.483	15.6387	98.3124	15.7811	91.5166	15.7483	84.8531	15.7439
128.064	0	124.15	15.4681	122.544	16.3307	114.677	15.4879	112.042	15.8252	103.67	15.6574	98.3473	15.7848	91.5649	15.7541	84.8531	15.7439
128.129	0	124.233	15.4805	122.686	16.3531	114.777	15.4985	112.051	15.826	103.679	15.6583	98.368	15.787	91.5689	15.7546	84.8531	15.7439
128.459	0	124.652	15.5433	122.719	16.3584	114.809	15.502	112.18	15.8371	103.743	15.6647	98.3871	15.7891	91.5798	15.7559	84.8531	15.7439
128.546	0	124.752	15.5583	122.942	16.3936	114.871	15.5085	112.2	15.8388	103.882	15.6785	98.4276	15.7934	91.5876	15.7568	84.8531	15.7439
128.623	0	124.79	15.564	123.162	16.4283	115.013	15.5234	112.211	15.8398	103.89	15.6792	98.4478	15.7955	91.5936	15.7575	84.8531	15.7439
128.953	0	124.939	15.5862	123.331	16.4549	115.049	15.5271	112.216	15.8402	103.904	15.6806	98.5067	15.8018	91.6119	15.7597	84.8531	15.7439
129.092	0	124.971	15.5911	123.638	16.5035	115.081	15.5304	112.259	15.8439	103.904	15.6806	98.5246	15.8037	91.6568	15.765	84.8532	15.7439
129.14	0	125.46	15.6645	123.719	16.5162	115.15	15.5375	112.266	15.8445	103.905	15.6807	98.5318	15.8045	91.6635	15.7658	84.8532	15.7439
129.183	0	125.562	15.6798	123.882	16.5419	115.259	15.5486	112.357	15.8523	103.906	15.6808	98.557	15.8072	91.7463	15.7757	84.8532	15.7439
129.322	0	125.824	15.7191	124.179	16.5889	115.283	15.5511	112.39	15.8551	103.961	15.6862	98.5605	15.8075	91.747	15.7758	84.8532	15.7439
129.726	0	125.828	15.7196	124.187	16.5901	115.334	15.5562	112.442	15.8596	104.139	15.7037	98.565	15.808	91.7477	15.7759
129.737	0	125.833	15.7205	124.189	16.5904	115.354	15.5582	112.479	15.8627	104.301	15.7195	98.5675	15.8083	91.764	15.7778
129.753	0	125.855	15.7238	124.276	16.6042	115.372	15.5601	112.514	15.8658	104.311	15.7205	98.5767	15.8093	91.8338	15.7862
130.022	0	126.103	15.7611	124.334	16.6133	115.4	15.5628	112.531	15.8673	104.321	15.7215	98.5959	15.8113	91.8346	15.7863
130.11	0	126.259	15.7845	124.404	16.6245	115.413	15.5641	112.537	15.8677	104.387	15.7279	98.6245	15.8143	91.8355	15.7864
130.183	0	126.456	15.814	124.822	16.6904	115.521	15.5749	112.575	15.871	104.405	15.7296	98.6542	15.8175	91.8372	15.7866
130.293	0	126.498	15.8204	124.945	16.7099	115.568	15.5794	112.614	15.8744	104.505	15.7393	98.6722	15.8194	91.9241	15.7969
130.32	0	126.619	15.8387	125.289	16.7644	115.677	15.59	112.644	15.8769	104.512	15.7399	98.6739	15.8196	91.9241	15.7969
130.335	0	126.645	15.8425	125.374	16.7777	115.705	15.5927	112.671	15.8792	104.635	15.7519	98.6915	15.8215	91.9241	15.7969
130.628	0	127.14	15.9169	125.381	16.7789	115.712	15.5935	112.693	15.8811	104.635	15.7519	98.7143	15.8239	91.9242	15.7969
130.847	0	127.176	15.9225	125.385	16.7794	115.753	15.5974	112.749	15.8858	104.661	15.7544	98.7157	15.824	91.9242	15.7969
130.975	0	127.359	15.95	125.518	16.8006	115.836	15.6053	112.77	15.8877	104.68	15.7563	98.7408	15.8267	91.9242	15.7969
130.979	0	127.41	15.9577	125.658	16.8227	115.945	15.6154	112.791	15.8894	104.748	15.7628	98.7799	15.8309	91.9242	15.7969
131.024	0	127.446	15.963	125.831	16.8501	115.959	15.6167	112.84	15.8937	104.773	15.7652	98.7899	15.8319	91.9243	15.7969
131.056	0	127.586	15.9842	126.195	16.9077	115.967	15.6176	112.916	15.9001	104.794	15.7672	98.817	15.8348	91.9243	15.7969
131.205	0	127.655	15.9946	126.22	16.9116	115.968	15.6176	112.934	15.9017	104.817	15.7694	98.825	15.8357	91.9243	15.7969
131.463	0	127.715	16.0036	126.343	16.931	115.968	15.6176	112.964	15.9042	104.831	15.7707	98.8324	15.8364
131.556	0	127.873	16.0275	126.409	16.9416	115.972	15.618	112.986	15.9061	104.86	15.7736	98.8373	15.837
131.666	0	127.9	16.0315	126.525	16.9599	116.026	15.623	113.001	15.9074	104.902	15.7776	98.8907	15.8426
131.689	0	128.076	16.058	126.871	17.0146	116.046	15.6248	113.015	15.9086	104.949	15.7821	98.8942	15.843
131.875	0	128.147	16.0688	127.025	17.039	116.121	15.6316	113.137	15.919	104.952	15.7825	98.9101	15.8447
131.897	0	128.474	16.118	127.211	17.0685	116.135	15.6329	113.137	15.919	105.042	15.7911	98.9234	15.8461
132.126	0	128.555	16.1303	127.462	17.1081	116.146	15.6339	113.137	15.919	105.075	15.7943	98.9952	15.8537
132.219	0	128.627	16.1412	127.493	17.1131	116.223	15.6409	113.137	15.919	105.096	15.7963	98.9952	15.8537
132.246	0	128.954	16.1905	127.538	17.1202	116.378	15.6547	113.137	15.919	105.096	15.7963	98.9952	15.8537
132.461	0	129.094	16.2116	127.731	17.1508	116.405	15.657	113.137	15.919	105.096	15.7963	98.9952	15.8537
132.587	0	129.139	16.2184	127.808	17.163	116.416	15.658	113.137	15.919	105.149	15.8013	98.9953	15.8537
132.771	0	129.179	16.2244	127.838	17.1677	116.448	15.6608	113.138	15.919	105.217	15.8078	98.9953	15.8537
132.928	0	129.318	16.2455	127.848	17.1692	116.554	15.6699	113.138	15.919	105.223	15.8084	98.9953	15.8537
132.934	0	129.714	16.3052	128.052	17.2015	116.645	15.6777	113.138	15.919	105.253	15.8113	98.9953	15.8537
133.09	0	129.724	16.3068	128.055	17.202	116.69	15.6815	113.138	15.919	105.254	15.8113	98.9954	15.8537
133.168	0	129.737	16.3087	128.07	17.2045	116.697	15.6821	113.138	15.919	105.254	15.8114	98.9954	15.8537
133.171	0	129.964	16.343	128.073	17.2049	116.777	15.6888	113.138	15.919	105.259	15.8119	98.9954	15.8537
133.493	0	130.038	16.3543	128.085	17.2068	116.793	15.6901			105.328	15.8185
133.563	0	130.121	16.3669	128.212	17.2269	116.969	15.7048			105.349	15.8205
133.902	0	130.269	16.3893	128.305	17.2417	117.005	15.7078			105.412	15.8265
133.974	0	130.518	16.4269	128.308	17.2421	117.126	15.7177			105.432	15.8284
134.003	0	130.659	16.4482	128.385	17.2543	117.27	15.7295			105.449	15.83
134.026	0	130.838	16.4753	128.42	17.2598	117.333	15.7346			105.467	15.8317
134.038	0	130.919	16.4876	128.436	17.2623	117.392	15.7394			105.491	15.834
134.116	0	131.033	16.5047	128.478	17.2689	117.462	15.7451			105.521	15.8369
134.131	0	131.119	16.5178	128.538	17.2785	117.632	15.7588			105.568	15.8413
134.514	0	131.603	16.5911	128.613	17.2904	117.738	15.7672			105.579	15.8424
134.678	0	131.612	16.5925	128.679	17.3007	117.776	15.7703			105.609	15.8452
134.68	0	131.615	16.5929	128.817	17.3225	117.851	15.7762			105.637	15.848
134.852	0	131.622	16.5939	128.912	17.3377	117.861	15.777			105.682	15.8522
134.873	0	131.622	16.594	128.949	17.3435	117.889	15.7793			105.701	15.854
135.175	0	131.623	16.5941	128.965	17.3459	117.935	15.7829			105.712	15.8551
135.185	0	131.623	16.5941	128.981	17.3486	118.028	15.7903			105.713	15.8552
135.196	0	132.075	16.6626	129.018	17.3543	118.043	15.7914			105.715	15.8554
135.219	0	132.257	16.6902	129.071	17.3627	118.055	15.7924			105.77	15.8605
135.464	0	132.275	16.6928	129.283	17.3963	118.082	15.7945			105.782	15.8618
135.602	0	132.356	16.7052	129.284	17.3964	118.15	15.7999			105.822	15.8656
135.615	0	132.499	16.7269	129.292	17.3976	118.222	15.8056			105.826	15.8659
135.798	0	132.536	16.7323	129.3	17.3989	118.261	15.8087			105.853	15.8685
135.818	0	132.825	16.7762	129.505	17.4312	118.3	15.8117			105.886	15.8716
136.018	0	132.96	16.7967	129.542	17.4371	118.328	15.8139			105.9	15.873
136.393	0	132.994	16.8018	129.601	17.4464	118.357	15.8162			105.914	15.8743
136.422	0	133.023	16.8062	129.638	17.4522	118.368	15.8171			105.942	15.877
136.441	0	133.045	16.8095	129.64	17.4526	118.384	15.8183			105.976	15.8802
136.445	0	133.068	16.8131	129.872	17.4892	118.426	15.8216			105.995	15.882
136.446	0	133.442	16.8697	129.976	17.5057	118.495	15.827			106.049	15.8871
136.452	0	133.508	16.8797	129.986	17.5072	118.586	15.8342			106.066	15.8887
136.746	0	133.79	16.9224	130.006	17.5103	118.588	15.8343			106.066	15.8887
136.971	0	133.883	16.9365	130.066	17.5198	118.592	15.8347			106.066	15.8887
136.983	0	133.942	16.9456	130.093	17.5241	118.73	15.8454			106.066	15.8888
137.038	0	133.971	16.9499	130.104	17.5258	118.798	15.8507			106.066	15.8888
137.072	0	133.99	16.9528	130.39	17.5709	118.8	15.8508			106.066	15.8888
137.115	0	134.11	16.9709	130.431	17.5774	118.814	15.852			106.066	15.8888
137.181	0	134.136	16.9749	130.453	17.5807	118.903	15.8589			106.066	15.8888
137.234	0	134.443	17.0215	130.494	17.5873	118.91	15.8595			106.066	15.8888
137.398	0	134.476	17.0264	130.524	17.5919	119.021	15.8681			106.066	15.8888
137.602	0	134.624	17.0488	130.568	17.5989	119.022	15.8681			106.066	15.8888
137.62	0	134.65	17.0528	130.804	17.636	119.022	15.8682			106.066	15.8888
137.642	0	134.825	17.0794	130.847	17.6429	119.082	15.8728			106.066	15.8888
137.697	0	134.995	17.1051	130.903	17.6517	119.094	15.8737			106.067	15.8888
137.699	0	135.167	17.1311	130.91	17.6527	119.192	15.8813
137.717	0	135.171	17.1317	130.912	17.6531	119.222	15.8837
137.745	0	135.173	17.132	130.926	17.6552	119.236	15.8847
137.757	0	135.175	17.1323	131.039	17.673	119.256	15.8863
138.025	0	135.178	17.1328	131.118	17.6855	119.259	15.8866
138.087	0	135.186	17.134	131.243	17.7051	119.278	15.888
138.188	0	135.301	17.1514	131.283	17.7115	119.303	15.89
138.326	0	135.594	17.1958	131.414	17.7322	119.319	15.8912
138.436	0	135.607	17.1977	131.451	17.7379	119.39	15.8967
138.619	0	135.799	17.2267	131.557	17.7547	119.43	15.8998
138.619	0	135.817	17.2296	131.667	17.772	119.476	15.9034
138.714	0	136.014	17.2593	131.698	17.7769	119.512	15.9061
138.716	0	136.39	17.3162	131.836	17.7985	119.513	15.9062
138.813	0	136.422	17.3209	131.863	17.8027	119.516	15.9064
138.971	0	136.441	17.3238	132.003	17.8248	119.577	15.9111
139.014	0	136.444	17.3243	132.092	17.8389	119.577	15.9112
139.08	0	136.446	17.3246	132.116	17.8426	119.64	15.916
139.112	0	136.456	17.326	132.195	17.855	119.641	15.9161
139.118	0	136.713	17.3649	132.202	17.8562	119.689	15.9198
139.176	0	136.913	17.3951	132.209	17.8572	119.706	15.9211
139.236	0	136.925	17.3969	132.216	17.8584	119.714	15.9217
139.502	0	136.979	17.405	132.23	17.8605	119.737	15.9235
139.529	0	137.003	17.4086	132.322	17.875	119.794	15.9279
139.544	0	137.026	17.4121	132.358	17.8806	119.812	15.9292
139.665	0	137.095	17.4225	132.424	17.8911	119.814	15.9294
139.755	0	137.148	17.4305	132.529	17.9076	119.849	15.9321
139.788	0	137.292	17.4523	132.594	17.9179	119.852	15.9324
139.902	0	137.56	17.4926	132.617	17.9214	119.902	15.9362
139.957	0	137.595	17.4979	132.636	17.9243	119.903	15.9363
139.986	0	137.612	17.5004	132.682	17.9317	119.915	15.9372
140.003	0	137.619	17.5015	132.717	17.9372	119.923	15.9378
140.029	0	137.628	17.5029	132.744	17.9413	119.927	15.9382
140.046	0	137.633	17.5036	132.847	17.9576	119.966	15.9412
140.068	0	137.638	17.5043	132.935	17.9715	119.991	15.9431
140.087	0	137.646	17.5055	132.992	17.9804	120.012	15.9447
140.236	0	137.655	17.5069	133.041	17.9882	120.033	15.9463
140.282	0	137.665	17.5084	133.056	17.9905	120.043	15.9471
140.328	0	137.897	17.5433	133.103	17.998	120.105	15.9519
140.337	0	137.993	17.5578	133.11	17.999	120.11	15.9522
140.343	0	138.212	17.5908	133.113	17.9994	120.115	15.9526
140.371	0	138.239	17.5949	133.116	17.9999	120.208	15.9598
140.376	0	138.257	17.5976	133.226	18.0172	120.208	15.9598
140.403	0	138.332	17.6089	133.226	18.0172	120.209	15.9598
140.43	0	138.541	17.6403	133.264	18.0232	120.209	15.9598
140.513	0	138.59	17.6477	133.282	18.0261	120.209	15.9598
140.515	0	138.615	17.6514	133.309	18.0303	120.209	15.9598
140.524	0	138.695	17.6635	133.337	18.0347	120.209	15.9598
140.597	0	138.739	17.6701	133.337	18.0347	120.209	15.9598
140.62	0	138.835	17.6846	133.337	18.0347	120.209	15.9598
140.652	0	138.878	17.6911	133.366	18.0392	120.209	15.9598
140.68	0	139.041	17.7157	133.419	18.0476	120.209	15.9598
140.68	0	139.074	17.7206	133.456	18.0535	120.209	15.9598
140.681	0	139.089	17.7229	133.5	18.0604
140.727	0	139.193	17.7385	133.556	18.0691
140.745	0	139.202	17.7399	133.577	18.0724
140.82	0	139.249	17.747	133.632	18.0811
140.828	0	139.51	17.7862	133.689	18.0901
140.907	0	139.515	17.787	133.71	18.0934
140.915	0	139.577	17.7963	133.733	18.0969
140.932	0	139.586	17.7977	133.816	18.1101
140.976	0	139.667	17.8099	133.89	18.1217
140.998	0	139.68	17.8118	133.908	18.1246
141.054	0	139.749	17.8222	133.939	18.1293
141.112	0	139.78	17.8269	134.046	18.1462
141.132	0	139.894	17.844	134.12	18.1579
141.151	0	139.917	17.8475	134.129	18.1594
141.188	0	139.973	17.856	134.145	18.1618
141.211	0	139.981	17.8572	134.351	18.1942
141.228	0	140.024	17.8636	134.351	18.1942
141.229	0	140.029	17.8644	134.351	18.1942
141.23	0	140.05	17.8675	134.351	18.1942
141.236	0	140.198	17.8898	134.351	18.1942
141.316	0	140.31	17.9067	134.351	18.1942
141.325	0	140.311	17.9069	134.351	18.1942
141.422	0	140.344	17.9117	134.351	18.1942
141.422	0	140.344	17.9118	134.351	18.1942
141.422	0	140.348	17.9123	134.351	18.1942
141.422	0	140.387	17.9182
141.422	0	140.389	17.9185
141.422	0	140.389	17.9186
141.422	0	140.495	17.9344
141.422	0	140.506	17.9361
141.422	0	140.577	17.9468
141.422	0	140.597	17.9498
		140.654	17.9585
		140.67	17.9608
		140.671	17.9609
		140.671	17.9611
		140.726	17.9693
		140.731	17.9701
		140.756	17.9738
		140.812	17.9822
		140.815	17.9827
		140.823	17.9839
		140.9	17.9955
		140.914	17.9976
		140.944	18.0021
		140.974	18.0066
		141.004	18.0111
		141.052	18.0184
		141.107	18.0267
		141.133	18.0305
		141.157	18.0341
		141.19	18.0391
		141.209	18.042
		141.225	18.0444
		141.229	18.045
		141.233	18.0456
		141.315	18.058
		141.325	18.0595
		141.422	18.074
		141.422	18.074
		141.422	18.074
		141.422	18.074
		141.422	18.074
		141.422	18.074
		141.422	18.074
		141.422	18.074
		141.422	18.074
		141.422	18.074
		141.423	18.0741

## Sheet: Extended Data Fig. 3c
Scaling ratio of the micro-mirror	Simulated titling angles
1	6.19456
0.9	6.52019
0.85	7.06387
0.8	7.61923
0.75	8.24027
0.7	8.9043
0.65	9.65235
0.6	10.4942
0.55	11.4575
0.5	12.5404
0.45	13.7458
0.4	15.2758
0.35	17.2101
0.3	19.6773
0.25	23.0403
0.2	27.7464
0.15	34.7345
0.1	42.5874
